# Supplementary material for: Genetic diversity of avocado (Persea americana Mill.) germplasm using pooled sequencing
Source: BMC Genomics. 2019 May 15;20:379. doi: 10.1186/s12864-019-5672-7 (PMC6521498; doi:10.1186/s12864-019-5672-7)
Supplement: Supplementary file 3 — Table S3. A list of single nucleotide polymorphisms (SNPs) in avocado transcriptome. Header descriptions: Contig – mRNA contig ID; Position – SNP position; Ref allele – Allele call on the reference contig; Alt allele – Allele call which is different from the reference allele; Guatemalan coverage – Reads’ depth of the Guatemalan pool sequencing; Guatemalan alt prop – proportion of the alternative allele; Mexican coverage – Reads’ depth of the Mexican pool sequencing; Mexican coverage – Reads’ depth of the Mexican pool sequencing; WestIndian coverage – Reads’ depth of the WestIndian pool sequencing; WestIndian alt prop – proportion of the alternative allele; Guatemalan – Guatemalan polymorphism call; Mexican – Mexican polymorphism call; WestIndian – WestIndian polymorphism call; Contig sequence – Sequence of the contig; Polymorphism call description: AA – homozygous to reference allele; BB – homozygous to alternative allele; AB - heterozygous (XLSX 50424 kb) [file 12864_2019_5672_MOESM3_ESM.xlsx]

## Sheet: Avocado_SNP_list
Contig	Position	Ref allele	Alt allele	Guatemalan coverage	Guatemalan Alt prop	Mexican coverage	Mexican Alt prop	WestIndian coverage	WestIndian Alt prop	Guatemalan	Mexican	WestIndian	Contig sequence
g00001c00036	1	A	T	44	0.4364	63	0.6338	31	0.4706	AB	AB	AB	ACCAAGTTTTTGGCGCCGTTGCCGGGGACTTGTTGGCATAGAATAGTGTCAAAACTTGAGTTTAGTGTAGTGTCATAGTCTAGTTTAGTCTTTAGTTCAGTTGCTTGAAGTTTTAAAGTGCTGTTATTTATTGTTTTATCGTAGTATTCTTTTAATTCAACTATTTTATTTTCAGTTTTCTATCTTTTCTTACTTTTAACACATTGCTTATTTAGTAGGTGTTTTCTTGGAGCCTTAAAGTTTGTATATGCAAGGTAGGCGATCTCAGAACTTAGCGATCATTGTCTACGATCCAGAAATCGAACGAACCTTTAGACAACAGCGAAGGCAAGCTGAGAGGGCAAGATCCAATACACAGCTCTCATCTAACTCAGAACTTAAAGAAATAATTGTTAACGG…
g00001c00036	1087	G	A	1136	0.0807	1148	0.2082	1021	0.0682	AB	AB	AB	ACCAAGTTTTTGGCGCCGTTGCCGGGGACTTGTTGGCATAGAATAGTGTCAAAACTTGAGTTTAGTGTAGTGTCATAGTCTAGTTTAGTCTTTAGTTCAGTTGCTTGAAGTTTTAAAGTGCTGTTATTTATTGTTTTATCGTAGTATTCTTTTAATTCAACTATTTTATTTTCAGTTTTCTATCTTTTCTTACTTTTAACACATTGCTTATTTAGTAGGTGTTTTCTTGGAGCCTTAAAGTTTGTATATGCAAGGTAGGCGATCTCAGAACTTAGCGATCATTGTCTACGATCCAGAAATCGAACGAACCTTTAGACAACAGCGAAGGCAAGCTGAGAGGGCAAGATCCAATACACAGCTCTCATCTAACTCAGAACTTAAAGAAATAATTGTTAACGG…
g00001c00036	1148	A	G	1121	0.2175	1095	0.2411	1014	0.1465	AB	AB	AB	ACCAAGTTTTTGGCGCCGTTGCCGGGGACTTGTTGGCATAGAATAGTGTCAAAACTTGAGTTTAGTGTAGTGTCATAGTCTAGTTTAGTCTTTAGTTCAGTTGCTTGAAGTTTTAAAGTGCTGTTATTTATTGTTTTATCGTAGTATTCTTTTAATTCAACTATTTTATTTTCAGTTTTCTATCTTTTCTTACTTTTAACACATTGCTTATTTAGTAGGTGTTTTCTTGGAGCCTTAAAGTTTGTATATGCAAGGTAGGCGATCTCAGAACTTAGCGATCATTGTCTACGATCCAGAAATCGAACGAACCTTTAGACAACAGCGAAGGCAAGCTGAGAGGGCAAGATCCAATACACAGCTCTCATCTAACTCAGAACTTAAAGAAATAATTGTTAACGG…
g00001c00036	1153	G	A	1102	0.5082	1115	0.5277	1015	0.6784	AB	AB	AB	ACCAAGTTTTTGGCGCCGTTGCCGGGGACTTGTTGGCATAGAATAGTGTCAAAACTTGAGTTTAGTGTAGTGTCATAGTCTAGTTTAGTCTTTAGTTCAGTTGCTTGAAGTTTTAAAGTGCTGTTATTTATTGTTTTATCGTAGTATTCTTTTAATTCAACTATTTTATTTTCAGTTTTCTATCTTTTCTTACTTTTAACACATTGCTTATTTAGTAGGTGTTTTCTTGGAGCCTTAAAGTTTGTATATGCAAGGTAGGCGATCTCAGAACTTAGCGATCATTGTCTACGATCCAGAAATCGAACGAACCTTTAGACAACAGCGAAGGCAAGCTGAGAGGGCAAGATCCAATACACAGCTCTCATCTAACTCAGAACTTAAAGAAATAATTGTTAACGG…
g00001c00036	1223	A	C	1136	0.2103	1129	0.2458	1037	0.1394	AB	AB	AB	ACCAAGTTTTTGGCGCCGTTGCCGGGGACTTGTTGGCATAGAATAGTGTCAAAACTTGAGTTTAGTGTAGTGTCATAGTCTAGTTTAGTCTTTAGTTCAGTTGCTTGAAGTTTTAAAGTGCTGTTATTTATTGTTTTATCGTAGTATTCTTTTAATTCAACTATTTTATTTTCAGTTTTCTATCTTTTCTTACTTTTAACACATTGCTTATTTAGTAGGTGTTTTCTTGGAGCCTTAAAGTTTGTATATGCAAGGTAGGCGATCTCAGAACTTAGCGATCATTGTCTACGATCCAGAAATCGAACGAACCTTTAGACAACAGCGAAGGCAAGCTGAGAGGGCAAGATCCAATACACAGCTCTCATCTAACTCAGAACTTAAAGAAATAATTGTTAACGG…
g00001c00036	1380	G	A	1083	0.3657	1102	0.2532	1029	0.6045	AB	AB	AB	ACCAAGTTTTTGGCGCCGTTGCCGGGGACTTGTTGGCATAGAATAGTGTCAAAACTTGAGTTTAGTGTAGTGTCATAGTCTAGTTTAGTCTTTAGTTCAGTTGCTTGAAGTTTTAAAGTGCTGTTATTTATTGTTTTATCGTAGTATTCTTTTAATTCAACTATTTTATTTTCAGTTTTCTATCTTTTCTTACTTTTAACACATTGCTTATTTAGTAGGTGTTTTCTTGGAGCCTTAAAGTTTGTATATGCAAGGTAGGCGATCTCAGAACTTAGCGATCATTGTCTACGATCCAGAAATCGAACGAACCTTTAGACAACAGCGAAGGCAAGCTGAGAGGGCAAGATCCAATACACAGCTCTCATCTAACTCAGAACTTAAAGAAATAATTGTTAACGG…
g00001c00036	1406	A	G	1068	0.2013	1084	0.2251	1009	0.1198	AB	AB	AB	ACCAAGTTTTTGGCGCCGTTGCCGGGGACTTGTTGGCATAGAATAGTGTCAAAACTTGAGTTTAGTGTAGTGTCATAGTCTAGTTTAGTCTTTAGTTCAGTTGCTTGAAGTTTTAAAGTGCTGTTATTTATTGTTTTATCGTAGTATTCTTTTAATTCAACTATTTTATTTTCAGTTTTCTATCTTTTCTTACTTTTAACACATTGCTTATTTAGTAGGTGTTTTCTTGGAGCCTTAAAGTTTGTATATGCAAGGTAGGCGATCTCAGAACTTAGCGATCATTGTCTACGATCCAGAAATCGAACGAACCTTTAGACAACAGCGAAGGCAAGCTGAGAGGGCAAGATCCAATACACAGCTCTCATCTAACTCAGAACTTAAAGAAATAATTGTTAACGG…
g00001c00036	141	G	A	895	0.3021	1034	0.3658	688	0.2093	AB	AB	AB	ACCAAGTTTTTGGCGCCGTTGCCGGGGACTTGTTGGCATAGAATAGTGTCAAAACTTGAGTTTAGTGTAGTGTCATAGTCTAGTTTAGTCTTTAGTTCAGTTGCTTGAAGTTTTAAAGTGCTGTTATTTATTGTTTTATCGTAGTATTCTTTTAATTCAACTATTTTATTTTCAGTTTTCTATCTTTTCTTACTTTTAACACATTGCTTATTTAGTAGGTGTTTTCTTGGAGCCTTAAAGTTTGTATATGCAAGGTAGGCGATCTCAGAACTTAGCGATCATTGTCTACGATCCAGAAATCGAACGAACCTTTAGACAACAGCGAAGGCAAGCTGAGAGGGCAAGATCCAATACACAGCTCTCATCTAACTCAGAACTTAAAGAAATAATTGTTAACGG…
g00001c00036	145	T	C	906	0.0751	1049	0.2048	701	0.0199	AB	AB	AB	ACCAAGTTTTTGGCGCCGTTGCCGGGGACTTGTTGGCATAGAATAGTGTCAAAACTTGAGTTTAGTGTAGTGTCATAGTCTAGTTTAGTCTTTAGTTCAGTTGCTTGAAGTTTTAAAGTGCTGTTATTTATTGTTTTATCGTAGTATTCTTTTAATTCAACTATTTTATTTTCAGTTTTCTATCTTTTCTTACTTTTAACACATTGCTTATTTAGTAGGTGTTTTCTTGGAGCCTTAAAGTTTGTATATGCAAGGTAGGCGATCTCAGAACTTAGCGATCATTGTCTACGATCCAGAAATCGAACGAACCTTTAGACAACAGCGAAGGCAAGCTGAGAGGGCAAGATCCAATACACAGCTCTCATCTAACTCAGAACTTAAAGAAATAATTGTTAACGG…
g00001c00036	1546	A	T	1017	0.2399	1075	0.2865	769	0.1704	AB	AB	AB	ACCAAGTTTTTGGCGCCGTTGCCGGGGACTTGTTGGCATAGAATAGTGTCAAAACTTGAGTTTAGTGTAGTGTCATAGTCTAGTTTAGTCTTTAGTTCAGTTGCTTGAAGTTTTAAAGTGCTGTTATTTATTGTTTTATCGTAGTATTCTTTTAATTCAACTATTTTATTTTCAGTTTTCTATCTTTTCTTACTTTTAACACATTGCTTATTTAGTAGGTGTTTTCTTGGAGCCTTAAAGTTTGTATATGCAAGGTAGGCGATCTCAGAACTTAGCGATCATTGTCTACGATCCAGAAATCGAACGAACCTTTAGACAACAGCGAAGGCAAGCTGAGAGGGCAAGATCCAATACACAGCTCTCATCTAACTCAGAACTTAAAGAAATAATTGTTAACGG…
g00001c00036	1645	G	A	407	0.1687	404	0.0887	311	0.2342	AB	AB	AB	ACCAAGTTTTTGGCGCCGTTGCCGGGGACTTGTTGGCATAGAATAGTGTCAAAACTTGAGTTTAGTGTAGTGTCATAGTCTAGTTTAGTCTTTAGTTCAGTTGCTTGAAGTTTTAAAGTGCTGTTATTTATTGTTTTATCGTAGTATTCTTTTAATTCAACTATTTTATTTTCAGTTTTCTATCTTTTCTTACTTTTAACACATTGCTTATTTAGTAGGTGTTTTCTTGGAGCCTTAAAGTTTGTATATGCAAGGTAGGCGATCTCAGAACTTAGCGATCATTGTCTACGATCCAGAAATCGAACGAACCTTTAGACAACAGCGAAGGCAAGCTGAGAGGGCAAGATCCAATACACAGCTCTCATCTAACTCAGAACTTAAAGAAATAATTGTTAACGG…
g00001c00036	230	G	C	1037	0.2806	1041	0.3623	944	0.1746	AB	AB	AB	ACCAAGTTTTTGGCGCCGTTGCCGGGGACTTGTTGGCATAGAATAGTGTCAAAACTTGAGTTTAGTGTAGTGTCATAGTCTAGTTTAGTCTTTAGTTCAGTTGCTTGAAGTTTTAAAGTGCTGTTATTTATTGTTTTATCGTAGTATTCTTTTAATTCAACTATTTTATTTTCAGTTTTCTATCTTTTCTTACTTTTAACACATTGCTTATTTAGTAGGTGTTTTCTTGGAGCCTTAAAGTTTGTATATGCAAGGTAGGCGATCTCAGAACTTAGCGATCATTGTCTACGATCCAGAAATCGAACGAACCTTTAGACAACAGCGAAGGCAAGCTGAGAGGGCAAGATCCAATACACAGCTCTCATCTAACTCAGAACTTAAAGAAATAATTGTTAACGG…
g00001c00036	269	A	G	1052	0.6163	1035	0.685	891	0.449	AB	AB	AB	ACCAAGTTTTTGGCGCCGTTGCCGGGGACTTGTTGGCATAGAATAGTGTCAAAACTTGAGTTTAGTGTAGTGTCATAGTCTAGTTTAGTCTTTAGTTCAGTTGCTTGAAGTTTTAAAGTGCTGTTATTTATTGTTTTATCGTAGTATTCTTTTAATTCAACTATTTTATTTTCAGTTTTCTATCTTTTCTTACTTTTAACACATTGCTTATTTAGTAGGTGTTTTCTTGGAGCCTTAAAGTTTGTATATGCAAGGTAGGCGATCTCAGAACTTAGCGATCATTGTCTACGATCCAGAAATCGAACGAACCTTTAGACAACAGCGAAGGCAAGCTGAGAGGGCAAGATCCAATACACAGCTCTCATCTAACTCAGAACTTAAAGAAATAATTGTTAACGG…
g00001c00036	35	G	T	306	0.2175	361	0.3571	264	0.1805	AB	AB	AB	ACCAAGTTTTTGGCGCCGTTGCCGGGGACTTGTTGGCATAGAATAGTGTCAAAACTTGAGTTTAGTGTAGTGTCATAGTCTAGTTTAGTCTTTAGTTCAGTTGCTTGAAGTTTTAAAGTGCTGTTATTTATTGTTTTATCGTAGTATTCTTTTAATTCAACTATTTTATTTTCAGTTTTCTATCTTTTCTTACTTTTAACACATTGCTTATTTAGTAGGTGTTTTCTTGGAGCCTTAAAGTTTGTATATGCAAGGTAGGCGATCTCAGAACTTAGCGATCATTGTCTACGATCCAGAAATCGAACGAACCTTTAGACAACAGCGAAGGCAAGCTGAGAGGGCAAGATCCAATACACAGCTCTCATCTAACTCAGAACTTAAAGAAATAATTGTTAACGG…
g00001c00036	417	A	G	939	0.1856	1006	0.2227	875	0.1429	AB	AB	AB	ACCAAGTTTTTGGCGCCGTTGCCGGGGACTTGTTGGCATAGAATAGTGTCAAAACTTGAGTTTAGTGTAGTGTCATAGTCTAGTTTAGTCTTTAGTTCAGTTGCTTGAAGTTTTAAAGTGCTGTTATTTATTGTTTTATCGTAGTATTCTTTTAATTCAACTATTTTATTTTCAGTTTTCTATCTTTTCTTACTTTTAACACATTGCTTATTTAGTAGGTGTTTTCTTGGAGCCTTAAAGTTTGTATATGCAAGGTAGGCGATCTCAGAACTTAGCGATCATTGTCTACGATCCAGAAATCGAACGAACCTTTAGACAACAGCGAAGGCAAGCTGAGAGGGCAAGATCCAATACACAGCTCTCATCTAACTCAGAACTTAAAGAAATAATTGTTAACGG…
g00001c00036	687	A	G	1082	0.9631	1089	0.955	902	0.9758	AB	AB	AB	ACCAAGTTTTTGGCGCCGTTGCCGGGGACTTGTTGGCATAGAATAGTGTCAAAACTTGAGTTTAGTGTAGTGTCATAGTCTAGTTTAGTCTTTAGTTCAGTTGCTTGAAGTTTTAAAGTGCTGTTATTTATTGTTTTATCGTAGTATTCTTTTAATTCAACTATTTTATTTTCAGTTTTCTATCTTTTCTTACTTTTAACACATTGCTTATTTAGTAGGTGTTTTCTTGGAGCCTTAAAGTTTGTATATGCAAGGTAGGCGATCTCAGAACTTAGCGATCATTGTCTACGATCCAGAAATCGAACGAACCTTTAGACAACAGCGAAGGCAAGCTGAGAGGGCAAGATCCAATACACAGCTCTCATCTAACTCAGAACTTAAAGAAATAATTGTTAACGG…
g00001c00036	808	G	A	1100	0.1258	1096	0.2426	1016	0.0422	AB	AB	AB	ACCAAGTTTTTGGCGCCGTTGCCGGGGACTTGTTGGCATAGAATAGTGTCAAAACTTGAGTTTAGTGTAGTGTCATAGTCTAGTTTAGTCTTTAGTTCAGTTGCTTGAAGTTTTAAAGTGCTGTTATTTATTGTTTTATCGTAGTATTCTTTTAATTCAACTATTTTATTTTCAGTTTTCTATCTTTTCTTACTTTTAACACATTGCTTATTTAGTAGGTGTTTTCTTGGAGCCTTAAAGTTTGTATATGCAAGGTAGGCGATCTCAGAACTTAGCGATCATTGTCTACGATCCAGAAATCGAACGAACCTTTAGACAACAGCGAAGGCAAGCTGAGAGGGCAAGATCCAATACACAGCTCTCATCTAACTCAGAACTTAAAGAAATAATTGTTAACGG…
g00001c00036	84	T	G	609	0.0772	667	0.2354	501	0.0299	AB	AB	AB	ACCAAGTTTTTGGCGCCGTTGCCGGGGACTTGTTGGCATAGAATAGTGTCAAAACTTGAGTTTAGTGTAGTGTCATAGTCTAGTTTAGTCTTTAGTTCAGTTGCTTGAAGTTTTAAAGTGCTGTTATTTATTGTTTTATCGTAGTATTCTTTTAATTCAACTATTTTATTTTCAGTTTTCTATCTTTTCTTACTTTTAACACATTGCTTATTTAGTAGGTGTTTTCTTGGAGCCTTAAAGTTTGTATATGCAAGGTAGGCGATCTCAGAACTTAGCGATCATTGTCTACGATCCAGAAATCGAACGAACCTTTAGACAACAGCGAAGGCAAGCTGAGAGGGCAAGATCCAATACACAGCTCTCATCTAACTCAGAACTTAAAGAAATAATTGTTAACGG…
g00001c00036	903	T	G	1107	0.2687	1124	0.1609	992	0.4674	AB	AB	AB	ACCAAGTTTTTGGCGCCGTTGCCGGGGACTTGTTGGCATAGAATAGTGTCAAAACTTGAGTTTAGTGTAGTGTCATAGTCTAGTTTAGTCTTTAGTTCAGTTGCTTGAAGTTTTAAAGTGCTGTTATTTATTGTTTTATCGTAGTATTCTTTTAATTCAACTATTTTATTTTCAGTTTTCTATCTTTTCTTACTTTTAACACATTGCTTATTTAGTAGGTGTTTTCTTGGAGCCTTAAAGTTTGTATATGCAAGGTAGGCGATCTCAGAACTTAGCGATCATTGTCTACGATCCAGAAATCGAACGAACCTTTAGACAACAGCGAAGGCAAGCTGAGAGGGCAAGATCCAATACACAGCTCTCATCTAACTCAGAACTTAAAGAAATAATTGTTAACGG…
g00001c00036	919	T	C	1093	0.2356	1127	0.2751	986	0.1557	AB	AB	AB	ACCAAGTTTTTGGCGCCGTTGCCGGGGACTTGTTGGCATAGAATAGTGTCAAAACTTGAGTTTAGTGTAGTGTCATAGTCTAGTTTAGTCTTTAGTTCAGTTGCTTGAAGTTTTAAAGTGCTGTTATTTATTGTTTTATCGTAGTATTCTTTTAATTCAACTATTTTATTTTCAGTTTTCTATCTTTTCTTACTTTTAACACATTGCTTATTTAGTAGGTGTTTTCTTGGAGCCTTAAAGTTTGTATATGCAAGGTAGGCGATCTCAGAACTTAGCGATCATTGTCTACGATCCAGAAATCGAACGAACCTTTAGACAACAGCGAAGGCAAGCTGAGAGGGCAAGATCCAATACACAGCTCTCATCTAACTCAGAACTTAAAGAAATAATTGTTAACGG…
g00001c00036	964	A	G	1088	0.1916	1113	0.2258	1022	0.1349	AB	AB	AB	ACCAAGTTTTTGGCGCCGTTGCCGGGGACTTGTTGGCATAGAATAGTGTCAAAACTTGAGTTTAGTGTAGTGTCATAGTCTAGTTTAGTCTTTAGTTCAGTTGCTTGAAGTTTTAAAGTGCTGTTATTTATTGTTTTATCGTAGTATTCTTTTAATTCAACTATTTTATTTTCAGTTTTCTATCTTTTCTTACTTTTAACACATTGCTTATTTAGTAGGTGTTTTCTTGGAGCCTTAAAGTTTGTATATGCAAGGTAGGCGATCTCAGAACTTAGCGATCATTGTCTACGATCCAGAAATCGAACGAACCTTTAGACAACAGCGAAGGCAAGCTGAGAGGGCAAGATCCAATACACAGCTCTCATCTAACTCAGAACTTAAAGAAATAATTGTTAACGG…
g00001c00036	973	A	G	1112	0.2307	1129	0.2538	1025	0.1296	AB	AB	AB	ACCAAGTTTTTGGCGCCGTTGCCGGGGACTTGTTGGCATAGAATAGTGTCAAAACTTGAGTTTAGTGTAGTGTCATAGTCTAGTTTAGTCTTTAGTTCAGTTGCTTGAAGTTTTAAAGTGCTGTTATTTATTGTTTTATCGTAGTATTCTTTTAATTCAACTATTTTATTTTCAGTTTTCTATCTTTTCTTACTTTTAACACATTGCTTATTTAGTAGGTGTTTTCTTGGAGCCTTAAAGTTTGTATATGCAAGGTAGGCGATCTCAGAACTTAGCGATCATTGTCTACGATCCAGAAATCGAACGAACCTTTAGACAACAGCGAAGGCAAGCTGAGAGGGCAAGATCCAATACACAGCTCTCATCTAACTCAGAACTTAAAGAAATAATTGTTAACGG…
g00001c00036	979	G	A	1080	0.3031	1113	0.1841	973	0.4718	AB	AB	AB	ACCAAGTTTTTGGCGCCGTTGCCGGGGACTTGTTGGCATAGAATAGTGTCAAAACTTGAGTTTAGTGTAGTGTCATAGTCTAGTTTAGTCTTTAGTTCAGTTGCTTGAAGTTTTAAAGTGCTGTTATTTATTGTTTTATCGTAGTATTCTTTTAATTCAACTATTTTATTTTCAGTTTTCTATCTTTTCTTACTTTTAACACATTGCTTATTTAGTAGGTGTTTTCTTGGAGCCTTAAAGTTTGTATATGCAAGGTAGGCGATCTCAGAACTTAGCGATCATTGTCTACGATCCAGAAATCGAACGAACCTTTAGACAACAGCGAAGGCAAGCTGAGAGGGCAAGATCCAATACACAGCTCTCATCTAACTCAGAACTTAAAGAAATAATTGTTAACGG…
g00001c00036	994	A	T	1105	0.1676	1111	0.1481	1004	0.1419	AB	AB	AB	ACCAAGTTTTTGGCGCCGTTGCCGGGGACTTGTTGGCATAGAATAGTGTCAAAACTTGAGTTTAGTGTAGTGTCATAGTCTAGTTTAGTCTTTAGTTCAGTTGCTTGAAGTTTTAAAGTGCTGTTATTTATTGTTTTATCGTAGTATTCTTTTAATTCAACTATTTTATTTTCAGTTTTCTATCTTTTCTTACTTTTAACACATTGCTTATTTAGTAGGTGTTTTCTTGGAGCCTTAAAGTTTGTATATGCAAGGTAGGCGATCTCAGAACTTAGCGATCATTGTCTACGATCCAGAAATCGAACGAACCTTTAGACAACAGCGAAGGCAAGCTGAGAGGGCAAGATCCAATACACAGCTCTCATCTAACTCAGAACTTAAAGAAATAATTGTTAACGG…
g00002c00001	375	A	G	17	1	23	0.913	13	1	BB	AB	BB	CCATGTACAAAGAAAGGAGTCATATCAGTTAAAAACTGAAGGTGATACAACTGGGCAATCAAGACATAAATCGGCCGACATGTTCGACCAACATCTATCTCTGAAAGAGAACCACTCCAATAGCTTAGACTCAACTAGAAGTTTTGGCGACACTCAATTAGAGATATTCAATTACAGGCATGGCATGTTGTTGTTGCATCTTCTTGCTGCACTGATGTTTGTTCCGTCACTTGTGGCTTGGTTACAGAGGATAAGAATGGGCCAGAGCTTTCCTTGGTTTGTGGATTCAGCTCTCTGCATCAGTGTTATCCTCCACAGTCTGTGTGCTAGGAAGCCAGGTGACTCTGCCCTCTCATTCGCCCTGCCAGGCACCCATGGCCTGGTAGTTCGCCCGAGTTT…
g00002c00001	438	G	C	10	1	21	0.9048	19	1	BB	AB	BB	CCATGTACAAAGAAAGGAGTCATATCAGTTAAAAACTGAAGGTGATACAACTGGGCAATCAAGACATAAATCGGCCGACATGTTCGACCAACATCTATCTCTGAAAGAGAACCACTCCAATAGCTTAGACTCAACTAGAAGTTTTGGCGACACTCAATTAGAGATATTCAATTACAGGCATGGCATGTTGTTGTTGCATCTTCTTGCTGCACTGATGTTTGTTCCGTCACTTGTGGCTTGGTTACAGAGGATAAGAATGGGCCAGAGCTTTCCTTGGTTTGTGGATTCAGCTCTCTGCATCAGTGTTATCCTCCACAGTCTGTGTGCTAGGAAGCCAGGTGACTCTGCCCTCTCATTCGCCCTGCCAGGCACCCATGGCCTGGTAGTTCGCCCGAGTTT…
g00002c00001	487	C	T	16	0.75	23	0.0435	16	0.8125	AB	AB	AB	CCATGTACAAAGAAAGGAGTCATATCAGTTAAAAACTGAAGGTGATACAACTGGGCAATCAAGACATAAATCGGCCGACATGTTCGACCAACATCTATCTCTGAAAGAGAACCACTCCAATAGCTTAGACTCAACTAGAAGTTTTGGCGACACTCAATTAGAGATATTCAATTACAGGCATGGCATGTTGTTGTTGCATCTTCTTGCTGCACTGATGTTTGTTCCGTCACTTGTGGCTTGGTTACAGAGGATAAGAATGGGCCAGAGCTTTCCTTGGTTTGTGGATTCAGCTCTCTGCATCAGTGTTATCCTCCACAGTCTGTGTGCTAGGAAGCCAGGTGACTCTGCCCTCTCATTCGCCCTGCCAGGCACCCATGGCCTGGTAGTTCGCCCGAGTTT…
g00002c00001	551	G	A	19	0.9048	18	0.6667	13	0.9231	AB	AB	AB	CCATGTACAAAGAAAGGAGTCATATCAGTTAAAAACTGAAGGTGATACAACTGGGCAATCAAGACATAAATCGGCCGACATGTTCGACCAACATCTATCTCTGAAAGAGAACCACTCCAATAGCTTAGACTCAACTAGAAGTTTTGGCGACACTCAATTAGAGATATTCAATTACAGGCATGGCATGTTGTTGTTGCATCTTCTTGCTGCACTGATGTTTGTTCCGTCACTTGTGGCTTGGTTACAGAGGATAAGAATGGGCCAGAGCTTTCCTTGGTTTGTGGATTCAGCTCTCTGCATCAGTGTTATCCTCCACAGTCTGTGTGCTAGGAAGCCAGGTGACTCTGCCCTCTCATTCGCCCTGCCAGGCACCCATGGCCTGGTAGTTCGCCCGAGTTT…
g00002c00001	573	G	A	21	1	19	0.8421	12	0.9167	BB	AB	AB	CCATGTACAAAGAAAGGAGTCATATCAGTTAAAAACTGAAGGTGATACAACTGGGCAATCAAGACATAAATCGGCCGACATGTTCGACCAACATCTATCTCTGAAAGAGAACCACTCCAATAGCTTAGACTCAACTAGAAGTTTTGGCGACACTCAATTAGAGATATTCAATTACAGGCATGGCATGTTGTTGTTGCATCTTCTTGCTGCACTGATGTTTGTTCCGTCACTTGTGGCTTGGTTACAGAGGATAAGAATGGGCCAGAGCTTTCCTTGGTTTGTGGATTCAGCTCTCTGCATCAGTGTTATCCTCCACAGTCTGTGTGCTAGGAAGCCAGGTGACTCTGCCCTCTCATTCGCCCTGCCAGGCACCCATGGCCTGGTAGTTCGCCCGAGTTT…
g00002c00001	608	T	C	21	0.9524	16	0.5	12	0.9167	AB	AB	AB	CCATGTACAAAGAAAGGAGTCATATCAGTTAAAAACTGAAGGTGATACAACTGGGCAATCAAGACATAAATCGGCCGACATGTTCGACCAACATCTATCTCTGAAAGAGAACCACTCCAATAGCTTAGACTCAACTAGAAGTTTTGGCGACACTCAATTAGAGATATTCAATTACAGGCATGGCATGTTGTTGTTGCATCTTCTTGCTGCACTGATGTTTGTTCCGTCACTTGTGGCTTGGTTACAGAGGATAAGAATGGGCCAGAGCTTTCCTTGGTTTGTGGATTCAGCTCTCTGCATCAGTGTTATCCTCCACAGTCTGTGTGCTAGGAAGCCAGGTGACTCTGCCCTCTCATTCGCCCTGCCAGGCACCCATGGCCTGGTAGTTCGCCCGAGTTT…
g00002c00001	862	G	C	23	0.2174	21	0.5238	18	0	AB	AB	AA	CCATGTACAAAGAAAGGAGTCATATCAGTTAAAAACTGAAGGTGATACAACTGGGCAATCAAGACATAAATCGGCCGACATGTTCGACCAACATCTATCTCTGAAAGAGAACCACTCCAATAGCTTAGACTCAACTAGAAGTTTTGGCGACACTCAATTAGAGATATTCAATTACAGGCATGGCATGTTGTTGTTGCATCTTCTTGCTGCACTGATGTTTGTTCCGTCACTTGTGGCTTGGTTACAGAGGATAAGAATGGGCCAGAGCTTTCCTTGGTTTGTGGATTCAGCTCTCTGCATCAGTGTTATCCTCCACAGTCTGTGTGCTAGGAAGCCAGGTGACTCTGCCCTCTCATTCGCCCTGCCAGGCACCCATGGCCTGGTAGTTCGCCCGAGTTT…
g00003c00030	1048	T	C	46	0.0435	65	0	27	0	AB	AA	AA	GGTCTGAGAAAACAGATTTACAGCAATAGGGTCTAACGCAGCACATCGGATTTGATTATAAACATGTATAACTAATCATCTCAACTTTTTGAGAGCTAATCAAACTCAGATAAACAACATGGGAACGAACATGCCTTTTCAGTTTTTCAGACCTTGTAAATTATGGCAGTGTTATGTGTCTGCTTCTTCTCACCGCTCTTGCTTCGGAAGGGCGACAACAAGGAGAATGGACGAGAAACTTTATGTGAAGTACCACCCATGGGGCCATCATCTTGAGAGAGGAGATTCTTCAGTGAGTGAACTTCATTAGGATGGTCACTTGTTGCATCATGGTCATCAATAACCAAGCCATCAATGCTCGATTTATCTGTTTCTATATTATGTTCACCTGCAGCTGAA…
g00003c00030	1183	G	T	53	0.2264	71	0.9296	18	0	AB	AB	AA	GGTCTGAGAAAACAGATTTACAGCAATAGGGTCTAACGCAGCACATCGGATTTGATTATAAACATGTATAACTAATCATCTCAACTTTTTGAGAGCTAATCAAACTCAGATAAACAACATGGGAACGAACATGCCTTTTCAGTTTTTCAGACCTTGTAAATTATGGCAGTGTTATGTGTCTGCTTCTTCTCACCGCTCTTGCTTCGGAAGGGCGACAACAAGGAGAATGGACGAGAAACTTTATGTGAAGTACCACCCATGGGGCCATCATCTTGAGAGAGGAGATTCTTCAGTGAGTGAACTTCATTAGGATGGTCACTTGTTGCATCATGGTCATCAATAACCAAGCCATCAATGCTCGATTTATCTGTTTCTATATTATGTTCACCTGCAGCTGAA…
g00003c00030	1220	G	A	67	0	75	0.2267	19	0	AA	AB	AA	GGTCTGAGAAAACAGATTTACAGCAATAGGGTCTAACGCAGCACATCGGATTTGATTATAAACATGTATAACTAATCATCTCAACTTTTTGAGAGCTAATCAAACTCAGATAAACAACATGGGAACGAACATGCCTTTTCAGTTTTTCAGACCTTGTAAATTATGGCAGTGTTATGTGTCTGCTTCTTCTCACCGCTCTTGCTTCGGAAGGGCGACAACAAGGAGAATGGACGAGAAACTTTATGTGAAGTACCACCCATGGGGCCATCATCTTGAGAGAGGAGATTCTTCAGTGAGTGAACTTCATTAGGATGGTCACTTGTTGCATCATGGTCATCAATAACCAAGCCATCAATGCTCGATTTATCTGTTTCTATATTATGTTCACCTGCAGCTGAA…
g00003c00030	1230	T	A	65	0.2	72	0.2222	20	0	AB	AB	AA	GGTCTGAGAAAACAGATTTACAGCAATAGGGTCTAACGCAGCACATCGGATTTGATTATAAACATGTATAACTAATCATCTCAACTTTTTGAGAGCTAATCAAACTCAGATAAACAACATGGGAACGAACATGCCTTTTCAGTTTTTCAGACCTTGTAAATTATGGCAGTGTTATGTGTCTGCTTCTTCTCACCGCTCTTGCTTCGGAAGGGCGACAACAAGGAGAATGGACGAGAAACTTTATGTGAAGTACCACCCATGGGGCCATCATCTTGAGAGAGGAGATTCTTCAGTGAGTGAACTTCATTAGGATGGTCACTTGTTGCATCATGGTCATCAATAACCAAGCCATCAATGCTCGATTTATCTGTTTCTATATTATGTTCACCTGCAGCTGAA…
g00003c00030	1263	C	T	71	0.4507	72	0.0278	23	0.9565	AB	AB	AB	GGTCTGAGAAAACAGATTTACAGCAATAGGGTCTAACGCAGCACATCGGATTTGATTATAAACATGTATAACTAATCATCTCAACTTTTTGAGAGCTAATCAAACTCAGATAAACAACATGGGAACGAACATGCCTTTTCAGTTTTTCAGACCTTGTAAATTATGGCAGTGTTATGTGTCTGCTTCTTCTCACCGCTCTTGCTTCGGAAGGGCGACAACAAGGAGAATGGACGAGAAACTTTATGTGAAGTACCACCCATGGGGCCATCATCTTGAGAGAGGAGATTCTTCAGTGAGTGAACTTCATTAGGATGGTCACTTGTTGCATCATGGTCATCAATAACCAAGCCATCAATGCTCGATTTATCTGTTTCTATATTATGTTCACCTGCAGCTGAA…
g00003c00030	1288	A	T	69	0.058	69	0	23	0.8261	AB	AA	AB	GGTCTGAGAAAACAGATTTACAGCAATAGGGTCTAACGCAGCACATCGGATTTGATTATAAACATGTATAACTAATCATCTCAACTTTTTGAGAGCTAATCAAACTCAGATAAACAACATGGGAACGAACATGCCTTTTCAGTTTTTCAGACCTTGTAAATTATGGCAGTGTTATGTGTCTGCTTCTTCTCACCGCTCTTGCTTCGGAAGGGCGACAACAAGGAGAATGGACGAGAAACTTTATGTGAAGTACCACCCATGGGGCCATCATCTTGAGAGAGGAGATTCTTCAGTGAGTGAACTTCATTAGGATGGTCACTTGTTGCATCATGGTCATCAATAACCAAGCCATCAATGCTCGATTTATCTGTTTCTATATTATGTTCACCTGCAGCTGAA…
g00003c00030	1424	T	C	41	0.8049	32	1	27	0.9259	AB	BB	AB	GGTCTGAGAAAACAGATTTACAGCAATAGGGTCTAACGCAGCACATCGGATTTGATTATAAACATGTATAACTAATCATCTCAACTTTTTGAGAGCTAATCAAACTCAGATAAACAACATGGGAACGAACATGCCTTTTCAGTTTTTCAGACCTTGTAAATTATGGCAGTGTTATGTGTCTGCTTCTTCTCACCGCTCTTGCTTCGGAAGGGCGACAACAAGGAGAATGGACGAGAAACTTTATGTGAAGTACCACCCATGGGGCCATCATCTTGAGAGAGGAGATTCTTCAGTGAGTGAACTTCATTAGGATGGTCACTTGTTGCATCATGGTCATCAATAACCAAGCCATCAATGCTCGATTTATCTGTTTCTATATTATGTTCACCTGCAGCTGAA…
g00003c00030	1867	C	T	41	1	39	1	25	0.76	BB	BB	AB	GGTCTGAGAAAACAGATTTACAGCAATAGGGTCTAACGCAGCACATCGGATTTGATTATAAACATGTATAACTAATCATCTCAACTTTTTGAGAGCTAATCAAACTCAGATAAACAACATGGGAACGAACATGCCTTTTCAGTTTTTCAGACCTTGTAAATTATGGCAGTGTTATGTGTCTGCTTCTTCTCACCGCTCTTGCTTCGGAAGGGCGACAACAAGGAGAATGGACGAGAAACTTTATGTGAAGTACCACCCATGGGGCCATCATCTTGAGAGAGGAGATTCTTCAGTGAGTGAACTTCATTAGGATGGTCACTTGTTGCATCATGGTCATCAATAACCAAGCCATCAATGCTCGATTTATCTGTTTCTATATTATGTTCACCTGCAGCTGAA…
g00003c00030	1926	A	T	47	0.383	47	0.9149	22	0.1818	AB	AB	AB	GGTCTGAGAAAACAGATTTACAGCAATAGGGTCTAACGCAGCACATCGGATTTGATTATAAACATGTATAACTAATCATCTCAACTTTTTGAGAGCTAATCAAACTCAGATAAACAACATGGGAACGAACATGCCTTTTCAGTTTTTCAGACCTTGTAAATTATGGCAGTGTTATGTGTCTGCTTCTTCTCACCGCTCTTGCTTCGGAAGGGCGACAACAAGGAGAATGGACGAGAAACTTTATGTGAAGTACCACCCATGGGGCCATCATCTTGAGAGAGGAGATTCTTCAGTGAGTGAACTTCATTAGGATGGTCACTTGTTGCATCATGGTCATCAATAACCAAGCCATCAATGCTCGATTTATCTGTTTCTATATTATGTTCACCTGCAGCTGAA…
g00003c00030	1946	C	T	41	0.3659	45	0.9111	21	0.1905	AB	AB	AB	GGTCTGAGAAAACAGATTTACAGCAATAGGGTCTAACGCAGCACATCGGATTTGATTATAAACATGTATAACTAATCATCTCAACTTTTTGAGAGCTAATCAAACTCAGATAAACAACATGGGAACGAACATGCCTTTTCAGTTTTTCAGACCTTGTAAATTATGGCAGTGTTATGTGTCTGCTTCTTCTCACCGCTCTTGCTTCGGAAGGGCGACAACAAGGAGAATGGACGAGAAACTTTATGTGAAGTACCACCCATGGGGCCATCATCTTGAGAGAGGAGATTCTTCAGTGAGTGAACTTCATTAGGATGGTCACTTGTTGCATCATGGTCATCAATAACCAAGCCATCAATGCTCGATTTATCTGTTTCTATATTATGTTCACCTGCAGCTGAA…
g00003c00030	1970	C	T	46	0.1087	49	0	20	0.25	AB	AA	AB	GGTCTGAGAAAACAGATTTACAGCAATAGGGTCTAACGCAGCACATCGGATTTGATTATAAACATGTATAACTAATCATCTCAACTTTTTGAGAGCTAATCAAACTCAGATAAACAACATGGGAACGAACATGCCTTTTCAGTTTTTCAGACCTTGTAAATTATGGCAGTGTTATGTGTCTGCTTCTTCTCACCGCTCTTGCTTCGGAAGGGCGACAACAAGGAGAATGGACGAGAAACTTTATGTGAAGTACCACCCATGGGGCCATCATCTTGAGAGAGGAGATTCTTCAGTGAGTGAACTTCATTAGGATGGTCACTTGTTGCATCATGGTCATCAATAACCAAGCCATCAATGCTCGATTTATCTGTTTCTATATTATGTTCACCTGCAGCTGAA…
g00003c00030	1992	C	T	47	0.2979	47	0.8936	21	0.0476	AB	AB	AB	GGTCTGAGAAAACAGATTTACAGCAATAGGGTCTAACGCAGCACATCGGATTTGATTATAAACATGTATAACTAATCATCTCAACTTTTTGAGAGCTAATCAAACTCAGATAAACAACATGGGAACGAACATGCCTTTTCAGTTTTTCAGACCTTGTAAATTATGGCAGTGTTATGTGTCTGCTTCTTCTCACCGCTCTTGCTTCGGAAGGGCGACAACAAGGAGAATGGACGAGAAACTTTATGTGAAGTACCACCCATGGGGCCATCATCTTGAGAGAGGAGATTCTTCAGTGAGTGAACTTCATTAGGATGGTCACTTGTTGCATCATGGTCATCAATAACCAAGCCATCAATGCTCGATTTATCTGTTTCTATATTATGTTCACCTGCAGCTGAA…
g00003c00030	2010	G	T	45	0.3111	34	0.549	22	0.0909	AB	AB	AB	GGTCTGAGAAAACAGATTTACAGCAATAGGGTCTAACGCAGCACATCGGATTTGATTATAAACATGTATAACTAATCATCTCAACTTTTTGAGAGCTAATCAAACTCAGATAAACAACATGGGAACGAACATGCCTTTTCAGTTTTTCAGACCTTGTAAATTATGGCAGTGTTATGTGTCTGCTTCTTCTCACCGCTCTTGCTTCGGAAGGGCGACAACAAGGAGAATGGACGAGAAACTTTATGTGAAGTACCACCCATGGGGCCATCATCTTGAGAGAGGAGATTCTTCAGTGAGTGAACTTCATTAGGATGGTCACTTGTTGCATCATGGTCATCAATAACCAAGCCATCAATGCTCGATTTATCTGTTTCTATATTATGTTCACCTGCAGCTGAA…
g00003c00030	2055	A	C	49	1	66	1	25	0.4	BB	BB	AB	GGTCTGAGAAAACAGATTTACAGCAATAGGGTCTAACGCAGCACATCGGATTTGATTATAAACATGTATAACTAATCATCTCAACTTTTTGAGAGCTAATCAAACTCAGATAAACAACATGGGAACGAACATGCCTTTTCAGTTTTTCAGACCTTGTAAATTATGGCAGTGTTATGTGTCTGCTTCTTCTCACCGCTCTTGCTTCGGAAGGGCGACAACAAGGAGAATGGACGAGAAACTTTATGTGAAGTACCACCCATGGGGCCATCATCTTGAGAGAGGAGATTCTTCAGTGAGTGAACTTCATTAGGATGGTCACTTGTTGCATCATGGTCATCAATAACCAAGCCATCAATGCTCGATTTATCTGTTTCTATATTATGTTCACCTGCAGCTGAA…
g00003c00030	2109	A	G	55	0.1091	79	0.2405	30	0	AB	AB	AA	GGTCTGAGAAAACAGATTTACAGCAATAGGGTCTAACGCAGCACATCGGATTTGATTATAAACATGTATAACTAATCATCTCAACTTTTTGAGAGCTAATCAAACTCAGATAAACAACATGGGAACGAACATGCCTTTTCAGTTTTTCAGACCTTGTAAATTATGGCAGTGTTATGTGTCTGCTTCTTCTCACCGCTCTTGCTTCGGAAGGGCGACAACAAGGAGAATGGACGAGAAACTTTATGTGAAGTACCACCCATGGGGCCATCATCTTGAGAGAGGAGATTCTTCAGTGAGTGAACTTCATTAGGATGGTCACTTGTTGCATCATGGTCATCAATAACCAAGCCATCAATGCTCGATTTATCTGTTTCTATATTATGTTCACCTGCAGCTGAA…
g00003c00030	2199	G	A	69	0.1739	70	0.5571	27	0.0741	AB	AB	AB	GGTCTGAGAAAACAGATTTACAGCAATAGGGTCTAACGCAGCACATCGGATTTGATTATAAACATGTATAACTAATCATCTCAACTTTTTGAGAGCTAATCAAACTCAGATAAACAACATGGGAACGAACATGCCTTTTCAGTTTTTCAGACCTTGTAAATTATGGCAGTGTTATGTGTCTGCTTCTTCTCACCGCTCTTGCTTCGGAAGGGCGACAACAAGGAGAATGGACGAGAAACTTTATGTGAAGTACCACCCATGGGGCCATCATCTTGAGAGAGGAGATTCTTCAGTGAGTGAACTTCATTAGGATGGTCACTTGTTGCATCATGGTCATCAATAACCAAGCCATCAATGCTCGATTTATCTGTTTCTATATTATGTTCACCTGCAGCTGAA…
g00003c00030	2358	G	T	41	0.7805	70	1	22	1	AB	BB	BB	GGTCTGAGAAAACAGATTTACAGCAATAGGGTCTAACGCAGCACATCGGATTTGATTATAAACATGTATAACTAATCATCTCAACTTTTTGAGAGCTAATCAAACTCAGATAAACAACATGGGAACGAACATGCCTTTTCAGTTTTTCAGACCTTGTAAATTATGGCAGTGTTATGTGTCTGCTTCTTCTCACCGCTCTTGCTTCGGAAGGGCGACAACAAGGAGAATGGACGAGAAACTTTATGTGAAGTACCACCCATGGGGCCATCATCTTGAGAGAGGAGATTCTTCAGTGAGTGAACTTCATTAGGATGGTCACTTGTTGCATCATGGTCATCAATAACCAAGCCATCAATGCTCGATTTATCTGTTTCTATATTATGTTCACCTGCAGCTGAA…
g00003c00030	2406	C	T	41	0	60	0.2	26	0	AA	AB	AA	GGTCTGAGAAAACAGATTTACAGCAATAGGGTCTAACGCAGCACATCGGATTTGATTATAAACATGTATAACTAATCATCTCAACTTTTTGAGAGCTAATCAAACTCAGATAAACAACATGGGAACGAACATGCCTTTTCAGTTTTTCAGACCTTGTAAATTATGGCAGTGTTATGTGTCTGCTTCTTCTCACCGCTCTTGCTTCGGAAGGGCGACAACAAGGAGAATGGACGAGAAACTTTATGTGAAGTACCACCCATGGGGCCATCATCTTGAGAGAGGAGATTCTTCAGTGAGTGAACTTCATTAGGATGGTCACTTGTTGCATCATGGTCATCAATAACCAAGCCATCAATGCTCGATTTATCTGTTTCTATATTATGTTCACCTGCAGCTGAA…
g00003c00030	2486	C	G	62	0.7903	73	1	17	1	AB	BB	BB	GGTCTGAGAAAACAGATTTACAGCAATAGGGTCTAACGCAGCACATCGGATTTGATTATAAACATGTATAACTAATCATCTCAACTTTTTGAGAGCTAATCAAACTCAGATAAACAACATGGGAACGAACATGCCTTTTCAGTTTTTCAGACCTTGTAAATTATGGCAGTGTTATGTGTCTGCTTCTTCTCACCGCTCTTGCTTCGGAAGGGCGACAACAAGGAGAATGGACGAGAAACTTTATGTGAAGTACCACCCATGGGGCCATCATCTTGAGAGAGGAGATTCTTCAGTGAGTGAACTTCATTAGGATGGTCACTTGTTGCATCATGGTCATCAATAACCAAGCCATCAATGCTCGATTTATCTGTTTCTATATTATGTTCACCTGCAGCTGAA…
g00003c00030	2520	C	T	61	0	81	0	24	0.375	AA	AA	AB	GGTCTGAGAAAACAGATTTACAGCAATAGGGTCTAACGCAGCACATCGGATTTGATTATAAACATGTATAACTAATCATCTCAACTTTTTGAGAGCTAATCAAACTCAGATAAACAACATGGGAACGAACATGCCTTTTCAGTTTTTCAGACCTTGTAAATTATGGCAGTGTTATGTGTCTGCTTCTTCTCACCGCTCTTGCTTCGGAAGGGCGACAACAAGGAGAATGGACGAGAAACTTTATGTGAAGTACCACCCATGGGGCCATCATCTTGAGAGAGGAGATTCTTCAGTGAGTGAACTTCATTAGGATGGTCACTTGTTGCATCATGGTCATCAATAACCAAGCCATCAATGCTCGATTTATCTGTTTCTATATTATGTTCACCTGCAGCTGAA…
g00003c00030	2747	T	C	58	0.069	57	0	28	0.2857	AB	AA	AB	GGTCTGAGAAAACAGATTTACAGCAATAGGGTCTAACGCAGCACATCGGATTTGATTATAAACATGTATAACTAATCATCTCAACTTTTTGAGAGCTAATCAAACTCAGATAAACAACATGGGAACGAACATGCCTTTTCAGTTTTTCAGACCTTGTAAATTATGGCAGTGTTATGTGTCTGCTTCTTCTCACCGCTCTTGCTTCGGAAGGGCGACAACAAGGAGAATGGACGAGAAACTTTATGTGAAGTACCACCCATGGGGCCATCATCTTGAGAGAGGAGATTCTTCAGTGAGTGAACTTCATTAGGATGGTCACTTGTTGCATCATGGTCATCAATAACCAAGCCATCAATGCTCGATTTATCTGTTTCTATATTATGTTCACCTGCAGCTGAA…
g00003c00030	2777	C	G	58	0.0862	60	0	33	0.6364	AB	AA	AB	GGTCTGAGAAAACAGATTTACAGCAATAGGGTCTAACGCAGCACATCGGATTTGATTATAAACATGTATAACTAATCATCTCAACTTTTTGAGAGCTAATCAAACTCAGATAAACAACATGGGAACGAACATGCCTTTTCAGTTTTTCAGACCTTGTAAATTATGGCAGTGTTATGTGTCTGCTTCTTCTCACCGCTCTTGCTTCGGAAGGGCGACAACAAGGAGAATGGACGAGAAACTTTATGTGAAGTACCACCCATGGGGCCATCATCTTGAGAGAGGAGATTCTTCAGTGAGTGAACTTCATTAGGATGGTCACTTGTTGCATCATGGTCATCAATAACCAAGCCATCAATGCTCGATTTATCTGTTTCTATATTATGTTCACCTGCAGCTGAA…
g00003c00030	2784	A	G	57	0.2105	58	0.0345	34	0.0294	AB	AB	AB	GGTCTGAGAAAACAGATTTACAGCAATAGGGTCTAACGCAGCACATCGGATTTGATTATAAACATGTATAACTAATCATCTCAACTTTTTGAGAGCTAATCAAACTCAGATAAACAACATGGGAACGAACATGCCTTTTCAGTTTTTCAGACCTTGTAAATTATGGCAGTGTTATGTGTCTGCTTCTTCTCACCGCTCTTGCTTCGGAAGGGCGACAACAAGGAGAATGGACGAGAAACTTTATGTGAAGTACCACCCATGGGGCCATCATCTTGAGAGAGGAGATTCTTCAGTGAGTGAACTTCATTAGGATGGTCACTTGTTGCATCATGGTCATCAATAACCAAGCCATCAATGCTCGATTTATCTGTTTCTATATTATGTTCACCTGCAGCTGAA…
g00003c00030	2929	T	A	49	0.2449	65	0.1231	28	0	AB	AB	AA	GGTCTGAGAAAACAGATTTACAGCAATAGGGTCTAACGCAGCACATCGGATTTGATTATAAACATGTATAACTAATCATCTCAACTTTTTGAGAGCTAATCAAACTCAGATAAACAACATGGGAACGAACATGCCTTTTCAGTTTTTCAGACCTTGTAAATTATGGCAGTGTTATGTGTCTGCTTCTTCTCACCGCTCTTGCTTCGGAAGGGCGACAACAAGGAGAATGGACGAGAAACTTTATGTGAAGTACCACCCATGGGGCCATCATCTTGAGAGAGGAGATTCTTCAGTGAGTGAACTTCATTAGGATGGTCACTTGTTGCATCATGGTCATCAATAACCAAGCCATCAATGCTCGATTTATCTGTTTCTATATTATGTTCACCTGCAGCTGAA…
g00003c00030	3012	C	G	45	0.0444	40	0	28	0.2857	AB	AA	AB	GGTCTGAGAAAACAGATTTACAGCAATAGGGTCTAACGCAGCACATCGGATTTGATTATAAACATGTATAACTAATCATCTCAACTTTTTGAGAGCTAATCAAACTCAGATAAACAACATGGGAACGAACATGCCTTTTCAGTTTTTCAGACCTTGTAAATTATGGCAGTGTTATGTGTCTGCTTCTTCTCACCGCTCTTGCTTCGGAAGGGCGACAACAAGGAGAATGGACGAGAAACTTTATGTGAAGTACCACCCATGGGGCCATCATCTTGAGAGAGGAGATTCTTCAGTGAGTGAACTTCATTAGGATGGTCACTTGTTGCATCATGGTCATCAATAACCAAGCCATCAATGCTCGATTTATCTGTTTCTATATTATGTTCACCTGCAGCTGAA…
g00003c00030	3030	G	A	44	0.4545	38	0.8421	30	0.1667	AB	AB	AB	GGTCTGAGAAAACAGATTTACAGCAATAGGGTCTAACGCAGCACATCGGATTTGATTATAAACATGTATAACTAATCATCTCAACTTTTTGAGAGCTAATCAAACTCAGATAAACAACATGGGAACGAACATGCCTTTTCAGTTTTTCAGACCTTGTAAATTATGGCAGTGTTATGTGTCTGCTTCTTCTCACCGCTCTTGCTTCGGAAGGGCGACAACAAGGAGAATGGACGAGAAACTTTATGTGAAGTACCACCCATGGGGCCATCATCTTGAGAGAGGAGATTCTTCAGTGAGTGAACTTCATTAGGATGGTCACTTGTTGCATCATGGTCATCAATAACCAAGCCATCAATGCTCGATTTATCTGTTTCTATATTATGTTCACCTGCAGCTGAA…
g00003c00030	3079	T	A	34	0	40	0	34	0.2647	AA	AA	AB	GGTCTGAGAAAACAGATTTACAGCAATAGGGTCTAACGCAGCACATCGGATTTGATTATAAACATGTATAACTAATCATCTCAACTTTTTGAGAGCTAATCAAACTCAGATAAACAACATGGGAACGAACATGCCTTTTCAGTTTTTCAGACCTTGTAAATTATGGCAGTGTTATGTGTCTGCTTCTTCTCACCGCTCTTGCTTCGGAAGGGCGACAACAAGGAGAATGGACGAGAAACTTTATGTGAAGTACCACCCATGGGGCCATCATCTTGAGAGAGGAGATTCTTCAGTGAGTGAACTTCATTAGGATGGTCACTTGTTGCATCATGGTCATCAATAACCAAGCCATCAATGCTCGATTTATCTGTTTCTATATTATGTTCACCTGCAGCTGAA…
g00003c00030	3087	C	T	36	0.0556	39	0	33	0.0606	AB	AA	AB	GGTCTGAGAAAACAGATTTACAGCAATAGGGTCTAACGCAGCACATCGGATTTGATTATAAACATGTATAACTAATCATCTCAACTTTTTGAGAGCTAATCAAACTCAGATAAACAACATGGGAACGAACATGCCTTTTCAGTTTTTCAGACCTTGTAAATTATGGCAGTGTTATGTGTCTGCTTCTTCTCACCGCTCTTGCTTCGGAAGGGCGACAACAAGGAGAATGGACGAGAAACTTTATGTGAAGTACCACCCATGGGGCCATCATCTTGAGAGAGGAGATTCTTCAGTGAGTGAACTTCATTAGGATGGTCACTTGTTGCATCATGGTCATCAATAACCAAGCCATCAATGCTCGATTTATCTGTTTCTATATTATGTTCACCTGCAGCTGAA…
g00003c00030	801	A	G	22	0.0455	42	0.4524	17	0	AB	AB	AA	GGTCTGAGAAAACAGATTTACAGCAATAGGGTCTAACGCAGCACATCGGATTTGATTATAAACATGTATAACTAATCATCTCAACTTTTTGAGAGCTAATCAAACTCAGATAAACAACATGGGAACGAACATGCCTTTTCAGTTTTTCAGACCTTGTAAATTATGGCAGTGTTATGTGTCTGCTTCTTCTCACCGCTCTTGCTTCGGAAGGGCGACAACAAGGAGAATGGACGAGAAACTTTATGTGAAGTACCACCCATGGGGCCATCATCTTGAGAGAGGAGATTCTTCAGTGAGTGAACTTCATTAGGATGGTCACTTGTTGCATCATGGTCATCAATAACCAAGCCATCAATGCTCGATTTATCTGTTTCTATATTATGTTCACCTGCAGCTGAA…
g00003c00030	823	G	A	24	0.2083	45	0.2667	19	0.0526	AB	AB	AB	GGTCTGAGAAAACAGATTTACAGCAATAGGGTCTAACGCAGCACATCGGATTTGATTATAAACATGTATAACTAATCATCTCAACTTTTTGAGAGCTAATCAAACTCAGATAAACAACATGGGAACGAACATGCCTTTTCAGTTTTTCAGACCTTGTAAATTATGGCAGTGTTATGTGTCTGCTTCTTCTCACCGCTCTTGCTTCGGAAGGGCGACAACAAGGAGAATGGACGAGAAACTTTATGTGAAGTACCACCCATGGGGCCATCATCTTGAGAGAGGAGATTCTTCAGTGAGTGAACTTCATTAGGATGGTCACTTGTTGCATCATGGTCATCAATAACCAAGCCATCAATGCTCGATTTATCTGTTTCTATATTATGTTCACCTGCAGCTGAA…
g00003c00030	844	T	C	30	0.4333	43	0.1395	17	0.8235	AB	AB	AB	GGTCTGAGAAAACAGATTTACAGCAATAGGGTCTAACGCAGCACATCGGATTTGATTATAAACATGTATAACTAATCATCTCAACTTTTTGAGAGCTAATCAAACTCAGATAAACAACATGGGAACGAACATGCCTTTTCAGTTTTTCAGACCTTGTAAATTATGGCAGTGTTATGTGTCTGCTTCTTCTCACCGCTCTTGCTTCGGAAGGGCGACAACAAGGAGAATGGACGAGAAACTTTATGTGAAGTACCACCCATGGGGCCATCATCTTGAGAGAGGAGATTCTTCAGTGAGTGAACTTCATTAGGATGGTCACTTGTTGCATCATGGTCATCAATAACCAAGCCATCAATGCTCGATTTATCTGTTTCTATATTATGTTCACCTGCAGCTGAA…
g00003c00030	921	G	A	38	0.4211	51	0.098	29	0.8621	AB	AB	AB	GGTCTGAGAAAACAGATTTACAGCAATAGGGTCTAACGCAGCACATCGGATTTGATTATAAACATGTATAACTAATCATCTCAACTTTTTGAGAGCTAATCAAACTCAGATAAACAACATGGGAACGAACATGCCTTTTCAGTTTTTCAGACCTTGTAAATTATGGCAGTGTTATGTGTCTGCTTCTTCTCACCGCTCTTGCTTCGGAAGGGCGACAACAAGGAGAATGGACGAGAAACTTTATGTGAAGTACCACCCATGGGGCCATCATCTTGAGAGAGGAGATTCTTCAGTGAGTGAACTTCATTAGGATGGTCACTTGTTGCATCATGGTCATCAATAACCAAGCCATCAATGCTCGATTTATCTGTTTCTATATTATGTTCACCTGCAGCTGAA…
g00004c00030	1039	G	A	35	0.0286	61	0.0328	18	0.8889	AB	AB	AB	AAGAGTTAGAAAACATATTCTGCACAAGCATCAGGTTTTGAAGACCAACTCCCTCCTTAGCCAAGGAATCTGCCGCCGAATTGGCACTTCTCTTGATATGACTGAAAGATATCTCAATCTCCTTAAAGAGATAATGAACCTCTTCCACCGCGTCTGCATACTCCTGAGGAGCCAAACACAGACCGAAGACCCATCAAATGGCACAAGCTGAATCTCCCCCTACCAGCAGGCGATAAAGTTCAACCTTCCCGCTTTTTTTCTTCTTGTTTTTTAATATTACAACCTTCGCACTTCCTTCAGCCTAATATGCAAAACTTCTTTCTCTGCTCTATTTTAGAGAACATCTGAGGGGAGCTCTTTCTTTTTCTGGGGGATGAAGATACCAAAAAAAAAAATTCA…
g00004c00030	1046	C	T	35	0.4	52	0.75	19	0	AB	AB	AA	AAGAGTTAGAAAACATATTCTGCACAAGCATCAGGTTTTGAAGACCAACTCCCTCCTTAGCCAAGGAATCTGCCGCCGAATTGGCACTTCTCTTGATATGACTGAAAGATATCTCAATCTCCTTAAAGAGATAATGAACCTCTTCCACCGCGTCTGCATACTCCTGAGGAGCCAAACACAGACCGAAGACCCATCAAATGGCACAAGCTGAATCTCCCCCTACCAGCAGGCGATAAAGTTCAACCTTCCCGCTTTTTTTCTTCTTGTTTTTTAATATTACAACCTTCGCACTTCCTTCAGCCTAATATGCAAAACTTCTTTCTCTGCTCTATTTTAGAGAACATCTGAGGGGAGCTCTTTCTTTTTCTGGGGGATGAAGATACCAAAAAAAAAAATTCA…
g00004c00030	1053	T	C	35	0.4	49	0.7755	20	0.85	AB	AB	AB	AAGAGTTAGAAAACATATTCTGCACAAGCATCAGGTTTTGAAGACCAACTCCCTCCTTAGCCAAGGAATCTGCCGCCGAATTGGCACTTCTCTTGATATGACTGAAAGATATCTCAATCTCCTTAAAGAGATAATGAACCTCTTCCACCGCGTCTGCATACTCCTGAGGAGCCAAACACAGACCGAAGACCCATCAAATGGCACAAGCTGAATCTCCCCCTACCAGCAGGCGATAAAGTTCAACCTTCCCGCTTTTTTTCTTCTTGTTTTTTAATATTACAACCTTCGCACTTCCTTCAGCCTAATATGCAAAACTTCTTTCTCTGCTCTATTTTAGAGAACATCTGAGGGGAGCTCTTTCTTTTTCTGGGGGATGAAGATACCAAAAAAAAAAATTCA…
g00004c00030	1105	G	A	49	0.0204	58	0.0345	15	0.8	AB	AB	AB	AAGAGTTAGAAAACATATTCTGCACAAGCATCAGGTTTTGAAGACCAACTCCCTCCTTAGCCAAGGAATCTGCCGCCGAATTGGCACTTCTCTTGATATGACTGAAAGATATCTCAATCTCCTTAAAGAGATAATGAACCTCTTCCACCGCGTCTGCATACTCCTGAGGAGCCAAACACAGACCGAAGACCCATCAAATGGCACAAGCTGAATCTCCCCCTACCAGCAGGCGATAAAGTTCAACCTTCCCGCTTTTTTTCTTCTTGTTTTTTAATATTACAACCTTCGCACTTCCTTCAGCCTAATATGCAAAACTTCTTTCTCTGCTCTATTTTAGAGAACATCTGAGGGGAGCTCTTTCTTTTTCTGGGGGATGAAGATACCAAAAAAAAAAATTCA…
g00004c00030	1106	C	T	49	0.0204	58	0.0345	15	0.8	AB	AB	AB	AAGAGTTAGAAAACATATTCTGCACAAGCATCAGGTTTTGAAGACCAACTCCCTCCTTAGCCAAGGAATCTGCCGCCGAATTGGCACTTCTCTTGATATGACTGAAAGATATCTCAATCTCCTTAAAGAGATAATGAACCTCTTCCACCGCGTCTGCATACTCCTGAGGAGCCAAACACAGACCGAAGACCCATCAAATGGCACAAGCTGAATCTCCCCCTACCAGCAGGCGATAAAGTTCAACCTTCCCGCTTTTTTTCTTCTTGTTTTTTAATATTACAACCTTCGCACTTCCTTCAGCCTAATATGCAAAACTTCTTTCTCTGCTCTATTTTAGAGAACATCTGAGGGGAGCTCTTTCTTTTTCTGGGGGATGAAGATACCAAAAAAAAAAATTCA…
g00004c00030	1131	T	C	43	0.0698	68	0.4265	17	0.0588	AB	AB	AB	AAGAGTTAGAAAACATATTCTGCACAAGCATCAGGTTTTGAAGACCAACTCCCTCCTTAGCCAAGGAATCTGCCGCCGAATTGGCACTTCTCTTGATATGACTGAAAGATATCTCAATCTCCTTAAAGAGATAATGAACCTCTTCCACCGCGTCTGCATACTCCTGAGGAGCCAAACACAGACCGAAGACCCATCAAATGGCACAAGCTGAATCTCCCCCTACCAGCAGGCGATAAAGTTCAACCTTCCCGCTTTTTTTCTTCTTGTTTTTTAATATTACAACCTTCGCACTTCCTTCAGCCTAATATGCAAAACTTCTTTCTCTGCTCTATTTTAGAGAACATCTGAGGGGAGCTCTTTCTTTTTCTGGGGGATGAAGATACCAAAAAAAAAAATTCA…
g00004c00030	1214	T	C	54	0.037	65	0.0308	23	0.6087	AB	AB	AB	AAGAGTTAGAAAACATATTCTGCACAAGCATCAGGTTTTGAAGACCAACTCCCTCCTTAGCCAAGGAATCTGCCGCCGAATTGGCACTTCTCTTGATATGACTGAAAGATATCTCAATCTCCTTAAAGAGATAATGAACCTCTTCCACCGCGTCTGCATACTCCTGAGGAGCCAAACACAGACCGAAGACCCATCAAATGGCACAAGCTGAATCTCCCCCTACCAGCAGGCGATAAAGTTCAACCTTCCCGCTTTTTTTCTTCTTGTTTTTTAATATTACAACCTTCGCACTTCCTTCAGCCTAATATGCAAAACTTCTTTCTCTGCTCTATTTTAGAGAACATCTGAGGGGAGCTCTTTCTTTTTCTGGGGGATGAAGATACCAAAAAAAAAAATTCA…
g00004c00030	1383	T	C	80	0.1728	96	0.1458	50	0.1961	AB	AB	AB	AAGAGTTAGAAAACATATTCTGCACAAGCATCAGGTTTTGAAGACCAACTCCCTCCTTAGCCAAGGAATCTGCCGCCGAATTGGCACTTCTCTTGATATGACTGAAAGATATCTCAATCTCCTTAAAGAGATAATGAACCTCTTCCACCGCGTCTGCATACTCCTGAGGAGCCAAACACAGACCGAAGACCCATCAAATGGCACAAGCTGAATCTCCCCCTACCAGCAGGCGATAAAGTTCAACCTTCCCGCTTTTTTTCTTCTTGTTTTTTAATATTACAACCTTCGCACTTCCTTCAGCCTAATATGCAAAACTTCTTTCTCTGCTCTATTTTAGAGAACATCTGAGGGGAGCTCTTTCTTTTTCTGGGGGATGAAGATACCAAAAAAAAAAATTCA…
g00004c00030	1486	C	T	149	0.6644	169	0.6568	103	0.6731	AB	AB	AB	AAGAGTTAGAAAACATATTCTGCACAAGCATCAGGTTTTGAAGACCAACTCCCTCCTTAGCCAAGGAATCTGCCGCCGAATTGGCACTTCTCTTGATATGACTGAAAGATATCTCAATCTCCTTAAAGAGATAATGAACCTCTTCCACCGCGTCTGCATACTCCTGAGGAGCCAAACACAGACCGAAGACCCATCAAATGGCACAAGCTGAATCTCCCCCTACCAGCAGGCGATAAAGTTCAACCTTCCCGCTTTTTTTCTTCTTGTTTTTTAATATTACAACCTTCGCACTTCCTTCAGCCTAATATGCAAAACTTCTTTCTCTGCTCTATTTTAGAGAACATCTGAGGGGAGCTCTTTCTTTTTCTGGGGGATGAAGATACCAAAAAAAAAAATTCA…
g00004c00030	1547	G	A	139	0.25	181	0.2597	153	0.2288	AB	AB	AB	AAGAGTTAGAAAACATATTCTGCACAAGCATCAGGTTTTGAAGACCAACTCCCTCCTTAGCCAAGGAATCTGCCGCCGAATTGGCACTTCTCTTGATATGACTGAAAGATATCTCAATCTCCTTAAAGAGATAATGAACCTCTTCCACCGCGTCTGCATACTCCTGAGGAGCCAAACACAGACCGAAGACCCATCAAATGGCACAAGCTGAATCTCCCCCTACCAGCAGGCGATAAAGTTCAACCTTCCCGCTTTTTTTCTTCTTGTTTTTTAATATTACAACCTTCGCACTTCCTTCAGCCTAATATGCAAAACTTCTTTCTCTGCTCTATTTTAGAGAACATCTGAGGGGAGCTCTTTCTTTTTCTGGGGGATGAAGATACCAAAAAAAAAAATTCA…
g00004c00030	1576	C	T	121	0.3636	151	0.2848	143	0.1538	AB	AB	AB	AAGAGTTAGAAAACATATTCTGCACAAGCATCAGGTTTTGAAGACCAACTCCCTCCTTAGCCAAGGAATCTGCCGCCGAATTGGCACTTCTCTTGATATGACTGAAAGATATCTCAATCTCCTTAAAGAGATAATGAACCTCTTCCACCGCGTCTGCATACTCCTGAGGAGCCAAACACAGACCGAAGACCCATCAAATGGCACAAGCTGAATCTCCCCCTACCAGCAGGCGATAAAGTTCAACCTTCCCGCTTTTTTTCTTCTTGTTTTTTAATATTACAACCTTCGCACTTCCTTCAGCCTAATATGCAAAACTTCTTTCTCTGCTCTATTTTAGAGAACATCTGAGGGGAGCTCTTTCTTTTTCTGGGGGATGAAGATACCAAAAAAAAAAATTCA…
g00004c00030	1614	C	T	117	0.6239	136	0.6618	129	0.7597	AB	AB	AB	AAGAGTTAGAAAACATATTCTGCACAAGCATCAGGTTTTGAAGACCAACTCCCTCCTTAGCCAAGGAATCTGCCGCCGAATTGGCACTTCTCTTGATATGACTGAAAGATATCTCAATCTCCTTAAAGAGATAATGAACCTCTTCCACCGCGTCTGCATACTCCTGAGGAGCCAAACACAGACCGAAGACCCATCAAATGGCACAAGCTGAATCTCCCCCTACCAGCAGGCGATAAAGTTCAACCTTCCCGCTTTTTTTCTTCTTGTTTTTTAATATTACAACCTTCGCACTTCCTTCAGCCTAATATGCAAAACTTCTTTCTCTGCTCTATTTTAGAGAACATCTGAGGGGAGCTCTTTCTTTTTCTGGGGGATGAAGATACCAAAAAAAAAAATTCA…
g00004c00030	1629	C	T	146	0.1141	164	0.2036	241	0.0905	AB	AB	AB	AAGAGTTAGAAAACATATTCTGCACAAGCATCAGGTTTTGAAGACCAACTCCCTCCTTAGCCAAGGAATCTGCCGCCGAATTGGCACTTCTCTTGATATGACTGAAAGATATCTCAATCTCCTTAAAGAGATAATGAACCTCTTCCACCGCGTCTGCATACTCCTGAGGAGCCAAACACAGACCGAAGACCCATCAAATGGCACAAGCTGAATCTCCCCCTACCAGCAGGCGATAAAGTTCAACCTTCCCGCTTTTTTTCTTCTTGTTTTTTAATATTACAACCTTCGCACTTCCTTCAGCCTAATATGCAAAACTTCTTTCTCTGCTCTATTTTAGAGAACATCTGAGGGGAGCTCTTTCTTTTTCTGGGGGATGAAGATACCAAAAAAAAAAATTCA…
g00004c00030	1643	T	C	122	0.8293	131	0.9248	279	0.9117	AB	AB	AB	AAGAGTTAGAAAACATATTCTGCACAAGCATCAGGTTTTGAAGACCAACTCCCTCCTTAGCCAAGGAATCTGCCGCCGAATTGGCACTTCTCTTGATATGACTGAAAGATATCTCAATCTCCTTAAAGAGATAATGAACCTCTTCCACCGCGTCTGCATACTCCTGAGGAGCCAAACACAGACCGAAGACCCATCAAATGGCACAAGCTGAATCTCCCCCTACCAGCAGGCGATAAAGTTCAACCTTCCCGCTTTTTTTCTTCTTGTTTTTTAATATTACAACCTTCGCACTTCCTTCAGCCTAATATGCAAAACTTCTTTCTCTGCTCTATTTTAGAGAACATCTGAGGGGAGCTCTTTCTTTTTCTGGGGGATGAAGATACCAAAAAAAAAAATTCA…
g00004c00030	1656	A	G	175	0.8686	208	0.9519	480	0.925	AB	AB	AB	AAGAGTTAGAAAACATATTCTGCACAAGCATCAGGTTTTGAAGACCAACTCCCTCCTTAGCCAAGGAATCTGCCGCCGAATTGGCACTTCTCTTGATATGACTGAAAGATATCTCAATCTCCTTAAAGAGATAATGAACCTCTTCCACCGCGTCTGCATACTCCTGAGGAGCCAAACACAGACCGAAGACCCATCAAATGGCACAAGCTGAATCTCCCCCTACCAGCAGGCGATAAAGTTCAACCTTCCCGCTTTTTTTCTTCTTGTTTTTTAATATTACAACCTTCGCACTTCCTTCAGCCTAATATGCAAAACTTCTTTCTCTGCTCTATTTTAGAGAACATCTGAGGGGAGCTCTTTCTTTTTCTGGGGGATGAAGATACCAAAAAAAAAAATTCA…
g00004c00030	1657	C	T	170	0.2114	207	0.1818	472	0.0813	AB	AB	AB	AAGAGTTAGAAAACATATTCTGCACAAGCATCAGGTTTTGAAGACCAACTCCCTCCTTAGCCAAGGAATCTGCCGCCGAATTGGCACTTCTCTTGATATGACTGAAAGATATCTCAATCTCCTTAAAGAGATAATGAACCTCTTCCACCGCGTCTGCATACTCCTGAGGAGCCAAACACAGACCGAAGACCCATCAAATGGCACAAGCTGAATCTCCCCCTACCAGCAGGCGATAAAGTTCAACCTTCCCGCTTTTTTTCTTCTTGTTTTTTAATATTACAACCTTCGCACTTCCTTCAGCCTAATATGCAAAACTTCTTTCTCTGCTCTATTTTAGAGAACATCTGAGGGGAGCTCTTTCTTTTTCTGGGGGATGAAGATACCAAAAAAAAAAATTCA…
g00004c00030	1658	A	G	170	0.6932	207	0.6476	473	0.8202	AB	AB	AB	AAGAGTTAGAAAACATATTCTGCACAAGCATCAGGTTTTGAAGACCAACTCCCTCCTTAGCCAAGGAATCTGCCGCCGAATTGGCACTTCTCTTGATATGACTGAAAGATATCTCAATCTCCTTAAAGAGATAATGAACCTCTTCCACCGCGTCTGCATACTCCTGAGGAGCCAAACACAGACCGAAGACCCATCAAATGGCACAAGCTGAATCTCCCCCTACCAGCAGGCGATAAAGTTCAACCTTCCCGCTTTTTTTCTTCTTGTTTTTTAATATTACAACCTTCGCACTTCCTTCAGCCTAATATGCAAAACTTCTTTCTCTGCTCTATTTTAGAGAACATCTGAGGGGAGCTCTTTCTTTTTCTGGGGGATGAAGATACCAAAAAAAAAAATTCA…
g00004c00030	1683	C	T	239	0.2449	259	0.251	729	0.4229	AB	AB	AB	AAGAGTTAGAAAACATATTCTGCACAAGCATCAGGTTTTGAAGACCAACTCCCTCCTTAGCCAAGGAATCTGCCGCCGAATTGGCACTTCTCTTGATATGACTGAAAGATATCTCAATCTCCTTAAAGAGATAATGAACCTCTTCCACCGCGTCTGCATACTCCTGAGGAGCCAAACACAGACCGAAGACCCATCAAATGGCACAAGCTGAATCTCCCCCTACCAGCAGGCGATAAAGTTCAACCTTCCCGCTTTTTTTCTTCTTGTTTTTTAATATTACAACCTTCGCACTTCCTTCAGCCTAATATGCAAAACTTCTTTCTCTGCTCTATTTTAGAGAACATCTGAGGGGAGCTCTTTCTTTTTCTGGGGGATGAAGATACCAAAAAAAAAAATTCA…
g00004c00030	1684	T	C	226	0.6721	249	0.7595	714	0.8649	AB	AB	AB	AAGAGTTAGAAAACATATTCTGCACAAGCATCAGGTTTTGAAGACCAACTCCCTCCTTAGCCAAGGAATCTGCCGCCGAATTGGCACTTCTCTTGATATGACTGAAAGATATCTCAATCTCCTTAAAGAGATAATGAACCTCTTCCACCGCGTCTGCATACTCCTGAGGAGCCAAACACAGACCGAAGACCCATCAAATGGCACAAGCTGAATCTCCCCCTACCAGCAGGCGATAAAGTTCAACCTTCCCGCTTTTTTTCTTCTTGTTTTTTAATATTACAACCTTCGCACTTCCTTCAGCCTAATATGCAAAACTTCTTTCTCTGCTCTATTTTAGAGAACATCTGAGGGGAGCTCTTTCTTTTTCTGGGGGATGAAGATACCAAAAAAAAAAATTCA…
g00004c00030	1703	A	T	277	0.6159	311	0.6598	661	0.7639	AB	AB	AB	AAGAGTTAGAAAACATATTCTGCACAAGCATCAGGTTTTGAAGACCAACTCCCTCCTTAGCCAAGGAATCTGCCGCCGAATTGGCACTTCTCTTGATATGACTGAAAGATATCTCAATCTCCTTAAAGAGATAATGAACCTCTTCCACCGCGTCTGCATACTCCTGAGGAGCCAAACACAGACCGAAGACCCATCAAATGGCACAAGCTGAATCTCCCCCTACCAGCAGGCGATAAAGTTCAACCTTCCCGCTTTTTTTCTTCTTGTTTTTTAATATTACAACCTTCGCACTTCCTTCAGCCTAATATGCAAAACTTCTTTCTCTGCTCTATTTTAGAGAACATCTGAGGGGAGCTCTTTCTTTTTCTGGGGGATGAAGATACCAAAAAAAAAAATTCA…
g00004c00030	1738	T	G	403	0.3127	439	0.3212	632	0.436	AB	AB	AB	AAGAGTTAGAAAACATATTCTGCACAAGCATCAGGTTTTGAAGACCAACTCCCTCCTTAGCCAAGGAATCTGCCGCCGAATTGGCACTTCTCTTGATATGACTGAAAGATATCTCAATCTCCTTAAAGAGATAATGAACCTCTTCCACCGCGTCTGCATACTCCTGAGGAGCCAAACACAGACCGAAGACCCATCAAATGGCACAAGCTGAATCTCCCCCTACCAGCAGGCGATAAAGTTCAACCTTCCCGCTTTTTTTCTTCTTGTTTTTTAATATTACAACCTTCGCACTTCCTTCAGCCTAATATGCAAAACTTCTTTCTCTGCTCTATTTTAGAGAACATCTGAGGGGAGCTCTTTCTTTTTCTGGGGGATGAAGATACCAAAAAAAAAAATTCA…
g00004c00030	1749	A	G	395	0.851	438	0.9027	548	0.8528	AB	AB	AB	AAGAGTTAGAAAACATATTCTGCACAAGCATCAGGTTTTGAAGACCAACTCCCTCCTTAGCCAAGGAATCTGCCGCCGAATTGGCACTTCTCTTGATATGACTGAAAGATATCTCAATCTCCTTAAAGAGATAATGAACCTCTTCCACCGCGTCTGCATACTCCTGAGGAGCCAAACACAGACCGAAGACCCATCAAATGGCACAAGCTGAATCTCCCCCTACCAGCAGGCGATAAAGTTCAACCTTCCCGCTTTTTTTCTTCTTGTTTTTTAATATTACAACCTTCGCACTTCCTTCAGCCTAATATGCAAAACTTCTTTCTCTGCTCTATTTTAGAGAACATCTGAGGGGAGCTCTTTCTTTTTCTGGGGGATGAAGATACCAAAAAAAAAAATTCA…
g00004c00030	1760	T	C	357	0.623	409	0.6691	528	0.5501	AB	AB	AB	AAGAGTTAGAAAACATATTCTGCACAAGCATCAGGTTTTGAAGACCAACTCCCTCCTTAGCCAAGGAATCTGCCGCCGAATTGGCACTTCTCTTGATATGACTGAAAGATATCTCAATCTCCTTAAAGAGATAATGAACCTCTTCCACCGCGTCTGCATACTCCTGAGGAGCCAAACACAGACCGAAGACCCATCAAATGGCACAAGCTGAATCTCCCCCTACCAGCAGGCGATAAAGTTCAACCTTCCCGCTTTTTTTCTTCTTGTTTTTTAATATTACAACCTTCGCACTTCCTTCAGCCTAATATGCAAAACTTCTTTCTCTGCTCTATTTTAGAGAACATCTGAGGGGAGCTCTTTCTTTTTCTGGGGGATGAAGATACCAAAAAAAAAAATTCA…
g00004c00030	1763	A	C	335	0.1569	387	0.1946	530	0.247	AB	AB	AB	AAGAGTTAGAAAACATATTCTGCACAAGCATCAGGTTTTGAAGACCAACTCCCTCCTTAGCCAAGGAATCTGCCGCCGAATTGGCACTTCTCTTGATATGACTGAAAGATATCTCAATCTCCTTAAAGAGATAATGAACCTCTTCCACCGCGTCTGCATACTCCTGAGGAGCCAAACACAGACCGAAGACCCATCAAATGGCACAAGCTGAATCTCCCCCTACCAGCAGGCGATAAAGTTCAACCTTCCCGCTTTTTTTCTTCTTGTTTTTTAATATTACAACCTTCGCACTTCCTTCAGCCTAATATGCAAAACTTCTTTCTCTGCTCTATTTTAGAGAACATCTGAGGGGAGCTCTTTCTTTTTCTGGGGGATGAAGATACCAAAAAAAAAAATTCA…
g00004c00030	1779	T	C	343	0.7959	383	0.8057	655	0.9287	AB	AB	AB	AAGAGTTAGAAAACATATTCTGCACAAGCATCAGGTTTTGAAGACCAACTCCCTCCTTAGCCAAGGAATCTGCCGCCGAATTGGCACTTCTCTTGATATGACTGAAAGATATCTCAATCTCCTTAAAGAGATAATGAACCTCTTCCACCGCGTCTGCATACTCCTGAGGAGCCAAACACAGACCGAAGACCCATCAAATGGCACAAGCTGAATCTCCCCCTACCAGCAGGCGATAAAGTTCAACCTTCCCGCTTTTTTTCTTCTTGTTTTTTAATATTACAACCTTCGCACTTCCTTCAGCCTAATATGCAAAACTTCTTTCTCTGCTCTATTTTAGAGAACATCTGAGGGGAGCTCTTTCTTTTTCTGGGGGATGAAGATACCAAAAAAAAAAATTCA…
g00004c00030	1786	A	G	325	0.6163	364	0.5806	681	0.6137	AB	AB	AB	AAGAGTTAGAAAACATATTCTGCACAAGCATCAGGTTTTGAAGACCAACTCCCTCCTTAGCCAAGGAATCTGCCGCCGAATTGGCACTTCTCTTGATATGACTGAAAGATATCTCAATCTCCTTAAAGAGATAATGAACCTCTTCCACCGCGTCTGCATACTCCTGAGGAGCCAAACACAGACCGAAGACCCATCAAATGGCACAAGCTGAATCTCCCCCTACCAGCAGGCGATAAAGTTCAACCTTCCCGCTTTTTTTCTTCTTGTTTTTTAATATTACAACCTTCGCACTTCCTTCAGCCTAATATGCAAAACTTCTTTCTCTGCTCTATTTTAGAGAACATCTGAGGGGAGCTCTTTCTTTTTCTGGGGGATGAAGATACCAAAAAAAAAAATTCA…
g00004c00030	1793	T	A	304	0.5719	366	0.6141	684	0.7619	AB	AB	AB	AAGAGTTAGAAAACATATTCTGCACAAGCATCAGGTTTTGAAGACCAACTCCCTCCTTAGCCAAGGAATCTGCCGCCGAATTGGCACTTCTCTTGATATGACTGAAAGATATCTCAATCTCCTTAAAGAGATAATGAACCTCTTCCACCGCGTCTGCATACTCCTGAGGAGCCAAACACAGACCGAAGACCCATCAAATGGCACAAGCTGAATCTCCCCCTACCAGCAGGCGATAAAGTTCAACCTTCCCGCTTTTTTTCTTCTTGTTTTTTAATATTACAACCTTCGCACTTCCTTCAGCCTAATATGCAAAACTTCTTTCTCTGCTCTATTTTAGAGAACATCTGAGGGGAGCTCTTTCTTTTTCTGGGGGATGAAGATACCAAAAAAAAAAATTCA…
g00004c00030	1794	T	C	313	0.8722	364	0.8384	687	0.919	AB	AB	AB	AAGAGTTAGAAAACATATTCTGCACAAGCATCAGGTTTTGAAGACCAACTCCCTCCTTAGCCAAGGAATCTGCCGCCGAATTGGCACTTCTCTTGATATGACTGAAAGATATCTCAATCTCCTTAAAGAGATAATGAACCTCTTCCACCGCGTCTGCATACTCCTGAGGAGCCAAACACAGACCGAAGACCCATCAAATGGCACAAGCTGAATCTCCCCCTACCAGCAGGCGATAAAGTTCAACCTTCCCGCTTTTTTTCTTCTTGTTTTTTAATATTACAACCTTCGCACTTCCTTCAGCCTAATATGCAAAACTTCTTTCTCTGCTCTATTTTAGAGAACATCTGAGGGGAGCTCTTTCTTTTTCTGGGGGATGAAGATACCAAAAAAAAAAATTCA…
g00004c00030	1829	G	A	244	0.1829	271	0.1728	662	0.2334	AB	AB	AB	AAGAGTTAGAAAACATATTCTGCACAAGCATCAGGTTTTGAAGACCAACTCCCTCCTTAGCCAAGGAATCTGCCGCCGAATTGGCACTTCTCTTGATATGACTGAAAGATATCTCAATCTCCTTAAAGAGATAATGAACCTCTTCCACCGCGTCTGCATACTCCTGAGGAGCCAAACACAGACCGAAGACCCATCAAATGGCACAAGCTGAATCTCCCCCTACCAGCAGGCGATAAAGTTCAACCTTCCCGCTTTTTTTCTTCTTGTTTTTTAATATTACAACCTTCGCACTTCCTTCAGCCTAATATGCAAAACTTCTTTCTCTGCTCTATTTTAGAGAACATCTGAGGGGAGCTCTTTCTTTTTCTGGGGGATGAAGATACCAAAAAAAAAAATTCA…
g00004c00030	1861	A	G	55	0.7818	79	0.8101	267	0.8885	AB	AB	AB	AAGAGTTAGAAAACATATTCTGCACAAGCATCAGGTTTTGAAGACCAACTCCCTCCTTAGCCAAGGAATCTGCCGCCGAATTGGCACTTCTCTTGATATGACTGAAAGATATCTCAATCTCCTTAAAGAGATAATGAACCTCTTCCACCGCGTCTGCATACTCCTGAGGAGCCAAACACAGACCGAAGACCCATCAAATGGCACAAGCTGAATCTCCCCCTACCAGCAGGCGATAAAGTTCAACCTTCCCGCTTTTTTTCTTCTTGTTTTTTAATATTACAACCTTCGCACTTCCTTCAGCCTAATATGCAAAACTTCTTTCTCTGCTCTATTTTAGAGAACATCTGAGGGGAGCTCTTTCTTTTTCTGGGGGATGAAGATACCAAAAAAAAAAATTCA…
g00004c00030	1881	A	G	10	0.1	20	0.1	62	0.3492	AB	AB	AB	AAGAGTTAGAAAACATATTCTGCACAAGCATCAGGTTTTGAAGACCAACTCCCTCCTTAGCCAAGGAATCTGCCGCCGAATTGGCACTTCTCTTGATATGACTGAAAGATATCTCAATCTCCTTAAAGAGATAATGAACCTCTTCCACCGCGTCTGCATACTCCTGAGGAGCCAAACACAGACCGAAGACCCATCAAATGGCACAAGCTGAATCTCCCCCTACCAGCAGGCGATAAAGTTCAACCTTCCCGCTTTTTTTCTTCTTGTTTTTTAATATTACAACCTTCGCACTTCCTTCAGCCTAATATGCAAAACTTCTTTCTCTGCTCTATTTTAGAGAACATCTGAGGGGAGCTCTTTCTTTTTCTGGGGGATGAAGATACCAAAAAAAAAAATTCA…
g00004c00030	1884	A	G	9	0.7778	16	0.9375	54	0.8393	AB	AB	AB	AAGAGTTAGAAAACATATTCTGCACAAGCATCAGGTTTTGAAGACCAACTCCCTCCTTAGCCAAGGAATCTGCCGCCGAATTGGCACTTCTCTTGATATGACTGAAAGATATCTCAATCTCCTTAAAGAGATAATGAACCTCTTCCACCGCGTCTGCATACTCCTGAGGAGCCAAACACAGACCGAAGACCCATCAAATGGCACAAGCTGAATCTCCCCCTACCAGCAGGCGATAAAGTTCAACCTTCCCGCTTTTTTTCTTCTTGTTTTTTAATATTACAACCTTCGCACTTCCTTCAGCCTAATATGCAAAACTTCTTTCTCTGCTCTATTTTAGAGAACATCTGAGGGGAGCTCTTTCTTTTTCTGGGGGATGAAGATACCAAAAAAAAAAATTCA…
g00004c00030	497	A	T	32	0.3438	35	0.8571	11	0	AB	AB	AA	AAGAGTTAGAAAACATATTCTGCACAAGCATCAGGTTTTGAAGACCAACTCCCTCCTTAGCCAAGGAATCTGCCGCCGAATTGGCACTTCTCTTGATATGACTGAAAGATATCTCAATCTCCTTAAAGAGATAATGAACCTCTTCCACCGCGTCTGCATACTCCTGAGGAGCCAAACACAGACCGAAGACCCATCAAATGGCACAAGCTGAATCTCCCCCTACCAGCAGGCGATAAAGTTCAACCTTCCCGCTTTTTTTCTTCTTGTTTTTTAATATTACAACCTTCGCACTTCCTTCAGCCTAATATGCAAAACTTCTTTCTCTGCTCTATTTTAGAGAACATCTGAGGGGAGCTCTTTCTTTTTCTGGGGGATGAAGATACCAAAAAAAAAAATTCA…
g00004c00030	585	A	G	33	0.5758	33	0.9394	19	0.6316	AB	AB	AB	AAGAGTTAGAAAACATATTCTGCACAAGCATCAGGTTTTGAAGACCAACTCCCTCCTTAGCCAAGGAATCTGCCGCCGAATTGGCACTTCTCTTGATATGACTGAAAGATATCTCAATCTCCTTAAAGAGATAATGAACCTCTTCCACCGCGTCTGCATACTCCTGAGGAGCCAAACACAGACCGAAGACCCATCAAATGGCACAAGCTGAATCTCCCCCTACCAGCAGGCGATAAAGTTCAACCTTCCCGCTTTTTTTCTTCTTGTTTTTTAATATTACAACCTTCGCACTTCCTTCAGCCTAATATGCAAAACTTCTTTCTCTGCTCTATTTTAGAGAACATCTGAGGGGAGCTCTTTCTTTTTCTGGGGGATGAAGATACCAAAAAAAAAAATTCA…
g00004c00030	666	A	G	53	0.1321	45	0.4222	20	0.05	AB	AB	AB	AAGAGTTAGAAAACATATTCTGCACAAGCATCAGGTTTTGAAGACCAACTCCCTCCTTAGCCAAGGAATCTGCCGCCGAATTGGCACTTCTCTTGATATGACTGAAAGATATCTCAATCTCCTTAAAGAGATAATGAACCTCTTCCACCGCGTCTGCATACTCCTGAGGAGCCAAACACAGACCGAAGACCCATCAAATGGCACAAGCTGAATCTCCCCCTACCAGCAGGCGATAAAGTTCAACCTTCCCGCTTTTTTTCTTCTTGTTTTTTAATATTACAACCTTCGCACTTCCTTCAGCCTAATATGCAAAACTTCTTTCTCTGCTCTATTTTAGAGAACATCTGAGGGGAGCTCTTTCTTTTTCTGGGGGATGAAGATACCAAAAAAAAAAATTCA…
g00004c00030	764	T	C	47	0.2553	55	0.8182	23	0.0435	AB	AB	AB	AAGAGTTAGAAAACATATTCTGCACAAGCATCAGGTTTTGAAGACCAACTCCCTCCTTAGCCAAGGAATCTGCCGCCGAATTGGCACTTCTCTTGATATGACTGAAAGATATCTCAATCTCCTTAAAGAGATAATGAACCTCTTCCACCGCGTCTGCATACTCCTGAGGAGCCAAACACAGACCGAAGACCCATCAAATGGCACAAGCTGAATCTCCCCCTACCAGCAGGCGATAAAGTTCAACCTTCCCGCTTTTTTTCTTCTTGTTTTTTAATATTACAACCTTCGCACTTCCTTCAGCCTAATATGCAAAACTTCTTTCTCTGCTCTATTTTAGAGAACATCTGAGGGGAGCTCTTTCTTTTTCTGGGGGATGAAGATACCAAAAAAAAAAATTCA…
g00004c00030	794	A	G	41	0.1707	51	0.0392	23	0.7391	AB	AB	AB	AAGAGTTAGAAAACATATTCTGCACAAGCATCAGGTTTTGAAGACCAACTCCCTCCTTAGCCAAGGAATCTGCCGCCGAATTGGCACTTCTCTTGATATGACTGAAAGATATCTCAATCTCCTTAAAGAGATAATGAACCTCTTCCACCGCGTCTGCATACTCCTGAGGAGCCAAACACAGACCGAAGACCCATCAAATGGCACAAGCTGAATCTCCCCCTACCAGCAGGCGATAAAGTTCAACCTTCCCGCTTTTTTTCTTCTTGTTTTTTAATATTACAACCTTCGCACTTCCTTCAGCCTAATATGCAAAACTTCTTTCTCTGCTCTATTTTAGAGAACATCTGAGGGGAGCTCTTTCTTTTTCTGGGGGATGAAGATACCAAAAAAAAAAATTCA…
g00004c00030	836	A	C	41	0.0488	50	0.48	26	0.0385	AB	AB	AB	AAGAGTTAGAAAACATATTCTGCACAAGCATCAGGTTTTGAAGACCAACTCCCTCCTTAGCCAAGGAATCTGCCGCCGAATTGGCACTTCTCTTGATATGACTGAAAGATATCTCAATCTCCTTAAAGAGATAATGAACCTCTTCCACCGCGTCTGCATACTCCTGAGGAGCCAAACACAGACCGAAGACCCATCAAATGGCACAAGCTGAATCTCCCCCTACCAGCAGGCGATAAAGTTCAACCTTCCCGCTTTTTTTCTTCTTGTTTTTTAATATTACAACCTTCGCACTTCCTTCAGCCTAATATGCAAAACTTCTTTCTCTGCTCTATTTTAGAGAACATCTGAGGGGAGCTCTTTCTTTTTCTGGGGGATGAAGATACCAAAAAAAAAAATTCA…
g00004c00030	883	T	C	55	0.3273	48	0	25	0.08	AB	AA	AB	AAGAGTTAGAAAACATATTCTGCACAAGCATCAGGTTTTGAAGACCAACTCCCTCCTTAGCCAAGGAATCTGCCGCCGAATTGGCACTTCTCTTGATATGACTGAAAGATATCTCAATCTCCTTAAAGAGATAATGAACCTCTTCCACCGCGTCTGCATACTCCTGAGGAGCCAAACACAGACCGAAGACCCATCAAATGGCACAAGCTGAATCTCCCCCTACCAGCAGGCGATAAAGTTCAACCTTCCCGCTTTTTTTCTTCTTGTTTTTTAATATTACAACCTTCGCACTTCCTTCAGCCTAATATGCAAAACTTCTTTCTCTGCTCTATTTTAGAGAACATCTGAGGGGAGCTCTTTCTTTTTCTGGGGGATGAAGATACCAAAAAAAAAAATTCA…
g00004c00030	922	G	A	55	0.4364	57	0	23	0.0435	AB	AA	AB	AAGAGTTAGAAAACATATTCTGCACAAGCATCAGGTTTTGAAGACCAACTCCCTCCTTAGCCAAGGAATCTGCCGCCGAATTGGCACTTCTCTTGATATGACTGAAAGATATCTCAATCTCCTTAAAGAGATAATGAACCTCTTCCACCGCGTCTGCATACTCCTGAGGAGCCAAACACAGACCGAAGACCCATCAAATGGCACAAGCTGAATCTCCCCCTACCAGCAGGCGATAAAGTTCAACCTTCCCGCTTTTTTTCTTCTTGTTTTTTAATATTACAACCTTCGCACTTCCTTCAGCCTAATATGCAAAACTTCTTTCTCTGCTCTATTTTAGAGAACATCTGAGGGGAGCTCTTTCTTTTTCTGGGGGATGAAGATACCAAAAAAAAAAATTCA…
g00004c00030	965	C	T	47	0.4468	54	0.8704	13	1	AB	AB	BB	AAGAGTTAGAAAACATATTCTGCACAAGCATCAGGTTTTGAAGACCAACTCCCTCCTTAGCCAAGGAATCTGCCGCCGAATTGGCACTTCTCTTGATATGACTGAAAGATATCTCAATCTCCTTAAAGAGATAATGAACCTCTTCCACCGCGTCTGCATACTCCTGAGGAGCCAAACACAGACCGAAGACCCATCAAATGGCACAAGCTGAATCTCCCCCTACCAGCAGGCGATAAAGTTCAACCTTCCCGCTTTTTTTCTTCTTGTTTTTTAATATTACAACCTTCGCACTTCCTTCAGCCTAATATGCAAAACTTCTTTCTCTGCTCTATTTTAGAGAACATCTGAGGGGAGCTCTTTCTTTTTCTGGGGGATGAAGATACCAAAAAAAAAAATTCA…
g00004c00030	998	C	T	32	0.4062	38	0.8684	11	0.8182	AB	AB	AB	AAGAGTTAGAAAACATATTCTGCACAAGCATCAGGTTTTGAAGACCAACTCCCTCCTTAGCCAAGGAATCTGCCGCCGAATTGGCACTTCTCTTGATATGACTGAAAGATATCTCAATCTCCTTAAAGAGATAATGAACCTCTTCCACCGCGTCTGCATACTCCTGAGGAGCCAAACACAGACCGAAGACCCATCAAATGGCACAAGCTGAATCTCCCCCTACCAGCAGGCGATAAAGTTCAACCTTCCCGCTTTTTTTCTTCTTGTTTTTTAATATTACAACCTTCGCACTTCCTTCAGCCTAATATGCAAAACTTCTTTCTCTGCTCTATTTTAGAGAACATCTGAGGGGAGCTCTTTCTTTTTCTGGGGGATGAAGATACCAAAAAAAAAAATTCA…
g00005c00014	1180	A	G	23	0.0435	33	0.3636	25	0	AB	AB	AA	TTTAAGAGAAATGTTATAGGACAGTCAGTGGCTAATGGGGGCAGAACAGAAATGACTTTCACCATTCATGACCAGACCAGTGGCCTTATCTACACAACACGAGTGTTCGTGGCCTGCTCCATCTCAACTAGAAAAGTTGCCTCATACACAACAGAGCTTATGGTACAAATTGAATAAAAAATGTTCCAATCAATAATTATAATCAAATACAGATCTAATGCACAACAGTAGTAGAGACTAAGCAAATATTTGCTGAATTACAGTTTCTGCATTACCATTGTTCTGCACAAGAAGATGGATAGCATCAGCCCTTGGCAAGGCAAGGAACTCCATAACTTTGAGTATTGCAGTTTCATCACAGATGACGTCTCTAGATGACACTGGGGTCGGACTGTTACC…
g00005c00014	1205	G	A	24	0.1667	28	0.6071	28	0.0714	AB	AB	AB	TTTAAGAGAAATGTTATAGGACAGTCAGTGGCTAATGGGGGCAGAACAGAAATGACTTTCACCATTCATGACCAGACCAGTGGCCTTATCTACACAACACGAGTGTTCGTGGCCTGCTCCATCTCAACTAGAAAAGTTGCCTCATACACAACAGAGCTTATGGTACAAATTGAATAAAAAATGTTCCAATCAATAATTATAATCAAATACAGATCTAATGCACAACAGTAGTAGAGACTAAGCAAATATTTGCTGAATTACAGTTTCTGCATTACCATTGTTCTGCACAAGAAGATGGATAGCATCAGCCCTTGGCAAGGCAAGGAACTCCATAACTTTGAGTATTGCAGTTTCATCACAGATGACGTCTCTAGATGACACTGGGGTCGGACTGTTACC…
g00005c00014	1369	G	T	13	0.0769	22	0.0909	20	0.1	AB	AB	AB	TTTAAGAGAAATGTTATAGGACAGTCAGTGGCTAATGGGGGCAGAACAGAAATGACTTTCACCATTCATGACCAGACCAGTGGCCTTATCTACACAACACGAGTGTTCGTGGCCTGCTCCATCTCAACTAGAAAAGTTGCCTCATACACAACAGAGCTTATGGTACAAATTGAATAAAAAATGTTCCAATCAATAATTATAATCAAATACAGATCTAATGCACAACAGTAGTAGAGACTAAGCAAATATTTGCTGAATTACAGTTTCTGCATTACCATTGTTCTGCACAAGAAGATGGATAGCATCAGCCCTTGGCAAGGCAAGGAACTCCATAACTTTGAGTATTGCAGTTTCATCACAGATGACGTCTCTAGATGACACTGGGGTCGGACTGTTACC…
g00005c00014	143	C	T	18	0.1667	12	0.75	14	0.0714	AB	AB	AB	TTTAAGAGAAATGTTATAGGACAGTCAGTGGCTAATGGGGGCAGAACAGAAATGACTTTCACCATTCATGACCAGACCAGTGGCCTTATCTACACAACACGAGTGTTCGTGGCCTGCTCCATCTCAACTAGAAAAGTTGCCTCATACACAACAGAGCTTATGGTACAAATTGAATAAAAAATGTTCCAATCAATAATTATAATCAAATACAGATCTAATGCACAACAGTAGTAGAGACTAAGCAAATATTTGCTGAATTACAGTTTCTGCATTACCATTGTTCTGCACAAGAAGATGGATAGCATCAGCCCTTGGCAAGGCAAGGAACTCCATAACTTTGAGTATTGCAGTTTCATCACAGATGACGTCTCTAGATGACACTGGGGTCGGACTGTTACC…
g00006t00248	113	A	G	23	0.4783	8	0.75	41	0.5854	AB	AB	AB	CTCTGAAGAAAGAATGGCAAGGAAAATGGGAGAAGAAGGAAACCCATCTGTCCAATCTCCTCTGATTCCATCATATGAAAAGAGCTTGGAATCTAGAGGTGGAGAAGGATTAAACAATGTTGATTGGAAAAGAGATATAGCAGATGAAGTGAAGAAGCAGTTGTGGTTAGCTGGGCCTCTAGTGGCTGTTAGTTTCTTGCAGTTCTGTTTGCAGACAATCTCTGTAATGTTTGTGGGTCACCTTGGAGAGCTCTCTCTCTCAAGTGCTTCCATGGCCACTTCGTTTGCAGGGGTCACTGGTTTCAGCTTTTTGCTTGGGATGGGAAGTGCATTGGATACCTTATGCGGGCAGTCCTATGGAGCAAAACAGTATCATATGCTTGGCATACATATGCAGAG…
g00006t00248	151	G	A	22	0.3636	11	0	43	0.1163	AB	AA	AB	CTCTGAAGAAAGAATGGCAAGGAAAATGGGAGAAGAAGGAAACCCATCTGTCCAATCTCCTCTGATTCCATCATATGAAAAGAGCTTGGAATCTAGAGGTGGAGAAGGATTAAACAATGTTGATTGGAAAAGAGATATAGCAGATGAAGTGAAGAAGCAGTTGTGGTTAGCTGGGCCTCTAGTGGCTGTTAGTTTCTTGCAGTTCTGTTTGCAGACAATCTCTGTAATGTTTGTGGGTCACCTTGGAGAGCTCTCTCTCTCAAGTGCTTCCATGGCCACTTCGTTTGCAGGGGTCACTGGTTTCAGCTTTTTGCTTGGGATGGGAAGTGCATTGGATACCTTATGCGGGCAGTCCTATGGAGCAAAACAGTATCATATGCTTGGCATACATATGCAGAG…
g00006t00248	1570	T	A	60	0.1167	37	0.7568	40	0.025	AB	AB	AB	CTCTGAAGAAAGAATGGCAAGGAAAATGGGAGAAGAAGGAAACCCATCTGTCCAATCTCCTCTGATTCCATCATATGAAAAGAGCTTGGAATCTAGAGGTGGAGAAGGATTAAACAATGTTGATTGGAAAAGAGATATAGCAGATGAAGTGAAGAAGCAGTTGTGGTTAGCTGGGCCTCTAGTGGCTGTTAGTTTCTTGCAGTTCTGTTTGCAGACAATCTCTGTAATGTTTGTGGGTCACCTTGGAGAGCTCTCTCTCTCAAGTGCTTCCATGGCCACTTCGTTTGCAGGGGTCACTGGTTTCAGCTTTTTGCTTGGGATGGGAAGTGCATTGGATACCTTATGCGGGCAGTCCTATGGAGCAAAACAGTATCATATGCTTGGCATACATATGCAGAG…
g00006t00248	1615	G	A	55	0.1636	40	0.8	58	0.0172	AB	AB	AB	CTCTGAAGAAAGAATGGCAAGGAAAATGGGAGAAGAAGGAAACCCATCTGTCCAATCTCCTCTGATTCCATCATATGAAAAGAGCTTGGAATCTAGAGGTGGAGAAGGATTAAACAATGTTGATTGGAAAAGAGATATAGCAGATGAAGTGAAGAAGCAGTTGTGGTTAGCTGGGCCTCTAGTGGCTGTTAGTTTCTTGCAGTTCTGTTTGCAGACAATCTCTGTAATGTTTGTGGGTCACCTTGGAGAGCTCTCTCTCTCAAGTGCTTCCATGGCCACTTCGTTTGCAGGGGTCACTGGTTTCAGCTTTTTGCTTGGGATGGGAAGTGCATTGGATACCTTATGCGGGCAGTCCTATGGAGCAAAACAGTATCATATGCTTGGCATACATATGCAGAG…
g00006t00248	163	G	T	27	0.1111	11	0.7273	45	0.0222	AB	AB	AB	CTCTGAAGAAAGAATGGCAAGGAAAATGGGAGAAGAAGGAAACCCATCTGTCCAATCTCCTCTGATTCCATCATATGAAAAGAGCTTGGAATCTAGAGGTGGAGAAGGATTAAACAATGTTGATTGGAAAAGAGATATAGCAGATGAAGTGAAGAAGCAGTTGTGGTTAGCTGGGCCTCTAGTGGCTGTTAGTTTCTTGCAGTTCTGTTTGCAGACAATCTCTGTAATGTTTGTGGGTCACCTTGGAGAGCTCTCTCTCTCAAGTGCTTCCATGGCCACTTCGTTTGCAGGGGTCACTGGTTTCAGCTTTTTGCTTGGGATGGGAAGTGCATTGGATACCTTATGCGGGCAGTCCTATGGAGCAAAACAGTATCATATGCTTGGCATACATATGCAGAG…
g00006t00248	1633	T	C	55	0.2182	46	0.8043	62	0.0161	AB	AB	AB	CTCTGAAGAAAGAATGGCAAGGAAAATGGGAGAAGAAGGAAACCCATCTGTCCAATCTCCTCTGATTCCATCATATGAAAAGAGCTTGGAATCTAGAGGTGGAGAAGGATTAAACAATGTTGATTGGAAAAGAGATATAGCAGATGAAGTGAAGAAGCAGTTGTGGTTAGCTGGGCCTCTAGTGGCTGTTAGTTTCTTGCAGTTCTGTTTGCAGACAATCTCTGTAATGTTTGTGGGTCACCTTGGAGAGCTCTCTCTCTCAAGTGCTTCCATGGCCACTTCGTTTGCAGGGGTCACTGGTTTCAGCTTTTTGCTTGGGATGGGAAGTGCATTGGATACCTTATGCGGGCAGTCCTATGGAGCAAAACAGTATCATATGCTTGGCATACATATGCAGAG…
g00006t00248	1658	T	A	59	0.2203	51	0.0392	57	0.0526	AB	AB	AB	CTCTGAAGAAAGAATGGCAAGGAAAATGGGAGAAGAAGGAAACCCATCTGTCCAATCTCCTCTGATTCCATCATATGAAAAGAGCTTGGAATCTAGAGGTGGAGAAGGATTAAACAATGTTGATTGGAAAAGAGATATAGCAGATGAAGTGAAGAAGCAGTTGTGGTTAGCTGGGCCTCTAGTGGCTGTTAGTTTCTTGCAGTTCTGTTTGCAGACAATCTCTGTAATGTTTGTGGGTCACCTTGGAGAGCTCTCTCTCTCAAGTGCTTCCATGGCCACTTCGTTTGCAGGGGTCACTGGTTTCAGCTTTTTGCTTGGGATGGGAAGTGCATTGGATACCTTATGCGGGCAGTCCTATGGAGCAAAACAGTATCATATGCTTGGCATACATATGCAGAG…
g00006t00248	1684	C	T	58	0.1552	57	0.7719	47	0	AB	AB	AA	CTCTGAAGAAAGAATGGCAAGGAAAATGGGAGAAGAAGGAAACCCATCTGTCCAATCTCCTCTGATTCCATCATATGAAAAGAGCTTGGAATCTAGAGGTGGAGAAGGATTAAACAATGTTGATTGGAAAAGAGATATAGCAGATGAAGTGAAGAAGCAGTTGTGGTTAGCTGGGCCTCTAGTGGCTGTTAGTTTCTTGCAGTTCTGTTTGCAGACAATCTCTGTAATGTTTGTGGGTCACCTTGGAGAGCTCTCTCTCTCAAGTGCTTCCATGGCCACTTCGTTTGCAGGGGTCACTGGTTTCAGCTTTTTGCTTGGGATGGGAAGTGCATTGGATACCTTATGCGGGCAGTCCTATGGAGCAAAACAGTATCATATGCTTGGCATACATATGCAGAG…
g00006t00248	172	T	A	31	0.2258	19	0.4211	44	0	AB	AB	AA	CTCTGAAGAAAGAATGGCAAGGAAAATGGGAGAAGAAGGAAACCCATCTGTCCAATCTCCTCTGATTCCATCATATGAAAAGAGCTTGGAATCTAGAGGTGGAGAAGGATTAAACAATGTTGATTGGAAAAGAGATATAGCAGATGAAGTGAAGAAGCAGTTGTGGTTAGCTGGGCCTCTAGTGGCTGTTAGTTTCTTGCAGTTCTGTTTGCAGACAATCTCTGTAATGTTTGTGGGTCACCTTGGAGAGCTCTCTCTCTCAAGTGCTTCCATGGCCACTTCGTTTGCAGGGGTCACTGGTTTCAGCTTTTTGCTTGGGATGGGAAGTGCATTGGATACCTTATGCGGGCAGTCCTATGGAGCAAAACAGTATCATATGCTTGGCATACATATGCAGAG…
g00006t00248	1726	G	C	67	0.6667	57	0.9153	32	0.52	AB	AB	AB	CTCTGAAGAAAGAATGGCAAGGAAAATGGGAGAAGAAGGAAACCCATCTGTCCAATCTCCTCTGATTCCATCATATGAAAAGAGCTTGGAATCTAGAGGTGGAGAAGGATTAAACAATGTTGATTGGAAAAGAGATATAGCAGATGAAGTGAAGAAGCAGTTGTGGTTAGCTGGGCCTCTAGTGGCTGTTAGTTTCTTGCAGTTCTGTTTGCAGACAATCTCTGTAATGTTTGTGGGTCACCTTGGAGAGCTCTCTCTCTCAAGTGCTTCCATGGCCACTTCGTTTGCAGGGGTCACTGGTTTCAGCTTTTTGCTTGGGATGGGAAGTGCATTGGATACCTTATGCGGGCAGTCCTATGGAGCAAAACAGTATCATATGCTTGGCATACATATGCAGAG…
g00006t00248	1727	A	T	76	0.0132	60	0.3167	53	0.0189	AB	AB	AB	CTCTGAAGAAAGAATGGCAAGGAAAATGGGAGAAGAAGGAAACCCATCTGTCCAATCTCCTCTGATTCCATCATATGAAAAGAGCTTGGAATCTAGAGGTGGAGAAGGATTAAACAATGTTGATTGGAAAAGAGATATAGCAGATGAAGTGAAGAAGCAGTTGTGGTTAGCTGGGCCTCTAGTGGCTGTTAGTTTCTTGCAGTTCTGTTTGCAGACAATCTCTGTAATGTTTGTGGGTCACCTTGGAGAGCTCTCTCTCTCAAGTGCTTCCATGGCCACTTCGTTTGCAGGGGTCACTGGTTTCAGCTTTTTGCTTGGGATGGGAAGTGCATTGGATACCTTATGCGGGCAGTCCTATGGAGCAAAACAGTATCATATGCTTGGCATACATATGCAGAG…
g00006t00248	1762	C	T	87	0.6322	54	0.9444	46	0.4468	AB	AB	AB	CTCTGAAGAAAGAATGGCAAGGAAAATGGGAGAAGAAGGAAACCCATCTGTCCAATCTCCTCTGATTCCATCATATGAAAAGAGCTTGGAATCTAGAGGTGGAGAAGGATTAAACAATGTTGATTGGAAAAGAGATATAGCAGATGAAGTGAAGAAGCAGTTGTGGTTAGCTGGGCCTCTAGTGGCTGTTAGTTTCTTGCAGTTCTGTTTGCAGACAATCTCTGTAATGTTTGTGGGTCACCTTGGAGAGCTCTCTCTCTCAAGTGCTTCCATGGCCACTTCGTTTGCAGGGGTCACTGGTTTCAGCTTTTTGCTTGGGATGGGAAGTGCATTGGATACCTTATGCGGGCAGTCCTATGGAGCAAAACAGTATCATATGCTTGGCATACATATGCAGAG…
g00006t00248	1804	C	T	98	0.6768	56	0.9107	37	0.4324	AB	AB	AB	CTCTGAAGAAAGAATGGCAAGGAAAATGGGAGAAGAAGGAAACCCATCTGTCCAATCTCCTCTGATTCCATCATATGAAAAGAGCTTGGAATCTAGAGGTGGAGAAGGATTAAACAATGTTGATTGGAAAAGAGATATAGCAGATGAAGTGAAGAAGCAGTTGTGGTTAGCTGGGCCTCTAGTGGCTGTTAGTTTCTTGCAGTTCTGTTTGCAGACAATCTCTGTAATGTTTGTGGGTCACCTTGGAGAGCTCTCTCTCTCAAGTGCTTCCATGGCCACTTCGTTTGCAGGGGTCACTGGTTTCAGCTTTTTGCTTGGGATGGGAAGTGCATTGGATACCTTATGCGGGCAGTCCTATGGAGCAAAACAGTATCATATGCTTGGCATACATATGCAGAG…
g00006t00248	1807	T	C	99	0.1212	58	0.8276	36	0	AB	AB	AA	CTCTGAAGAAAGAATGGCAAGGAAAATGGGAGAAGAAGGAAACCCATCTGTCCAATCTCCTCTGATTCCATCATATGAAAAGAGCTTGGAATCTAGAGGTGGAGAAGGATTAAACAATGTTGATTGGAAAAGAGATATAGCAGATGAAGTGAAGAAGCAGTTGTGGTTAGCTGGGCCTCTAGTGGCTGTTAGTTTCTTGCAGTTCTGTTTGCAGACAATCTCTGTAATGTTTGTGGGTCACCTTGGAGAGCTCTCTCTCTCAAGTGCTTCCATGGCCACTTCGTTTGCAGGGGTCACTGGTTTCAGCTTTTTGCTTGGGATGGGAAGTGCATTGGATACCTTATGCGGGCAGTCCTATGGAGCAAAACAGTATCATATGCTTGGCATACATATGCAGAG…
g00006t00248	1814	G	A	99	0.8687	60	0.9833	40	0.9	AB	AB	AB	CTCTGAAGAAAGAATGGCAAGGAAAATGGGAGAAGAAGGAAACCCATCTGTCCAATCTCCTCTGATTCCATCATATGAAAAGAGCTTGGAATCTAGAGGTGGAGAAGGATTAAACAATGTTGATTGGAAAAGAGATATAGCAGATGAAGTGAAGAAGCAGTTGTGGTTAGCTGGGCCTCTAGTGGCTGTTAGTTTCTTGCAGTTCTGTTTGCAGACAATCTCTGTAATGTTTGTGGGTCACCTTGGAGAGCTCTCTCTCTCAAGTGCTTCCATGGCCACTTCGTTTGCAGGGGTCACTGGTTTCAGCTTTTTGCTTGGGATGGGAAGTGCATTGGATACCTTATGCGGGCAGTCCTATGGAGCAAAACAGTATCATATGCTTGGCATACATATGCAGAG…
g00006t00248	1825	T	C	108	0.7037	61	0.918	31	0.3243	AB	AB	AB	CTCTGAAGAAAGAATGGCAAGGAAAATGGGAGAAGAAGGAAACCCATCTGTCCAATCTCCTCTGATTCCATCATATGAAAAGAGCTTGGAATCTAGAGGTGGAGAAGGATTAAACAATGTTGATTGGAAAAGAGATATAGCAGATGAAGTGAAGAAGCAGTTGTGGTTAGCTGGGCCTCTAGTGGCTGTTAGTTTCTTGCAGTTCTGTTTGCAGACAATCTCTGTAATGTTTGTGGGTCACCTTGGAGAGCTCTCTCTCTCAAGTGCTTCCATGGCCACTTCGTTTGCAGGGGTCACTGGTTTCAGCTTTTTGCTTGGGATGGGAAGTGCATTGGATACCTTATGCGGGCAGTCCTATGGAGCAAAACAGTATCATATGCTTGGCATACATATGCAGAG…
g00006t00248	1827	T	C	108	0.8611	66	0.9545	35	0.8571	AB	AB	AB	CTCTGAAGAAAGAATGGCAAGGAAAATGGGAGAAGAAGGAAACCCATCTGTCCAATCTCCTCTGATTCCATCATATGAAAAGAGCTTGGAATCTAGAGGTGGAGAAGGATTAAACAATGTTGATTGGAAAAGAGATATAGCAGATGAAGTGAAGAAGCAGTTGTGGTTAGCTGGGCCTCTAGTGGCTGTTAGTTTCTTGCAGTTCTGTTTGCAGACAATCTCTGTAATGTTTGTGGGTCACCTTGGAGAGCTCTCTCTCTCAAGTGCTTCCATGGCCACTTCGTTTGCAGGGGTCACTGGTTTCAGCTTTTTGCTTGGGATGGGAAGTGCATTGGATACCTTATGCGGGCAGTCCTATGGAGCAAAACAGTATCATATGCTTGGCATACATATGCAGAG…
g00006t00248	1829	A	G	125	0.208	89	0.0444	39	0.1026	AB	AB	AB	CTCTGAAGAAAGAATGGCAAGGAAAATGGGAGAAGAAGGAAACCCATCTGTCCAATCTCCTCTGATTCCATCATATGAAAAGAGCTTGGAATCTAGAGGTGGAGAAGGATTAAACAATGTTGATTGGAAAAGAGATATAGCAGATGAAGTGAAGAAGCAGTTGTGGTTAGCTGGGCCTCTAGTGGCTGTTAGTTTCTTGCAGTTCTGTTTGCAGACAATCTCTGTAATGTTTGTGGGTCACCTTGGAGAGCTCTCTCTCTCAAGTGCTTCCATGGCCACTTCGTTTGCAGGGGTCACTGGTTTCAGCTTTTTGCTTGGGATGGGAAGTGCATTGGATACCTTATGCGGGCAGTCCTATGGAGCAAAACAGTATCATATGCTTGGCATACATATGCAGAG…
g00006t00248	1839	A	G	184	0.4595	132	0.5303	71	0.3056	AB	AB	AB	CTCTGAAGAAAGAATGGCAAGGAAAATGGGAGAAGAAGGAAACCCATCTGTCCAATCTCCTCTGATTCCATCATATGAAAAGAGCTTGGAATCTAGAGGTGGAGAAGGATTAAACAATGTTGATTGGAAAAGAGATATAGCAGATGAAGTGAAGAAGCAGTTGTGGTTAGCTGGGCCTCTAGTGGCTGTTAGTTTCTTGCAGTTCTGTTTGCAGACAATCTCTGTAATGTTTGTGGGTCACCTTGGAGAGCTCTCTCTCTCAAGTGCTTCCATGGCCACTTCGTTTGCAGGGGTCACTGGTTTCAGCTTTTTGCTTGGGATGGGAAGTGCATTGGATACCTTATGCGGGCAGTCCTATGGAGCAAAACAGTATCATATGCTTGGCATACATATGCAGAG…
g00006t00248	1859	T	C	234	0.5234	183	0.5574	109	0.4587	AB	AB	AB	CTCTGAAGAAAGAATGGCAAGGAAAATGGGAGAAGAAGGAAACCCATCTGTCCAATCTCCTCTGATTCCATCATATGAAAAGAGCTTGGAATCTAGAGGTGGAGAAGGATTAAACAATGTTGATTGGAAAAGAGATATAGCAGATGAAGTGAAGAAGCAGTTGTGGTTAGCTGGGCCTCTAGTGGCTGTTAGTTTCTTGCAGTTCTGTTTGCAGACAATCTCTGTAATGTTTGTGGGTCACCTTGGAGAGCTCTCTCTCTCAAGTGCTTCCATGGCCACTTCGTTTGCAGGGGTCACTGGTTTCAGCTTTTTGCTTGGGATGGGAAGTGCATTGGATACCTTATGCGGGCAGTCCTATGGAGCAAAACAGTATCATATGCTTGGCATACATATGCAGAG…
g00006t00248	1864	T	C	229	0.8996	150	0.9338	116	0.9316	AB	AB	AB	CTCTGAAGAAAGAATGGCAAGGAAAATGGGAGAAGAAGGAAACCCATCTGTCCAATCTCCTCTGATTCCATCATATGAAAAGAGCTTGGAATCTAGAGGTGGAGAAGGATTAAACAATGTTGATTGGAAAAGAGATATAGCAGATGAAGTGAAGAAGCAGTTGTGGTTAGCTGGGCCTCTAGTGGCTGTTAGTTTCTTGCAGTTCTGTTTGCAGACAATCTCTGTAATGTTTGTGGGTCACCTTGGAGAGCTCTCTCTCTCAAGTGCTTCCATGGCCACTTCGTTTGCAGGGGTCACTGGTTTCAGCTTTTTGCTTGGGATGGGAAGTGCATTGGATACCTTATGCGGGCAGTCCTATGGAGCAAAACAGTATCATATGCTTGGCATACATATGCAGAG…
g00006t00248	1873	C	T	271	0.1292	223	0.1435	146	0.3289	AB	AB	AB	CTCTGAAGAAAGAATGGCAAGGAAAATGGGAGAAGAAGGAAACCCATCTGTCCAATCTCCTCTGATTCCATCATATGAAAAGAGCTTGGAATCTAGAGGTGGAGAAGGATTAAACAATGTTGATTGGAAAAGAGATATAGCAGATGAAGTGAAGAAGCAGTTGTGGTTAGCTGGGCCTCTAGTGGCTGTTAGTTTCTTGCAGTTCTGTTTGCAGACAATCTCTGTAATGTTTGTGGGTCACCTTGGAGAGCTCTCTCTCTCAAGTGCTTCCATGGCCACTTCGTTTGCAGGGGTCACTGGTTTCAGCTTTTTGCTTGGGATGGGAAGTGCATTGGATACCTTATGCGGGCAGTCCTATGGAGCAAAACAGTATCATATGCTTGGCATACATATGCAGAG…
g00006t00248	1877	C	T	213	0.2489	185	0.235	91	0.15	AB	AB	AB	CTCTGAAGAAAGAATGGCAAGGAAAATGGGAGAAGAAGGAAACCCATCTGTCCAATCTCCTCTGATTCCATCATATGAAAAGAGCTTGGAATCTAGAGGTGGAGAAGGATTAAACAATGTTGATTGGAAAAGAGATATAGCAGATGAAGTGAAGAAGCAGTTGTGGTTAGCTGGGCCTCTAGTGGCTGTTAGTTTCTTGCAGTTCTGTTTGCAGACAATCTCTGTAATGTTTGTGGGTCACCTTGGAGAGCTCTCTCTCTCAAGTGCTTCCATGGCCACTTCGTTTGCAGGGGTCACTGGTTTCAGCTTTTTGCTTGGGATGGGAAGTGCATTGGATACCTTATGCGGGCAGTCCTATGGAGCAAAACAGTATCATATGCTTGGCATACATATGCAGAG…
g00006t00248	1879	T	C	217	0.4091	188	0.377	96	0.2959	AB	AB	AB	CTCTGAAGAAAGAATGGCAAGGAAAATGGGAGAAGAAGGAAACCCATCTGTCCAATCTCCTCTGATTCCATCATATGAAAAGAGCTTGGAATCTAGAGGTGGAGAAGGATTAAACAATGTTGATTGGAAAAGAGATATAGCAGATGAAGTGAAGAAGCAGTTGTGGTTAGCTGGGCCTCTAGTGGCTGTTAGTTTCTTGCAGTTCTGTTTGCAGACAATCTCTGTAATGTTTGTGGGTCACCTTGGAGAGCTCTCTCTCTCAAGTGCTTCCATGGCCACTTCGTTTGCAGGGGTCACTGGTTTCAGCTTTTTGCTTGGGATGGGAAGTGCATTGGATACCTTATGCGGGCAGTCCTATGGAGCAAAACAGTATCATATGCTTGGCATACATATGCAGAG…
g00006t00248	1884	T	C	294	0.6531	243	0.6996	189	0.7105	AB	AB	AB	CTCTGAAGAAAGAATGGCAAGGAAAATGGGAGAAGAAGGAAACCCATCTGTCCAATCTCCTCTGATTCCATCATATGAAAAGAGCTTGGAATCTAGAGGTGGAGAAGGATTAAACAATGTTGATTGGAAAAGAGATATAGCAGATGAAGTGAAGAAGCAGTTGTGGTTAGCTGGGCCTCTAGTGGCTGTTAGTTTCTTGCAGTTCTGTTTGCAGACAATCTCTGTAATGTTTGTGGGTCACCTTGGAGAGCTCTCTCTCTCAAGTGCTTCCATGGCCACTTCGTTTGCAGGGGTCACTGGTTTCAGCTTTTTGCTTGGGATGGGAAGTGCATTGGATACCTTATGCGGGCAGTCCTATGGAGCAAAACAGTATCATATGCTTGGCATACATATGCAGAG…
g00006t00248	1893	A	G	346	0.8286	284	0.9371	282	0.8211	AB	AB	AB	CTCTGAAGAAAGAATGGCAAGGAAAATGGGAGAAGAAGGAAACCCATCTGTCCAATCTCCTCTGATTCCATCATATGAAAAGAGCTTGGAATCTAGAGGTGGAGAAGGATTAAACAATGTTGATTGGAAAAGAGATATAGCAGATGAAGTGAAGAAGCAGTTGTGGTTAGCTGGGCCTCTAGTGGCTGTTAGTTTCTTGCAGTTCTGTTTGCAGACAATCTCTGTAATGTTTGTGGGTCACCTTGGAGAGCTCTCTCTCTCAAGTGCTTCCATGGCCACTTCGTTTGCAGGGGTCACTGGTTTCAGCTTTTTGCTTGGGATGGGAAGTGCATTGGATACCTTATGCGGGCAGTCCTATGGAGCAAAACAGTATCATATGCTTGGCATACATATGCAGAG…
g00006t00248	1894	G	T	344	0.704	278	0.7509	279	0.8134	AB	AB	AB	CTCTGAAGAAAGAATGGCAAGGAAAATGGGAGAAGAAGGAAACCCATCTGTCCAATCTCCTCTGATTCCATCATATGAAAAGAGCTTGGAATCTAGAGGTGGAGAAGGATTAAACAATGTTGATTGGAAAAGAGATATAGCAGATGAAGTGAAGAAGCAGTTGTGGTTAGCTGGGCCTCTAGTGGCTGTTAGTTTCTTGCAGTTCTGTTTGCAGACAATCTCTGTAATGTTTGTGGGTCACCTTGGAGAGCTCTCTCTCTCAAGTGCTTCCATGGCCACTTCGTTTGCAGGGGTCACTGGTTTCAGCTTTTTGCTTGGGATGGGAAGTGCATTGGATACCTTATGCGGGCAGTCCTATGGAGCAAAACAGTATCATATGCTTGGCATACATATGCAGAG…
g00006t00248	1903	T	C	469	0.7122	378	0.6455	525	0.7733	AB	AB	AB	CTCTGAAGAAAGAATGGCAAGGAAAATGGGAGAAGAAGGAAACCCATCTGTCCAATCTCCTCTGATTCCATCATATGAAAAGAGCTTGGAATCTAGAGGTGGAGAAGGATTAAACAATGTTGATTGGAAAAGAGATATAGCAGATGAAGTGAAGAAGCAGTTGTGGTTAGCTGGGCCTCTAGTGGCTGTTAGTTTCTTGCAGTTCTGTTTGCAGACAATCTCTGTAATGTTTGTGGGTCACCTTGGAGAGCTCTCTCTCTCAAGTGCTTCCATGGCCACTTCGTTTGCAGGGGTCACTGGTTTCAGCTTTTTGCTTGGGATGGGAAGTGCATTGGATACCTTATGCGGGCAGTCCTATGGAGCAAAACAGTATCATATGCTTGGCATACATATGCAGAG…
g00006t00248	1914	T	C	551	0.3459	419	0.3872	721	0.2983	AB	AB	AB	CTCTGAAGAAAGAATGGCAAGGAAAATGGGAGAAGAAGGAAACCCATCTGTCCAATCTCCTCTGATTCCATCATATGAAAAGAGCTTGGAATCTAGAGGTGGAGAAGGATTAAACAATGTTGATTGGAAAAGAGATATAGCAGATGAAGTGAAGAAGCAGTTGTGGTTAGCTGGGCCTCTAGTGGCTGTTAGTTTCTTGCAGTTCTGTTTGCAGACAATCTCTGTAATGTTTGTGGGTCACCTTGGAGAGCTCTCTCTCTCAAGTGCTTCCATGGCCACTTCGTTTGCAGGGGTCACTGGTTTCAGCTTTTTGCTTGGGATGGGAAGTGCATTGGATACCTTATGCGGGCAGTCCTATGGAGCAAAACAGTATCATATGCTTGGCATACATATGCAGAG…
g00006t00248	1968	A	G	276	0.7857	218	0.9041	295	0.849	AB	AB	AB	CTCTGAAGAAAGAATGGCAAGGAAAATGGGAGAAGAAGGAAACCCATCTGTCCAATCTCCTCTGATTCCATCATATGAAAAGAGCTTGGAATCTAGAGGTGGAGAAGGATTAAACAATGTTGATTGGAAAAGAGATATAGCAGATGAAGTGAAGAAGCAGTTGTGGTTAGCTGGGCCTCTAGTGGCTGTTAGTTTCTTGCAGTTCTGTTTGCAGACAATCTCTGTAATGTTTGTGGGTCACCTTGGAGAGCTCTCTCTCTCAAGTGCTTCCATGGCCACTTCGTTTGCAGGGGTCACTGGTTTCAGCTTTTTGCTTGGGATGGGAAGTGCATTGGATACCTTATGCGGGCAGTCCTATGGAGCAAAACAGTATCATATGCTTGGCATACATATGCAGAG…
g00006t00248	1975	C	T	162	0.2732	118	0.2092	140	0.45	AB	AB	AB	CTCTGAAGAAAGAATGGCAAGGAAAATGGGAGAAGAAGGAAACCCATCTGTCCAATCTCCTCTGATTCCATCATATGAAAAGAGCTTGGAATCTAGAGGTGGAGAAGGATTAAACAATGTTGATTGGAAAAGAGATATAGCAGATGAAGTGAAGAAGCAGTTGTGGTTAGCTGGGCCTCTAGTGGCTGTTAGTTTCTTGCAGTTCTGTTTGCAGACAATCTCTGTAATGTTTGTGGGTCACCTTGGAGAGCTCTCTCTCTCAAGTGCTTCCATGGCCACTTCGTTTGCAGGGGTCACTGGTTTCAGCTTTTTGCTTGGGATGGGAAGTGCATTGGATACCTTATGCGGGCAGTCCTATGGAGCAAAACAGTATCATATGCTTGGCATACATATGCAGAG…
g00006t00248	1995	G	T	160	0.2981	141	0.2908	90	0.3222	AB	AB	AB	CTCTGAAGAAAGAATGGCAAGGAAAATGGGAGAAGAAGGAAACCCATCTGTCCAATCTCCTCTGATTCCATCATATGAAAAGAGCTTGGAATCTAGAGGTGGAGAAGGATTAAACAATGTTGATTGGAAAAGAGATATAGCAGATGAAGTGAAGAAGCAGTTGTGGTTAGCTGGGCCTCTAGTGGCTGTTAGTTTCTTGCAGTTCTGTTTGCAGACAATCTCTGTAATGTTTGTGGGTCACCTTGGAGAGCTCTCTCTCTCAAGTGCTTCCATGGCCACTTCGTTTGCAGGGGTCACTGGTTTCAGCTTTTTGCTTGGGATGGGAAGTGCATTGGATACCTTATGCGGGCAGTCCTATGGAGCAAAACAGTATCATATGCTTGGCATACATATGCAGAG…
g00006t00248	2001	G	A	160	0.1	148	0.0872	89	0.2135	AB	AB	AB	CTCTGAAGAAAGAATGGCAAGGAAAATGGGAGAAGAAGGAAACCCATCTGTCCAATCTCCTCTGATTCCATCATATGAAAAGAGCTTGGAATCTAGAGGTGGAGAAGGATTAAACAATGTTGATTGGAAAAGAGATATAGCAGATGAAGTGAAGAAGCAGTTGTGGTTAGCTGGGCCTCTAGTGGCTGTTAGTTTCTTGCAGTTCTGTTTGCAGACAATCTCTGTAATGTTTGTGGGTCACCTTGGAGAGCTCTCTCTCTCAAGTGCTTCCATGGCCACTTCGTTTGCAGGGGTCACTGGTTTCAGCTTTTTGCTTGGGATGGGAAGTGCATTGGATACCTTATGCGGGCAGTCCTATGGAGCAAAACAGTATCATATGCTTGGCATACATATGCAGAG…
g00006t00248	2042	A	T	118	0.1504	97	0.177	63	0.1765	AB	AB	AB	CTCTGAAGAAAGAATGGCAAGGAAAATGGGAGAAGAAGGAAACCCATCTGTCCAATCTCCTCTGATTCCATCATATGAAAAGAGCTTGGAATCTAGAGGTGGAGAAGGATTAAACAATGTTGATTGGAAAAGAGATATAGCAGATGAAGTGAAGAAGCAGTTGTGGTTAGCTGGGCCTCTAGTGGCTGTTAGTTTCTTGCAGTTCTGTTTGCAGACAATCTCTGTAATGTTTGTGGGTCACCTTGGAGAGCTCTCTCTCTCAAGTGCTTCCATGGCCACTTCGTTTGCAGGGGTCACTGGTTTCAGCTTTTTGCTTGGGATGGGAAGTGCATTGGATACCTTATGCGGGCAGTCCTATGGAGCAAAACAGTATCATATGCTTGGCATACATATGCAGAG…
g00006t00248	2047	C	T	120	0.1393	106	0.1869	55	0.1905	AB	AB	AB	CTCTGAAGAAAGAATGGCAAGGAAAATGGGAGAAGAAGGAAACCCATCTGTCCAATCTCCTCTGATTCCATCATATGAAAAGAGCTTGGAATCTAGAGGTGGAGAAGGATTAAACAATGTTGATTGGAAAAGAGATATAGCAGATGAAGTGAAGAAGCAGTTGTGGTTAGCTGGGCCTCTAGTGGCTGTTAGTTTCTTGCAGTTCTGTTTGCAGACAATCTCTGTAATGTTTGTGGGTCACCTTGGAGAGCTCTCTCTCTCAAGTGCTTCCATGGCCACTTCGTTTGCAGGGGTCACTGGTTTCAGCTTTTTGCTTGGGATGGGAAGTGCATTGGATACCTTATGCGGGCAGTCCTATGGAGCAAAACAGTATCATATGCTTGGCATACATATGCAGAG…
g00006t00248	2048	T	C	121	0.1736	105	0.1238	60	0.1803	AB	AB	AB	CTCTGAAGAAAGAATGGCAAGGAAAATGGGAGAAGAAGGAAACCCATCTGTCCAATCTCCTCTGATTCCATCATATGAAAAGAGCTTGGAATCTAGAGGTGGAGAAGGATTAAACAATGTTGATTGGAAAAGAGATATAGCAGATGAAGTGAAGAAGCAGTTGTGGTTAGCTGGGCCTCTAGTGGCTGTTAGTTTCTTGCAGTTCTGTTTGCAGACAATCTCTGTAATGTTTGTGGGTCACCTTGGAGAGCTCTCTCTCTCAAGTGCTTCCATGGCCACTTCGTTTGCAGGGGTCACTGGTTTCAGCTTTTTGCTTGGGATGGGAAGTGCATTGGATACCTTATGCGGGCAGTCCTATGGAGCAAAACAGTATCATATGCTTGGCATACATATGCAGAG…
g00006t00248	2086	A	G	95	0.2083	74	0.0135	48	0.2083	AB	AB	AB	CTCTGAAGAAAGAATGGCAAGGAAAATGGGAGAAGAAGGAAACCCATCTGTCCAATCTCCTCTGATTCCATCATATGAAAAGAGCTTGGAATCTAGAGGTGGAGAAGGATTAAACAATGTTGATTGGAAAAGAGATATAGCAGATGAAGTGAAGAAGCAGTTGTGGTTAGCTGGGCCTCTAGTGGCTGTTAGTTTCTTGCAGTTCTGTTTGCAGACAATCTCTGTAATGTTTGTGGGTCACCTTGGAGAGCTCTCTCTCTCAAGTGCTTCCATGGCCACTTCGTTTGCAGGGGTCACTGGTTTCAGCTTTTTGCTTGGGATGGGAAGTGCATTGGATACCTTATGCGGGCAGTCCTATGGAGCAAAACAGTATCATATGCTTGGCATACATATGCAGAG…
g00006t00248	2090	T	C	93	0.5269	64	0.8906	47	0.1702	AB	AB	AB	CTCTGAAGAAAGAATGGCAAGGAAAATGGGAGAAGAAGGAAACCCATCTGTCCAATCTCCTCTGATTCCATCATATGAAAAGAGCTTGGAATCTAGAGGTGGAGAAGGATTAAACAATGTTGATTGGAAAAGAGATATAGCAGATGAAGTGAAGAAGCAGTTGTGGTTAGCTGGGCCTCTAGTGGCTGTTAGTTTCTTGCAGTTCTGTTTGCAGACAATCTCTGTAATGTTTGTGGGTCACCTTGGAGAGCTCTCTCTCTCAAGTGCTTCCATGGCCACTTCGTTTGCAGGGGTCACTGGTTTCAGCTTTTTGCTTGGGATGGGAAGTGCATTGGATACCTTATGCGGGCAGTCCTATGGAGCAAAACAGTATCATATGCTTGGCATACATATGCAGAG…
g00006t00248	2110	G	A	81	0.8395	51	0.9608	53	0.9434	AB	AB	AB	CTCTGAAGAAAGAATGGCAAGGAAAATGGGAGAAGAAGGAAACCCATCTGTCCAATCTCCTCTGATTCCATCATATGAAAAGAGCTTGGAATCTAGAGGTGGAGAAGGATTAAACAATGTTGATTGGAAAAGAGATATAGCAGATGAAGTGAAGAAGCAGTTGTGGTTAGCTGGGCCTCTAGTGGCTGTTAGTTTCTTGCAGTTCTGTTTGCAGACAATCTCTGTAATGTTTGTGGGTCACCTTGGAGAGCTCTCTCTCTCAAGTGCTTCCATGGCCACTTCGTTTGCAGGGGTCACTGGTTTCAGCTTTTTGCTTGGGATGGGAAGTGCATTGGATACCTTATGCGGGCAGTCCTATGGAGCAAAACAGTATCATATGCTTGGCATACATATGCAGAG…
g00006t00248	2137	C	T	79	0.1111	41	0.6591	57	0.0862	AB	AB	AB	CTCTGAAGAAAGAATGGCAAGGAAAATGGGAGAAGAAGGAAACCCATCTGTCCAATCTCCTCTGATTCCATCATATGAAAAGAGCTTGGAATCTAGAGGTGGAGAAGGATTAAACAATGTTGATTGGAAAAGAGATATAGCAGATGAAGTGAAGAAGCAGTTGTGGTTAGCTGGGCCTCTAGTGGCTGTTAGTTTCTTGCAGTTCTGTTTGCAGACAATCTCTGTAATGTTTGTGGGTCACCTTGGAGAGCTCTCTCTCTCAAGTGCTTCCATGGCCACTTCGTTTGCAGGGGTCACTGGTTTCAGCTTTTTGCTTGGGATGGGAAGTGCATTGGATACCTTATGCGGGCAGTCCTATGGAGCAAAACAGTATCATATGCTTGGCATACATATGCAGAG…
g00006t00248	2151	T	A	80	0.1125	46	0.6304	61	0.0328	AB	AB	AB	CTCTGAAGAAAGAATGGCAAGGAAAATGGGAGAAGAAGGAAACCCATCTGTCCAATCTCCTCTGATTCCATCATATGAAAAGAGCTTGGAATCTAGAGGTGGAGAAGGATTAAACAATGTTGATTGGAAAAGAGATATAGCAGATGAAGTGAAGAAGCAGTTGTGGTTAGCTGGGCCTCTAGTGGCTGTTAGTTTCTTGCAGTTCTGTTTGCAGACAATCTCTGTAATGTTTGTGGGTCACCTTGGAGAGCTCTCTCTCTCAAGTGCTTCCATGGCCACTTCGTTTGCAGGGGTCACTGGTTTCAGCTTTTTGCTTGGGATGGGAAGTGCATTGGATACCTTATGCGGGCAGTCCTATGGAGCAAAACAGTATCATATGCTTGGCATACATATGCAGAG…
g00006t00248	217	A	G	33	0.3333	18	0.5	46	0.0652	AB	AB	AB	CTCTGAAGAAAGAATGGCAAGGAAAATGGGAGAAGAAGGAAACCCATCTGTCCAATCTCCTCTGATTCCATCATATGAAAAGAGCTTGGAATCTAGAGGTGGAGAAGGATTAAACAATGTTGATTGGAAAAGAGATATAGCAGATGAAGTGAAGAAGCAGTTGTGGTTAGCTGGGCCTCTAGTGGCTGTTAGTTTCTTGCAGTTCTGTTTGCAGACAATCTCTGTAATGTTTGTGGGTCACCTTGGAGAGCTCTCTCTCTCAAGTGCTTCCATGGCCACTTCGTTTGCAGGGGTCACTGGTTTCAGCTTTTTGCTTGGGATGGGAAGTGCATTGGATACCTTATGCGGGCAGTCCTATGGAGCAAAACAGTATCATATGCTTGGCATACATATGCAGAG…
g00006t00248	2183	G	A	167	0.1786	172	0.3006	92	0.087	AB	AB	AB	CTCTGAAGAAAGAATGGCAAGGAAAATGGGAGAAGAAGGAAACCCATCTGTCCAATCTCCTCTGATTCCATCATATGAAAAGAGCTTGGAATCTAGAGGTGGAGAAGGATTAAACAATGTTGATTGGAAAAGAGATATAGCAGATGAAGTGAAGAAGCAGTTGTGGTTAGCTGGGCCTCTAGTGGCTGTTAGTTTCTTGCAGTTCTGTTTGCAGACAATCTCTGTAATGTTTGTGGGTCACCTTGGAGAGCTCTCTCTCTCAAGTGCTTCCATGGCCACTTCGTTTGCAGGGGTCACTGGTTTCAGCTTTTTGCTTGGGATGGGAAGTGCATTGGATACCTTATGCGGGCAGTCCTATGGAGCAAAACAGTATCATATGCTTGGCATACATATGCAGAG…
g00006t00248	2191	A	G	199	0.665	217	0.7926	95	0.5895	AB	AB	AB	CTCTGAAGAAAGAATGGCAAGGAAAATGGGAGAAGAAGGAAACCCATCTGTCCAATCTCCTCTGATTCCATCATATGAAAAGAGCTTGGAATCTAGAGGTGGAGAAGGATTAAACAATGTTGATTGGAAAAGAGATATAGCAGATGAAGTGAAGAAGCAGTTGTGGTTAGCTGGGCCTCTAGTGGCTGTTAGTTTCTTGCAGTTCTGTTTGCAGACAATCTCTGTAATGTTTGTGGGTCACCTTGGAGAGCTCTCTCTCTCAAGTGCTTCCATGGCCACTTCGTTTGCAGGGGTCACTGGTTTCAGCTTTTTGCTTGGGATGGGAAGTGCATTGGATACCTTATGCGGGCAGTCCTATGGAGCAAAACAGTATCATATGCTTGGCATACATATGCAGAG…
g00006t00248	2200	A	G	182	0.5683	186	0.6255	82	0.41	AB	AB	AB	CTCTGAAGAAAGAATGGCAAGGAAAATGGGAGAAGAAGGAAACCCATCTGTCCAATCTCCTCTGATTCCATCATATGAAAAGAGCTTGGAATCTAGAGGTGGAGAAGGATTAAACAATGTTGATTGGAAAAGAGATATAGCAGATGAAGTGAAGAAGCAGTTGTGGTTAGCTGGGCCTCTAGTGGCTGTTAGTTTCTTGCAGTTCTGTTTGCAGACAATCTCTGTAATGTTTGTGGGTCACCTTGGAGAGCTCTCTCTCTCAAGTGCTTCCATGGCCACTTCGTTTGCAGGGGTCACTGGTTTCAGCTTTTTGCTTGGGATGGGAAGTGCATTGGATACCTTATGCGGGCAGTCCTATGGAGCAAAACAGTATCATATGCTTGGCATACATATGCAGAG…
g00006t00248	2201	A	G	218	0.7085	249	0.8221	103	0.5728	AB	AB	AB	CTCTGAAGAAAGAATGGCAAGGAAAATGGGAGAAGAAGGAAACCCATCTGTCCAATCTCCTCTGATTCCATCATATGAAAAGAGCTTGGAATCTAGAGGTGGAGAAGGATTAAACAATGTTGATTGGAAAAGAGATATAGCAGATGAAGTGAAGAAGCAGTTGTGGTTAGCTGGGCCTCTAGTGGCTGTTAGTTTCTTGCAGTTCTGTTTGCAGACAATCTCTGTAATGTTTGTGGGTCACCTTGGAGAGCTCTCTCTCTCAAGTGCTTCCATGGCCACTTCGTTTGCAGGGGTCACTGGTTTCAGCTTTTTGCTTGGGATGGGAAGTGCATTGGATACCTTATGCGGGCAGTCCTATGGAGCAAAACAGTATCATATGCTTGGCATACATATGCAGAG…
g00006t00248	2211	T	C	282	0.8759	319	0.9167	107	0.8879	AB	AB	AB	CTCTGAAGAAAGAATGGCAAGGAAAATGGGAGAAGAAGGAAACCCATCTGTCCAATCTCCTCTGATTCCATCATATGAAAAGAGCTTGGAATCTAGAGGTGGAGAAGGATTAAACAATGTTGATTGGAAAAGAGATATAGCAGATGAAGTGAAGAAGCAGTTGTGGTTAGCTGGGCCTCTAGTGGCTGTTAGTTTCTTGCAGTTCTGTTTGCAGACAATCTCTGTAATGTTTGTGGGTCACCTTGGAGAGCTCTCTCTCTCAAGTGCTTCCATGGCCACTTCGTTTGCAGGGGTCACTGGTTTCAGCTTTTTGCTTGGGATGGGAAGTGCATTGGATACCTTATGCGGGCAGTCCTATGGAGCAAAACAGTATCATATGCTTGGCATACATATGCAGAG…
g00006t00248	2220	T	C	338	0.8406	381	0.8446	123	0.88	AB	AB	AB	CTCTGAAGAAAGAATGGCAAGGAAAATGGGAGAAGAAGGAAACCCATCTGTCCAATCTCCTCTGATTCCATCATATGAAAAGAGCTTGGAATCTAGAGGTGGAGAAGGATTAAACAATGTTGATTGGAAAAGAGATATAGCAGATGAAGTGAAGAAGCAGTTGTGGTTAGCTGGGCCTCTAGTGGCTGTTAGTTTCTTGCAGTTCTGTTTGCAGACAATCTCTGTAATGTTTGTGGGTCACCTTGGAGAGCTCTCTCTCTCAAGTGCTTCCATGGCCACTTCGTTTGCAGGGGTCACTGGTTTCAGCTTTTTGCTTGGGATGGGAAGTGCATTGGATACCTTATGCGGGCAGTCCTATGGAGCAAAACAGTATCATATGCTTGGCATACATATGCAGAG…
g00006t00248	2222	T	G	338	0.6818	369	0.8151	121	0.512	AB	AB	AB	CTCTGAAGAAAGAATGGCAAGGAAAATGGGAGAAGAAGGAAACCCATCTGTCCAATCTCCTCTGATTCCATCATATGAAAAGAGCTTGGAATCTAGAGGTGGAGAAGGATTAAACAATGTTGATTGGAAAAGAGATATAGCAGATGAAGTGAAGAAGCAGTTGTGGTTAGCTGGGCCTCTAGTGGCTGTTAGTTTCTTGCAGTTCTGTTTGCAGACAATCTCTGTAATGTTTGTGGGTCACCTTGGAGAGCTCTCTCTCTCAAGTGCTTCCATGGCCACTTCGTTTGCAGGGGTCACTGGTTTCAGCTTTTTGCTTGGGATGGGAAGTGCATTGGATACCTTATGCGGGCAGTCCTATGGAGCAAAACAGTATCATATGCTTGGCATACATATGCAGAG…
g00006t00248	2234	C	T	440	0.2096	508	0.179	198	0.2232	AB	AB	AB	CTCTGAAGAAAGAATGGCAAGGAAAATGGGAGAAGAAGGAAACCCATCTGTCCAATCTCCTCTGATTCCATCATATGAAAAGAGCTTGGAATCTAGAGGTGGAGAAGGATTAAACAATGTTGATTGGAAAAGAGATATAGCAGATGAAGTGAAGAAGCAGTTGTGGTTAGCTGGGCCTCTAGTGGCTGTTAGTTTCTTGCAGTTCTGTTTGCAGACAATCTCTGTAATGTTTGTGGGTCACCTTGGAGAGCTCTCTCTCTCAAGTGCTTCCATGGCCACTTCGTTTGCAGGGGTCACTGGTTTCAGCTTTTTGCTTGGGATGGGAAGTGCATTGGATACCTTATGCGGGCAGTCCTATGGAGCAAAACAGTATCATATGCTTGGCATACATATGCAGAG…
g00006t00248	2236	A	T	405	0.3125	453	0.4165	192	0.2489	AB	AB	AB	CTCTGAAGAAAGAATGGCAAGGAAAATGGGAGAAGAAGGAAACCCATCTGTCCAATCTCCTCTGATTCCATCATATGAAAAGAGCTTGGAATCTAGAGGTGGAGAAGGATTAAACAATGTTGATTGGAAAAGAGATATAGCAGATGAAGTGAAGAAGCAGTTGTGGTTAGCTGGGCCTCTAGTGGCTGTTAGTTTCTTGCAGTTCTGTTTGCAGACAATCTCTGTAATGTTTGTGGGTCACCTTGGAGAGCTCTCTCTCTCAAGTGCTTCCATGGCCACTTCGTTTGCAGGGGTCACTGGTTTCAGCTTTTTGCTTGGGATGGGAAGTGCATTGGATACCTTATGCGGGCAGTCCTATGGAGCAAAACAGTATCATATGCTTGGCATACATATGCAGAG…
g00006t00248	2240	C	T	506	0.1341	573	0.1386	252	0.2292	AB	AB	AB	CTCTGAAGAAAGAATGGCAAGGAAAATGGGAGAAGAAGGAAACCCATCTGTCCAATCTCCTCTGATTCCATCATATGAAAAGAGCTTGGAATCTAGAGGTGGAGAAGGATTAAACAATGTTGATTGGAAAAGAGATATAGCAGATGAAGTGAAGAAGCAGTTGTGGTTAGCTGGGCCTCTAGTGGCTGTTAGTTTCTTGCAGTTCTGTTTGCAGACAATCTCTGTAATGTTTGTGGGTCACCTTGGAGAGCTCTCTCTCTCAAGTGCTTCCATGGCCACTTCGTTTGCAGGGGTCACTGGTTTCAGCTTTTTGCTTGGGATGGGAAGTGCATTGGATACCTTATGCGGGCAGTCCTATGGAGCAAAACAGTATCATATGCTTGGCATACATATGCAGAG…
g00006t00248	2243	G	A	518	0.1483	601	0.1301	275	0.2527	AB	AB	AB	CTCTGAAGAAAGAATGGCAAGGAAAATGGGAGAAGAAGGAAACCCATCTGTCCAATCTCCTCTGATTCCATCATATGAAAAGAGCTTGGAATCTAGAGGTGGAGAAGGATTAAACAATGTTGATTGGAAAAGAGATATAGCAGATGAAGTGAAGAAGCAGTTGTGGTTAGCTGGGCCTCTAGTGGCTGTTAGTTTCTTGCAGTTCTGTTTGCAGACAATCTCTGTAATGTTTGTGGGTCACCTTGGAGAGCTCTCTCTCTCAAGTGCTTCCATGGCCACTTCGTTTGCAGGGGTCACTGGTTTCAGCTTTTTGCTTGGGATGGGAAGTGCATTGGATACCTTATGCGGGCAGTCCTATGGAGCAAAACAGTATCATATGCTTGGCATACATATGCAGAG…
g00006t00248	2252	C	G	716	0.1515	763	0.2181	497	0.1342	AB	AB	AB	CTCTGAAGAAAGAATGGCAAGGAAAATGGGAGAAGAAGGAAACCCATCTGTCCAATCTCCTCTGATTCCATCATATGAAAAGAGCTTGGAATCTAGAGGTGGAGAAGGATTAAACAATGTTGATTGGAAAAGAGATATAGCAGATGAAGTGAAGAAGCAGTTGTGGTTAGCTGGGCCTCTAGTGGCTGTTAGTTTCTTGCAGTTCTGTTTGCAGACAATCTCTGTAATGTTTGTGGGTCACCTTGGAGAGCTCTCTCTCTCAAGTGCTTCCATGGCCACTTCGTTTGCAGGGGTCACTGGTTTCAGCTTTTTGCTTGGGATGGGAAGTGCATTGGATACCTTATGCGGGCAGTCCTATGGAGCAAAACAGTATCATATGCTTGGCATACATATGCAGAG…
g00006t00248	2254	T	G	753	0.1415	818	0.101	526	0.2292	AB	AB	AB	CTCTGAAGAAAGAATGGCAAGGAAAATGGGAGAAGAAGGAAACCCATCTGTCCAATCTCCTCTGATTCCATCATATGAAAAGAGCTTGGAATCTAGAGGTGGAGAAGGATTAAACAATGTTGATTGGAAAAGAGATATAGCAGATGAAGTGAAGAAGCAGTTGTGGTTAGCTGGGCCTCTAGTGGCTGTTAGTTTCTTGCAGTTCTGTTTGCAGACAATCTCTGTAATGTTTGTGGGTCACCTTGGAGAGCTCTCTCTCTCAAGTGCTTCCATGGCCACTTCGTTTGCAGGGGTCACTGGTTTCAGCTTTTTGCTTGGGATGGGAAGTGCATTGGATACCTTATGCGGGCAGTCCTATGGAGCAAAACAGTATCATATGCTTGGCATACATATGCAGAG…
g00006t00248	226	A	T	29	0.3793	17	0.4706	47	0.0851	AB	AB	AB	CTCTGAAGAAAGAATGGCAAGGAAAATGGGAGAAGAAGGAAACCCATCTGTCCAATCTCCTCTGATTCCATCATATGAAAAGAGCTTGGAATCTAGAGGTGGAGAAGGATTAAACAATGTTGATTGGAAAAGAGATATAGCAGATGAAGTGAAGAAGCAGTTGTGGTTAGCTGGGCCTCTAGTGGCTGTTAGTTTCTTGCAGTTCTGTTTGCAGACAATCTCTGTAATGTTTGTGGGTCACCTTGGAGAGCTCTCTCTCTCAAGTGCTTCCATGGCCACTTCGTTTGCAGGGGTCACTGGTTTCAGCTTTTTGCTTGGGATGGGAAGTGCATTGGATACCTTATGCGGGCAGTCCTATGGAGCAAAACAGTATCATATGCTTGGCATACATATGCAGAG…
g00006t00248	2260	A	G	832	0.8717	884	0.9301	612	0.8809	AB	AB	AB	CTCTGAAGAAAGAATGGCAAGGAAAATGGGAGAAGAAGGAAACCCATCTGTCCAATCTCCTCTGATTCCATCATATGAAAAGAGCTTGGAATCTAGAGGTGGAGAAGGATTAAACAATGTTGATTGGAAAAGAGATATAGCAGATGAAGTGAAGAAGCAGTTGTGGTTAGCTGGGCCTCTAGTGGCTGTTAGTTTCTTGCAGTTCTGTTTGCAGACAATCTCTGTAATGTTTGTGGGTCACCTTGGAGAGCTCTCTCTCTCAAGTGCTTCCATGGCCACTTCGTTTGCAGGGGTCACTGGTTTCAGCTTTTTGCTTGGGATGGGAAGTGCATTGGATACCTTATGCGGGCAGTCCTATGGAGCAAAACAGTATCATATGCTTGGCATACATATGCAGAG…
g00006t00248	2323	C	T	601	0.3929	621	0.4259	471	0.4682	AB	AB	AB	CTCTGAAGAAAGAATGGCAAGGAAAATGGGAGAAGAAGGAAACCCATCTGTCCAATCTCCTCTGATTCCATCATATGAAAAGAGCTTGGAATCTAGAGGTGGAGAAGGATTAAACAATGTTGATTGGAAAAGAGATATAGCAGATGAAGTGAAGAAGCAGTTGTGGTTAGCTGGGCCTCTAGTGGCTGTTAGTTTCTTGCAGTTCTGTTTGCAGACAATCTCTGTAATGTTTGTGGGTCACCTTGGAGAGCTCTCTCTCTCAAGTGCTTCCATGGCCACTTCGTTTGCAGGGGTCACTGGTTTCAGCTTTTTGCTTGGGATGGGAAGTGCATTGGATACCTTATGCGGGCAGTCCTATGGAGCAAAACAGTATCATATGCTTGGCATACATATGCAGAG…
g00006t00248	2324	A	C	586	0.242	603	0.2435	472	0.2792	AB	AB	AB	CTCTGAAGAAAGAATGGCAAGGAAAATGGGAGAAGAAGGAAACCCATCTGTCCAATCTCCTCTGATTCCATCATATGAAAAGAGCTTGGAATCTAGAGGTGGAGAAGGATTAAACAATGTTGATTGGAAAAGAGATATAGCAGATGAAGTGAAGAAGCAGTTGTGGTTAGCTGGGCCTCTAGTGGCTGTTAGTTTCTTGCAGTTCTGTTTGCAGACAATCTCTGTAATGTTTGTGGGTCACCTTGGAGAGCTCTCTCTCTCAAGTGCTTCCATGGCCACTTCGTTTGCAGGGGTCACTGGTTTCAGCTTTTTGCTTGGGATGGGAAGTGCATTGGATACCTTATGCGGGCAGTCCTATGGAGCAAAACAGTATCATATGCTTGGCATACATATGCAGAG…
g00006t00248	2327	T	A	522	0.2372	510	0.2356	436	0.2857	AB	AB	AB	CTCTGAAGAAAGAATGGCAAGGAAAATGGGAGAAGAAGGAAACCCATCTGTCCAATCTCCTCTGATTCCATCATATGAAAAGAGCTTGGAATCTAGAGGTGGAGAAGGATTAAACAATGTTGATTGGAAAAGAGATATAGCAGATGAAGTGAAGAAGCAGTTGTGGTTAGCTGGGCCTCTAGTGGCTGTTAGTTTCTTGCAGTTCTGTTTGCAGACAATCTCTGTAATGTTTGTGGGTCACCTTGGAGAGCTCTCTCTCTCAAGTGCTTCCATGGCCACTTCGTTTGCAGGGGTCACTGGTTTCAGCTTTTTGCTTGGGATGGGAAGTGCATTGGATACCTTATGCGGGCAGTCCTATGGAGCAAAACAGTATCATATGCTTGGCATACATATGCAGAG…
g00006t00248	2349	A	T	174	0.6042	208	0.75	158	0.6165	AB	AB	AB	CTCTGAAGAAAGAATGGCAAGGAAAATGGGAGAAGAAGGAAACCCATCTGTCCAATCTCCTCTGATTCCATCATATGAAAAGAGCTTGGAATCTAGAGGTGGAGAAGGATTAAACAATGTTGATTGGAAAAGAGATATAGCAGATGAAGTGAAGAAGCAGTTGTGGTTAGCTGGGCCTCTAGTGGCTGTTAGTTTCTTGCAGTTCTGTTTGCAGACAATCTCTGTAATGTTTGTGGGTCACCTTGGAGAGCTCTCTCTCTCAAGTGCTTCCATGGCCACTTCGTTTGCAGGGGTCACTGGTTTCAGCTTTTTGCTTGGGATGGGAAGTGCATTGGATACCTTATGCGGGCAGTCCTATGGAGCAAAACAGTATCATATGCTTGGCATACATATGCAGAG…
g00006t00248	2362	T	C	243	0.1523	245	0.216	200	0.209	AB	AB	AB	CTCTGAAGAAAGAATGGCAAGGAAAATGGGAGAAGAAGGAAACCCATCTGTCCAATCTCCTCTGATTCCATCATATGAAAAGAGCTTGGAATCTAGAGGTGGAGAAGGATTAAACAATGTTGATTGGAAAAGAGATATAGCAGATGAAGTGAAGAAGCAGTTGTGGTTAGCTGGGCCTCTAGTGGCTGTTAGTTTCTTGCAGTTCTGTTTGCAGACAATCTCTGTAATGTTTGTGGGTCACCTTGGAGAGCTCTCTCTCTCAAGTGCTTCCATGGCCACTTCGTTTGCAGGGGTCACTGGTTTCAGCTTTTTGCTTGGGATGGGAAGTGCATTGGATACCTTATGCGGGCAGTCCTATGGAGCAAAACAGTATCATATGCTTGGCATACATATGCAGAG…
g00006t00248	2363	C	A	248	0.1462	253	0.1962	195	0.206	AB	AB	AB	CTCTGAAGAAAGAATGGCAAGGAAAATGGGAGAAGAAGGAAACCCATCTGTCCAATCTCCTCTGATTCCATCATATGAAAAGAGCTTGGAATCTAGAGGTGGAGAAGGATTAAACAATGTTGATTGGAAAAGAGATATAGCAGATGAAGTGAAGAAGCAGTTGTGGTTAGCTGGGCCTCTAGTGGCTGTTAGTTTCTTGCAGTTCTGTTTGCAGACAATCTCTGTAATGTTTGTGGGTCACCTTGGAGAGCTCTCTCTCTCAAGTGCTTCCATGGCCACTTCGTTTGCAGGGGTCACTGGTTTCAGCTTTTTGCTTGGGATGGGAAGTGCATTGGATACCTTATGCGGGCAGTCCTATGGAGCAAAACAGTATCATATGCTTGGCATACATATGCAGAG…
g00006t00248	2371	T	A	177	0.6328	175	0.6761	144	0.5625	AB	AB	AB	CTCTGAAGAAAGAATGGCAAGGAAAATGGGAGAAGAAGGAAACCCATCTGTCCAATCTCCTCTGATTCCATCATATGAAAAGAGCTTGGAATCTAGAGGTGGAGAAGGATTAAACAATGTTGATTGGAAAAGAGATATAGCAGATGAAGTGAAGAAGCAGTTGTGGTTAGCTGGGCCTCTAGTGGCTGTTAGTTTCTTGCAGTTCTGTTTGCAGACAATCTCTGTAATGTTTGTGGGTCACCTTGGAGAGCTCTCTCTCTCAAGTGCTTCCATGGCCACTTCGTTTGCAGGGGTCACTGGTTTCAGCTTTTTGCTTGGGATGGGAAGTGCATTGGATACCTTATGCGGGCAGTCCTATGGAGCAAAACAGTATCATATGCTTGGCATACATATGCAGAG…
g00006t00248	2380	T	C	214	0.4977	205	0.5381	173	0.4451	AB	AB	AB	CTCTGAAGAAAGAATGGCAAGGAAAATGGGAGAAGAAGGAAACCCATCTGTCCAATCTCCTCTGATTCCATCATATGAAAAGAGCTTGGAATCTAGAGGTGGAGAAGGATTAAACAATGTTGATTGGAAAAGAGATATAGCAGATGAAGTGAAGAAGCAGTTGTGGTTAGCTGGGCCTCTAGTGGCTGTTAGTTTCTTGCAGTTCTGTTTGCAGACAATCTCTGTAATGTTTGTGGGTCACCTTGGAGAGCTCTCTCTCTCAAGTGCTTCCATGGCCACTTCGTTTGCAGGGGTCACTGGTTTCAGCTTTTTGCTTGGGATGGGAAGTGCATTGGATACCTTATGCGGGCAGTCCTATGGAGCAAAACAGTATCATATGCTTGGCATACATATGCAGAG…
g00006t00248	2390	G	T	184	0.6971	179	0.8109	159	0.7543	AB	AB	AB	CTCTGAAGAAAGAATGGCAAGGAAAATGGGAGAAGAAGGAAACCCATCTGTCCAATCTCCTCTGATTCCATCATATGAAAAGAGCTTGGAATCTAGAGGTGGAGAAGGATTAAACAATGTTGATTGGAAAAGAGATATAGCAGATGAAGTGAAGAAGCAGTTGTGGTTAGCTGGGCCTCTAGTGGCTGTTAGTTTCTTGCAGTTCTGTTTGCAGACAATCTCTGTAATGTTTGTGGGTCACCTTGGAGAGCTCTCTCTCTCAAGTGCTTCCATGGCCACTTCGTTTGCAGGGGTCACTGGTTTCAGCTTTTTGCTTGGGATGGGAAGTGCATTGGATACCTTATGCGGGCAGTCCTATGGAGCAAAACAGTATCATATGCTTGGCATACATATGCAGAG…
g00006t00248	2404	A	G	199	0.7818	181	0.6742	200	0.6767	AB	AB	AB	CTCTGAAGAAAGAATGGCAAGGAAAATGGGAGAAGAAGGAAACCCATCTGTCCAATCTCCTCTGATTCCATCATATGAAAAGAGCTTGGAATCTAGAGGTGGAGAAGGATTAAACAATGTTGATTGGAAAAGAGATATAGCAGATGAAGTGAAGAAGCAGTTGTGGTTAGCTGGGCCTCTAGTGGCTGTTAGTTTCTTGCAGTTCTGTTTGCAGACAATCTCTGTAATGTTTGTGGGTCACCTTGGAGAGCTCTCTCTCTCAAGTGCTTCCATGGCCACTTCGTTTGCAGGGGTCACTGGTTTCAGCTTTTTGCTTGGGATGGGAAGTGCATTGGATACCTTATGCGGGCAGTCCTATGGAGCAAAACAGTATCATATGCTTGGCATACATATGCAGAG…
g00006t00248	2412	C	T	230	0.9056	236	0.8861	278	0.9283	AB	AB	AB	CTCTGAAGAAAGAATGGCAAGGAAAATGGGAGAAGAAGGAAACCCATCTGTCCAATCTCCTCTGATTCCATCATATGAAAAGAGCTTGGAATCTAGAGGTGGAGAAGGATTAAACAATGTTGATTGGAAAAGAGATATAGCAGATGAAGTGAAGAAGCAGTTGTGGTTAGCTGGGCCTCTAGTGGCTGTTAGTTTCTTGCAGTTCTGTTTGCAGACAATCTCTGTAATGTTTGTGGGTCACCTTGGAGAGCTCTCTCTCTCAAGTGCTTCCATGGCCACTTCGTTTGCAGGGGTCACTGGTTTCAGCTTTTTGCTTGGGATGGGAAGTGCATTGGATACCTTATGCGGGCAGTCCTATGGAGCAAAACAGTATCATATGCTTGGCATACATATGCAGAG…
g00006t00248	2424	T	C	264	0.0821	274	0.1007	321	0.2152	AB	AB	AB	CTCTGAAGAAAGAATGGCAAGGAAAATGGGAGAAGAAGGAAACCCATCTGTCCAATCTCCTCTGATTCCATCATATGAAAAGAGCTTGGAATCTAGAGGTGGAGAAGGATTAAACAATGTTGATTGGAAAAGAGATATAGCAGATGAAGTGAAGAAGCAGTTGTGGTTAGCTGGGCCTCTAGTGGCTGTTAGTTTCTTGCAGTTCTGTTTGCAGACAATCTCTGTAATGTTTGTGGGTCACCTTGGAGAGCTCTCTCTCTCAAGTGCTTCCATGGCCACTTCGTTTGCAGGGGTCACTGGTTTCAGCTTTTTGCTTGGGATGGGAAGTGCATTGGATACCTTATGCGGGCAGTCCTATGGAGCAAAACAGTATCATATGCTTGGCATACATATGCAGAG…
g00006t00248	2435	A	T	309	0.1514	334	0.1858	364	0.2842	AB	AB	AB	CTCTGAAGAAAGAATGGCAAGGAAAATGGGAGAAGAAGGAAACCCATCTGTCCAATCTCCTCTGATTCCATCATATGAAAAGAGCTTGGAATCTAGAGGTGGAGAAGGATTAAACAATGTTGATTGGAAAAGAGATATAGCAGATGAAGTGAAGAAGCAGTTGTGGTTAGCTGGGCCTCTAGTGGCTGTTAGTTTCTTGCAGTTCTGTTTGCAGACAATCTCTGTAATGTTTGTGGGTCACCTTGGAGAGCTCTCTCTCTCAAGTGCTTCCATGGCCACTTCGTTTGCAGGGGTCACTGGTTTCAGCTTTTTGCTTGGGATGGGAAGTGCATTGGATACCTTATGCGGGCAGTCCTATGGAGCAAAACAGTATCATATGCTTGGCATACATATGCAGAG…
g00006t00248	2458	C	A	365	0.344	437	0.3619	333	0.4688	AB	AB	AB	CTCTGAAGAAAGAATGGCAAGGAAAATGGGAGAAGAAGGAAACCCATCTGTCCAATCTCCTCTGATTCCATCATATGAAAAGAGCTTGGAATCTAGAGGTGGAGAAGGATTAAACAATGTTGATTGGAAAAGAGATATAGCAGATGAAGTGAAGAAGCAGTTGTGGTTAGCTGGGCCTCTAGTGGCTGTTAGTTTCTTGCAGTTCTGTTTGCAGACAATCTCTGTAATGTTTGTGGGTCACCTTGGAGAGCTCTCTCTCTCAAGTGCTTCCATGGCCACTTCGTTTGCAGGGGTCACTGGTTTCAGCTTTTTGCTTGGGATGGGAAGTGCATTGGATACCTTATGCGGGCAGTCCTATGGAGCAAAACAGTATCATATGCTTGGCATACATATGCAGAG…
g00006t00248	2489	A	G	1038	0.4795	1167	0.5102	298	0.8131	AB	AB	AB	CTCTGAAGAAAGAATGGCAAGGAAAATGGGAGAAGAAGGAAACCCATCTGTCCAATCTCCTCTGATTCCATCATATGAAAAGAGCTTGGAATCTAGAGGTGGAGAAGGATTAAACAATGTTGATTGGAAAAGAGATATAGCAGATGAAGTGAAGAAGCAGTTGTGGTTAGCTGGGCCTCTAGTGGCTGTTAGTTTCTTGCAGTTCTGTTTGCAGACAATCTCTGTAATGTTTGTGGGTCACCTTGGAGAGCTCTCTCTCTCAAGTGCTTCCATGGCCACTTCGTTTGCAGGGGTCACTGGTTTCAGCTTTTTGCTTGGGATGGGAAGTGCATTGGATACCTTATGCGGGCAGTCCTATGGAGCAAAACAGTATCATATGCTTGGCATACATATGCAGAG…
g00006t00248	249	A	G	27	0.2593	16	0.4375	36	0.1111	AB	AB	AB	CTCTGAAGAAAGAATGGCAAGGAAAATGGGAGAAGAAGGAAACCCATCTGTCCAATCTCCTCTGATTCCATCATATGAAAAGAGCTTGGAATCTAGAGGTGGAGAAGGATTAAACAATGTTGATTGGAAAAGAGATATAGCAGATGAAGTGAAGAAGCAGTTGTGGTTAGCTGGGCCTCTAGTGGCTGTTAGTTTCTTGCAGTTCTGTTTGCAGACAATCTCTGTAATGTTTGTGGGTCACCTTGGAGAGCTCTCTCTCTCAAGTGCTTCCATGGCCACTTCGTTTGCAGGGGTCACTGGTTTCAGCTTTTTGCTTGGGATGGGAAGTGCATTGGATACCTTATGCGGGCAGTCCTATGGAGCAAAACAGTATCATATGCTTGGCATACATATGCAGAG…
g00006t00248	2500	A	C	922	0.1167	945	0.1776	242	0.1594	AB	AB	AB	CTCTGAAGAAAGAATGGCAAGGAAAATGGGAGAAGAAGGAAACCCATCTGTCCAATCTCCTCTGATTCCATCATATGAAAAGAGCTTGGAATCTAGAGGTGGAGAAGGATTAAACAATGTTGATTGGAAAAGAGATATAGCAGATGAAGTGAAGAAGCAGTTGTGGTTAGCTGGGCCTCTAGTGGCTGTTAGTTTCTTGCAGTTCTGTTTGCAGACAATCTCTGTAATGTTTGTGGGTCACCTTGGAGAGCTCTCTCTCTCAAGTGCTTCCATGGCCACTTCGTTTGCAGGGGTCACTGGTTTCAGCTTTTTGCTTGGGATGGGAAGTGCATTGGATACCTTATGCGGGCAGTCCTATGGAGCAAAACAGTATCATATGCTTGGCATACATATGCAGAG…
g00006t00248	2504	C	A	138	0.7898	155	0.809	39	0.8667	AB	AB	AB	CTCTGAAGAAAGAATGGCAAGGAAAATGGGAGAAGAAGGAAACCCATCTGTCCAATCTCCTCTGATTCCATCATATGAAAAGAGCTTGGAATCTAGAGGTGGAGAAGGATTAAACAATGTTGATTGGAAAAGAGATATAGCAGATGAAGTGAAGAAGCAGTTGTGGTTAGCTGGGCCTCTAGTGGCTGTTAGTTTCTTGCAGTTCTGTTTGCAGACAATCTCTGTAATGTTTGTGGGTCACCTTGGAGAGCTCTCTCTCTCAAGTGCTTCCATGGCCACTTCGTTTGCAGGGGTCACTGGTTTCAGCTTTTTGCTTGGGATGGGAAGTGCATTGGATACCTTATGCGGGCAGTCCTATGGAGCAAAACAGTATCATATGCTTGGCATACATATGCAGAG…
g00006t00248	2515	C	T	1270	0.3946	1308	0.358	587	0.3627	AB	AB	AB	CTCTGAAGAAAGAATGGCAAGGAAAATGGGAGAAGAAGGAAACCCATCTGTCCAATCTCCTCTGATTCCATCATATGAAAAGAGCTTGGAATCTAGAGGTGGAGAAGGATTAAACAATGTTGATTGGAAAAGAGATATAGCAGATGAAGTGAAGAAGCAGTTGTGGTTAGCTGGGCCTCTAGTGGCTGTTAGTTTCTTGCAGTTCTGTTTGCAGACAATCTCTGTAATGTTTGTGGGTCACCTTGGAGAGCTCTCTCTCTCAAGTGCTTCCATGGCCACTTCGTTTGCAGGGGTCACTGGTTTCAGCTTTTTGCTTGGGATGGGAAGTGCATTGGATACCTTATGCGGGCAGTCCTATGGAGCAAAACAGTATCATATGCTTGGCATACATATGCAGAG…
g00006t00248	2516	A	C	1250	0.3906	1291	0.3578	582	0.3607	AB	AB	AB	CTCTGAAGAAAGAATGGCAAGGAAAATGGGAGAAGAAGGAAACCCATCTGTCCAATCTCCTCTGATTCCATCATATGAAAAGAGCTTGGAATCTAGAGGTGGAGAAGGATTAAACAATGTTGATTGGAAAAGAGATATAGCAGATGAAGTGAAGAAGCAGTTGTGGTTAGCTGGGCCTCTAGTGGCTGTTAGTTTCTTGCAGTTCTGTTTGCAGACAATCTCTGTAATGTTTGTGGGTCACCTTGGAGAGCTCTCTCTCTCAAGTGCTTCCATGGCCACTTCGTTTGCAGGGGTCACTGGTTTCAGCTTTTTGCTTGGGATGGGAAGTGCATTGGATACCTTATGCGGGCAGTCCTATGGAGCAAAACAGTATCATATGCTTGGCATACATATGCAGAG…
g00006t00248	2517	A	T	1244	0.4402	1286	0.3351	641	0.3912	AB	AB	AB	CTCTGAAGAAAGAATGGCAAGGAAAATGGGAGAAGAAGGAAACCCATCTGTCCAATCTCCTCTGATTCCATCATATGAAAAGAGCTTGGAATCTAGAGGTGGAGAAGGATTAAACAATGTTGATTGGAAAAGAGATATAGCAGATGAAGTGAAGAAGCAGTTGTGGTTAGCTGGGCCTCTAGTGGCTGTTAGTTTCTTGCAGTTCTGTTTGCAGACAATCTCTGTAATGTTTGTGGGTCACCTTGGAGAGCTCTCTCTCTCAAGTGCTTCCATGGCCACTTCGTTTGCAGGGGTCACTGGTTTCAGCTTTTTGCTTGGGATGGGAAGTGCATTGGATACCTTATGCGGGCAGTCCTATGGAGCAAAACAGTATCATATGCTTGGCATACATATGCAGAG…
g00006t00248	2520	A	C	642	0.4801	714	0.5187	315	0.4746	AB	AB	AB	CTCTGAAGAAAGAATGGCAAGGAAAATGGGAGAAGAAGGAAACCCATCTGTCCAATCTCCTCTGATTCCATCATATGAAAAGAGCTTGGAATCTAGAGGTGGAGAAGGATTAAACAATGTTGATTGGAAAAGAGATATAGCAGATGAAGTGAAGAAGCAGTTGTGGTTAGCTGGGCCTCTAGTGGCTGTTAGTTTCTTGCAGTTCTGTTTGCAGACAATCTCTGTAATGTTTGTGGGTCACCTTGGAGAGCTCTCTCTCTCAAGTGCTTCCATGGCCACTTCGTTTGCAGGGGTCACTGGTTTCAGCTTTTTGCTTGGGATGGGAAGTGCATTGGATACCTTATGCGGGCAGTCCTATGGAGCAAAACAGTATCATATGCTTGGCATACATATGCAGAG…
g00006t00248	2521	C	A	1270	0.4453	1318	0.4508	655	0.3904	AB	AB	AB	CTCTGAAGAAAGAATGGCAAGGAAAATGGGAGAAGAAGGAAACCCATCTGTCCAATCTCCTCTGATTCCATCATATGAAAAGAGCTTGGAATCTAGAGGTGGAGAAGGATTAAACAATGTTGATTGGAAAAGAGATATAGCAGATGAAGTGAAGAAGCAGTTGTGGTTAGCTGGGCCTCTAGTGGCTGTTAGTTTCTTGCAGTTCTGTTTGCAGACAATCTCTGTAATGTTTGTGGGTCACCTTGGAGAGCTCTCTCTCTCAAGTGCTTCCATGGCCACTTCGTTTGCAGGGGTCACTGGTTTCAGCTTTTTGCTTGGGATGGGAAGTGCATTGGATACCTTATGCGGGCAGTCCTATGGAGCAAAACAGTATCATATGCTTGGCATACATATGCAGAG…
g00006t00248	2528	T	C	1408	0.6848	1413	0.6838	920	0.728	AB	AB	AB	CTCTGAAGAAAGAATGGCAAGGAAAATGGGAGAAGAAGGAAACCCATCTGTCCAATCTCCTCTGATTCCATCATATGAAAAGAGCTTGGAATCTAGAGGTGGAGAAGGATTAAACAATGTTGATTGGAAAAGAGATATAGCAGATGAAGTGAAGAAGCAGTTGTGGTTAGCTGGGCCTCTAGTGGCTGTTAGTTTCTTGCAGTTCTGTTTGCAGACAATCTCTGTAATGTTTGTGGGTCACCTTGGAGAGCTCTCTCTCTCAAGTGCTTCCATGGCCACTTCGTTTGCAGGGGTCACTGGTTTCAGCTTTTTGCTTGGGATGGGAAGTGCATTGGATACCTTATGCGGGCAGTCCTATGGAGCAAAACAGTATCATATGCTTGGCATACATATGCAGAG…
g00006t00248	2529	A	T	1485	0.5579	1377	0.4398	961	0.6687	AB	AB	AB	CTCTGAAGAAAGAATGGCAAGGAAAATGGGAGAAGAAGGAAACCCATCTGTCCAATCTCCTCTGATTCCATCATATGAAAAGAGCTTGGAATCTAGAGGTGGAGAAGGATTAAACAATGTTGATTGGAAAAGAGATATAGCAGATGAAGTGAAGAAGCAGTTGTGGTTAGCTGGGCCTCTAGTGGCTGTTAGTTTCTTGCAGTTCTGTTTGCAGACAATCTCTGTAATGTTTGTGGGTCACCTTGGAGAGCTCTCTCTCTCAAGTGCTTCCATGGCCACTTCGTTTGCAGGGGTCACTGGTTTCAGCTTTTTGCTTGGGATGGGAAGTGCATTGGATACCTTATGCGGGCAGTCCTATGGAGCAAAACAGTATCATATGCTTGGCATACATATGCAGAG…
g00006t00248	2545	A	C	1942	0.9762	1911	0.9679	1420	0.9655	AB	AB	AB	CTCTGAAGAAAGAATGGCAAGGAAAATGGGAGAAGAAGGAAACCCATCTGTCCAATCTCCTCTGATTCCATCATATGAAAAGAGCTTGGAATCTAGAGGTGGAGAAGGATTAAACAATGTTGATTGGAAAAGAGATATAGCAGATGAAGTGAAGAAGCAGTTGTGGTTAGCTGGGCCTCTAGTGGCTGTTAGTTTCTTGCAGTTCTGTTTGCAGACAATCTCTGTAATGTTTGTGGGTCACCTTGGAGAGCTCTCTCTCTCAAGTGCTTCCATGGCCACTTCGTTTGCAGGGGTCACTGGTTTCAGCTTTTTGCTTGGGATGGGAAGTGCATTGGATACCTTATGCGGGCAGTCCTATGGAGCAAAACAGTATCATATGCTTGGCATACATATGCAGAG…
g00006t00248	2548	T	A	1912	0.167	1912	0.122	1464	0.2095	AB	AB	AB	CTCTGAAGAAAGAATGGCAAGGAAAATGGGAGAAGAAGGAAACCCATCTGTCCAATCTCCTCTGATTCCATCATATGAAAAGAGCTTGGAATCTAGAGGTGGAGAAGGATTAAACAATGTTGATTGGAAAAGAGATATAGCAGATGAAGTGAAGAAGCAGTTGTGGTTAGCTGGGCCTCTAGTGGCTGTTAGTTTCTTGCAGTTCTGTTTGCAGACAATCTCTGTAATGTTTGTGGGTCACCTTGGAGAGCTCTCTCTCTCAAGTGCTTCCATGGCCACTTCGTTTGCAGGGGTCACTGGTTTCAGCTTTTTGCTTGGGATGGGAAGTGCATTGGATACCTTATGCGGGCAGTCCTATGGAGCAAAACAGTATCATATGCTTGGCATACATATGCAGAG…
g00006t00248	2645	C	T	1665	0.2001	1552	0.2762	1763	0.1422	AB	AB	AB	CTCTGAAGAAAGAATGGCAAGGAAAATGGGAGAAGAAGGAAACCCATCTGTCCAATCTCCTCTGATTCCATCATATGAAAAGAGCTTGGAATCTAGAGGTGGAGAAGGATTAAACAATGTTGATTGGAAAAGAGATATAGCAGATGAAGTGAAGAAGCAGTTGTGGTTAGCTGGGCCTCTAGTGGCTGTTAGTTTCTTGCAGTTCTGTTTGCAGACAATCTCTGTAATGTTTGTGGGTCACCTTGGAGAGCTCTCTCTCTCAAGTGCTTCCATGGCCACTTCGTTTGCAGGGGTCACTGGTTTCAGCTTTTTGCTTGGGATGGGAAGTGCATTGGATACCTTATGCGGGCAGTCCTATGGAGCAAAACAGTATCATATGCTTGGCATACATATGCAGAG…
g00006t00248	2656	G	A	1880	0.3316	1895	0.3659	1856	0.3593	AB	AB	AB	CTCTGAAGAAAGAATGGCAAGGAAAATGGGAGAAGAAGGAAACCCATCTGTCCAATCTCCTCTGATTCCATCATATGAAAAGAGCTTGGAATCTAGAGGTGGAGAAGGATTAAACAATGTTGATTGGAAAAGAGATATAGCAGATGAAGTGAAGAAGCAGTTGTGGTTAGCTGGGCCTCTAGTGGCTGTTAGTTTCTTGCAGTTCTGTTTGCAGACAATCTCTGTAATGTTTGTGGGTCACCTTGGAGAGCTCTCTCTCTCAAGTGCTTCCATGGCCACTTCGTTTGCAGGGGTCACTGGTTTCAGCTTTTTGCTTGGGATGGGAAGTGCATTGGATACCTTATGCGGGCAGTCCTATGGAGCAAAACAGTATCATATGCTTGGCATACATATGCAGAG…
g00006t00248	2681	G	T	1722	0.4397	1665	0.5103	1678	0.3789	AB	AB	AB	CTCTGAAGAAAGAATGGCAAGGAAAATGGGAGAAGAAGGAAACCCATCTGTCCAATCTCCTCTGATTCCATCATATGAAAAGAGCTTGGAATCTAGAGGTGGAGAAGGATTAAACAATGTTGATTGGAAAAGAGATATAGCAGATGAAGTGAAGAAGCAGTTGTGGTTAGCTGGGCCTCTAGTGGCTGTTAGTTTCTTGCAGTTCTGTTTGCAGACAATCTCTGTAATGTTTGTGGGTCACCTTGGAGAGCTCTCTCTCTCAAGTGCTTCCATGGCCACTTCGTTTGCAGGGGTCACTGGTTTCAGCTTTTTGCTTGGGATGGGAAGTGCATTGGATACCTTATGCGGGCAGTCCTATGGAGCAAAACAGTATCATATGCTTGGCATACATATGCAGAG…
g00006t00248	2702	T	G	1833	0.1907	1854	0.1344	1792	0.2947	AB	AB	AB	CTCTGAAGAAAGAATGGCAAGGAAAATGGGAGAAGAAGGAAACCCATCTGTCCAATCTCCTCTGATTCCATCATATGAAAAGAGCTTGGAATCTAGAGGTGGAGAAGGATTAAACAATGTTGATTGGAAAAGAGATATAGCAGATGAAGTGAAGAAGCAGTTGTGGTTAGCTGGGCCTCTAGTGGCTGTTAGTTTCTTGCAGTTCTGTTTGCAGACAATCTCTGTAATGTTTGTGGGTCACCTTGGAGAGCTCTCTCTCTCAAGTGCTTCCATGGCCACTTCGTTTGCAGGGGTCACTGGTTTCAGCTTTTTGCTTGGGATGGGAAGTGCATTGGATACCTTATGCGGGCAGTCCTATGGAGCAAAACAGTATCATATGCTTGGCATACATATGCAGAG…
g00006t00248	2704	G	A	1397	0.1593	1307	0.1957	1475	0.2013	AB	AB	AB	CTCTGAAGAAAGAATGGCAAGGAAAATGGGAGAAGAAGGAAACCCATCTGTCCAATCTCCTCTGATTCCATCATATGAAAAGAGCTTGGAATCTAGAGGTGGAGAAGGATTAAACAATGTTGATTGGAAAAGAGATATAGCAGATGAAGTGAAGAAGCAGTTGTGGTTAGCTGGGCCTCTAGTGGCTGTTAGTTTCTTGCAGTTCTGTTTGCAGACAATCTCTGTAATGTTTGTGGGTCACCTTGGAGAGCTCTCTCTCTCAAGTGCTTCCATGGCCACTTCGTTTGCAGGGGTCACTGGTTTCAGCTTTTTGCTTGGGATGGGAAGTGCATTGGATACCTTATGCGGGCAGTCCTATGGAGCAAAACAGTATCATATGCTTGGCATACATATGCAGAG…
g00006t00248	2716	T	C	1916	0.2923	1910	0.346	1802	0.1846	AB	AB	AB	CTCTGAAGAAAGAATGGCAAGGAAAATGGGAGAAGAAGGAAACCCATCTGTCCAATCTCCTCTGATTCCATCATATGAAAAGAGCTTGGAATCTAGAGGTGGAGAAGGATTAAACAATGTTGATTGGAAAAGAGATATAGCAGATGAAGTGAAGAAGCAGTTGTGGTTAGCTGGGCCTCTAGTGGCTGTTAGTTTCTTGCAGTTCTGTTTGCAGACAATCTCTGTAATGTTTGTGGGTCACCTTGGAGAGCTCTCTCTCTCAAGTGCTTCCATGGCCACTTCGTTTGCAGGGGTCACTGGTTTCAGCTTTTTGCTTGGGATGGGAAGTGCATTGGATACCTTATGCGGGCAGTCCTATGGAGCAAAACAGTATCATATGCTTGGCATACATATGCAGAG…
g00006t00248	2730	A	G	1670	0.248	1780	0.3281	1527	0.2384	AB	AB	AB	CTCTGAAGAAAGAATGGCAAGGAAAATGGGAGAAGAAGGAAACCCATCTGTCCAATCTCCTCTGATTCCATCATATGAAAAGAGCTTGGAATCTAGAGGTGGAGAAGGATTAAACAATGTTGATTGGAAAAGAGATATAGCAGATGAAGTGAAGAAGCAGTTGTGGTTAGCTGGGCCTCTAGTGGCTGTTAGTTTCTTGCAGTTCTGTTTGCAGACAATCTCTGTAATGTTTGTGGGTCACCTTGGAGAGCTCTCTCTCTCAAGTGCTTCCATGGCCACTTCGTTTGCAGGGGTCACTGGTTTCAGCTTTTTGCTTGGGATGGGAAGTGCATTGGATACCTTATGCGGGCAGTCCTATGGAGCAAAACAGTATCATATGCTTGGCATACATATGCAGAG…
g00006t00248	2748	T	C	1918	0.1649	1928	0.2049	1857	0.1144	AB	AB	AB	CTCTGAAGAAAGAATGGCAAGGAAAATGGGAGAAGAAGGAAACCCATCTGTCCAATCTCCTCTGATTCCATCATATGAAAAGAGCTTGGAATCTAGAGGTGGAGAAGGATTAAACAATGTTGATTGGAAAAGAGATATAGCAGATGAAGTGAAGAAGCAGTTGTGGTTAGCTGGGCCTCTAGTGGCTGTTAGTTTCTTGCAGTTCTGTTTGCAGACAATCTCTGTAATGTTTGTGGGTCACCTTGGAGAGCTCTCTCTCTCAAGTGCTTCCATGGCCACTTCGTTTGCAGGGGTCACTGGTTTCAGCTTTTTGCTTGGGATGGGAAGTGCATTGGATACCTTATGCGGGCAGTCCTATGGAGCAAAACAGTATCATATGCTTGGCATACATATGCAGAG…
g00006t00248	2756	A	G	1881	0.3008	1851	0.348	1775	0.2533	AB	AB	AB	CTCTGAAGAAAGAATGGCAAGGAAAATGGGAGAAGAAGGAAACCCATCTGTCCAATCTCCTCTGATTCCATCATATGAAAAGAGCTTGGAATCTAGAGGTGGAGAAGGATTAAACAATGTTGATTGGAAAAGAGATATAGCAGATGAAGTGAAGAAGCAGTTGTGGTTAGCTGGGCCTCTAGTGGCTGTTAGTTTCTTGCAGTTCTGTTTGCAGACAATCTCTGTAATGTTTGTGGGTCACCTTGGAGAGCTCTCTCTCTCAAGTGCTTCCATGGCCACTTCGTTTGCAGGGGTCACTGGTTTCAGCTTTTTGCTTGGGATGGGAAGTGCATTGGATACCTTATGCGGGCAGTCCTATGGAGCAAAACAGTATCATATGCTTGGCATACATATGCAGAG…
g00006t00248	2794	G	T	1728	0.4939	1789	0.5828	1437	0.391	AB	AB	AB	CTCTGAAGAAAGAATGGCAAGGAAAATGGGAGAAGAAGGAAACCCATCTGTCCAATCTCCTCTGATTCCATCATATGAAAAGAGCTTGGAATCTAGAGGTGGAGAAGGATTAAACAATGTTGATTGGAAAAGAGATATAGCAGATGAAGTGAAGAAGCAGTTGTGGTTAGCTGGGCCTCTAGTGGCTGTTAGTTTCTTGCAGTTCTGTTTGCAGACAATCTCTGTAATGTTTGTGGGTCACCTTGGAGAGCTCTCTCTCTCAAGTGCTTCCATGGCCACTTCGTTTGCAGGGGTCACTGGTTTCAGCTTTTTGCTTGGGATGGGAAGTGCATTGGATACCTTATGCGGGCAGTCCTATGGAGCAAAACAGTATCATATGCTTGGCATACATATGCAGAG…
g00006t00248	283	G	C	20	0.4286	12	0.6667	21	0.2857	AB	AB	AB	CTCTGAAGAAAGAATGGCAAGGAAAATGGGAGAAGAAGGAAACCCATCTGTCCAATCTCCTCTGATTCCATCATATGAAAAGAGCTTGGAATCTAGAGGTGGAGAAGGATTAAACAATGTTGATTGGAAAAGAGATATAGCAGATGAAGTGAAGAAGCAGTTGTGGTTAGCTGGGCCTCTAGTGGCTGTTAGTTTCTTGCAGTTCTGTTTGCAGACAATCTCTGTAATGTTTGTGGGTCACCTTGGAGAGCTCTCTCTCTCAAGTGCTTCCATGGCCACTTCGTTTGCAGGGGTCACTGGTTTCAGCTTTTTGCTTGGGATGGGAAGTGCATTGGATACCTTATGCGGGCAGTCCTATGGAGCAAAACAGTATCATATGCTTGGCATACATATGCAGAG…
g00006t00248	2852	C	T	1371	0.6308	1510	0.7146	1493	0.6715	AB	AB	AB	CTCTGAAGAAAGAATGGCAAGGAAAATGGGAGAAGAAGGAAACCCATCTGTCCAATCTCCTCTGATTCCATCATATGAAAAGAGCTTGGAATCTAGAGGTGGAGAAGGATTAAACAATGTTGATTGGAAAAGAGATATAGCAGATGAAGTGAAGAAGCAGTTGTGGTTAGCTGGGCCTCTAGTGGCTGTTAGTTTCTTGCAGTTCTGTTTGCAGACAATCTCTGTAATGTTTGTGGGTCACCTTGGAGAGCTCTCTCTCTCAAGTGCTTCCATGGCCACTTCGTTTGCAGGGGTCACTGGTTTCAGCTTTTTGCTTGGGATGGGAAGTGCATTGGATACCTTATGCGGGCAGTCCTATGGAGCAAAACAGTATCATATGCTTGGCATACATATGCAGAG…
g00006t00248	2924	A	T	1684	0.4116	1701	0.3603	1328	0.2997	AB	AB	AB	CTCTGAAGAAAGAATGGCAAGGAAAATGGGAGAAGAAGGAAACCCATCTGTCCAATCTCCTCTGATTCCATCATATGAAAAGAGCTTGGAATCTAGAGGTGGAGAAGGATTAAACAATGTTGATTGGAAAAGAGATATAGCAGATGAAGTGAAGAAGCAGTTGTGGTTAGCTGGGCCTCTAGTGGCTGTTAGTTTCTTGCAGTTCTGTTTGCAGACAATCTCTGTAATGTTTGTGGGTCACCTTGGAGAGCTCTCTCTCTCAAGTGCTTCCATGGCCACTTCGTTTGCAGGGGTCACTGGTTTCAGCTTTTTGCTTGGGATGGGAAGTGCATTGGATACCTTATGCGGGCAGTCCTATGGAGCAAAACAGTATCATATGCTTGGCATACATATGCAGAG…
g00006t00248	2947	C	T	1771	0.4473	1776	0.391	1407	0.4342	AB	AB	AB	CTCTGAAGAAAGAATGGCAAGGAAAATGGGAGAAGAAGGAAACCCATCTGTCCAATCTCCTCTGATTCCATCATATGAAAAGAGCTTGGAATCTAGAGGTGGAGAAGGATTAAACAATGTTGATTGGAAAAGAGATATAGCAGATGAAGTGAAGAAGCAGTTGTGGTTAGCTGGGCCTCTAGTGGCTGTTAGTTTCTTGCAGTTCTGTTTGCAGACAATCTCTGTAATGTTTGTGGGTCACCTTGGAGAGCTCTCTCTCTCAAGTGCTTCCATGGCCACTTCGTTTGCAGGGGTCACTGGTTTCAGCTTTTTGCTTGGGATGGGAAGTGCATTGGATACCTTATGCGGGCAGTCCTATGGAGCAAAACAGTATCATATGCTTGGCATACATATGCAGAG…
g00006t00248	297	C	T	14	0.5714	11	0.6364	15	0	AB	AB	AA	CTCTGAAGAAAGAATGGCAAGGAAAATGGGAGAAGAAGGAAACCCATCTGTCCAATCTCCTCTGATTCCATCATATGAAAAGAGCTTGGAATCTAGAGGTGGAGAAGGATTAAACAATGTTGATTGGAAAAGAGATATAGCAGATGAAGTGAAGAAGCAGTTGTGGTTAGCTGGGCCTCTAGTGGCTGTTAGTTTCTTGCAGTTCTGTTTGCAGACAATCTCTGTAATGTTTGTGGGTCACCTTGGAGAGCTCTCTCTCTCAAGTGCTTCCATGGCCACTTCGTTTGCAGGGGTCACTGGTTTCAGCTTTTTGCTTGGGATGGGAAGTGCATTGGATACCTTATGCGGGCAGTCCTATGGAGCAAAACAGTATCATATGCTTGGCATACATATGCAGAG…
g00006t00248	2987	T	G	1534	0.9038	1564	0.934	1044	0.91	AB	AB	AB	CTCTGAAGAAAGAATGGCAAGGAAAATGGGAGAAGAAGGAAACCCATCTGTCCAATCTCCTCTGATTCCATCATATGAAAAGAGCTTGGAATCTAGAGGTGGAGAAGGATTAAACAATGTTGATTGGAAAAGAGATATAGCAGATGAAGTGAAGAAGCAGTTGTGGTTAGCTGGGCCTCTAGTGGCTGTTAGTTTCTTGCAGTTCTGTTTGCAGACAATCTCTGTAATGTTTGTGGGTCACCTTGGAGAGCTCTCTCTCTCAAGTGCTTCCATGGCCACTTCGTTTGCAGGGGTCACTGGTTTCAGCTTTTTGCTTGGGATGGGAAGTGCATTGGATACCTTATGCGGGCAGTCCTATGGAGCAAAACAGTATCATATGCTTGGCATACATATGCAGAG…
g00006t00248	2996	T	G	1434	0.3992	1392	0.3378	913	0.3497	AB	AB	AB	CTCTGAAGAAAGAATGGCAAGGAAAATGGGAGAAGAAGGAAACCCATCTGTCCAATCTCCTCTGATTCCATCATATGAAAAGAGCTTGGAATCTAGAGGTGGAGAAGGATTAAACAATGTTGATTGGAAAAGAGATATAGCAGATGAAGTGAAGAAGCAGTTGTGGTTAGCTGGGCCTCTAGTGGCTGTTAGTTTCTTGCAGTTCTGTTTGCAGACAATCTCTGTAATGTTTGTGGGTCACCTTGGAGAGCTCTCTCTCTCAAGTGCTTCCATGGCCACTTCGTTTGCAGGGGTCACTGGTTTCAGCTTTTTGCTTGGGATGGGAAGTGCATTGGATACCTTATGCGGGCAGTCCTATGGAGCAAAACAGTATCATATGCTTGGCATACATATGCAGAG…
g00006t00248	3008	C	G	1526	0.9203	1477	0.8999	892	0.8978	AB	AB	AB	CTCTGAAGAAAGAATGGCAAGGAAAATGGGAGAAGAAGGAAACCCATCTGTCCAATCTCCTCTGATTCCATCATATGAAAAGAGCTTGGAATCTAGAGGTGGAGAAGGATTAAACAATGTTGATTGGAAAAGAGATATAGCAGATGAAGTGAAGAAGCAGTTGTGGTTAGCTGGGCCTCTAGTGGCTGTTAGTTTCTTGCAGTTCTGTTTGCAGACAATCTCTGTAATGTTTGTGGGTCACCTTGGAGAGCTCTCTCTCTCAAGTGCTTCCATGGCCACTTCGTTTGCAGGGGTCACTGGTTTCAGCTTTTTGCTTGGGATGGGAAGTGCATTGGATACCTTATGCGGGCAGTCCTATGGAGCAAAACAGTATCATATGCTTGGCATACATATGCAGAG…
g00006t00248	3018	T	C	1656	0.603	1646	0.5783	991	0.493	AB	AB	AB	CTCTGAAGAAAGAATGGCAAGGAAAATGGGAGAAGAAGGAAACCCATCTGTCCAATCTCCTCTGATTCCATCATATGAAAAGAGCTTGGAATCTAGAGGTGGAGAAGGATTAAACAATGTTGATTGGAAAAGAGATATAGCAGATGAAGTGAAGAAGCAGTTGTGGTTAGCTGGGCCTCTAGTGGCTGTTAGTTTCTTGCAGTTCTGTTTGCAGACAATCTCTGTAATGTTTGTGGGTCACCTTGGAGAGCTCTCTCTCTCAAGTGCTTCCATGGCCACTTCGTTTGCAGGGGTCACTGGTTTCAGCTTTTTGCTTGGGATGGGAAGTGCATTGGATACCTTATGCGGGCAGTCCTATGGAGCAAAACAGTATCATATGCTTGGCATACATATGCAGAG…
g00006t00248	3040	T	C	1548	0.1429	1378	0.1692	1079	0.1721	AB	AB	AB	CTCTGAAGAAAGAATGGCAAGGAAAATGGGAGAAGAAGGAAACCCATCTGTCCAATCTCCTCTGATTCCATCATATGAAAAGAGCTTGGAATCTAGAGGTGGAGAAGGATTAAACAATGTTGATTGGAAAAGAGATATAGCAGATGAAGTGAAGAAGCAGTTGTGGTTAGCTGGGCCTCTAGTGGCTGTTAGTTTCTTGCAGTTCTGTTTGCAGACAATCTCTGTAATGTTTGTGGGTCACCTTGGAGAGCTCTCTCTCTCAAGTGCTTCCATGGCCACTTCGTTTGCAGGGGTCACTGGTTTCAGCTTTTTGCTTGGGATGGGAAGTGCATTGGATACCTTATGCGGGCAGTCCTATGGAGCAAAACAGTATCATATGCTTGGCATACATATGCAGAG…
g00006t00248	3045	C	A	1442	0.7526	1418	0.6782	1016	0.7593	AB	AB	AB	CTCTGAAGAAAGAATGGCAAGGAAAATGGGAGAAGAAGGAAACCCATCTGTCCAATCTCCTCTGATTCCATCATATGAAAAGAGCTTGGAATCTAGAGGTGGAGAAGGATTAAACAATGTTGATTGGAAAAGAGATATAGCAGATGAAGTGAAGAAGCAGTTGTGGTTAGCTGGGCCTCTAGTGGCTGTTAGTTTCTTGCAGTTCTGTTTGCAGACAATCTCTGTAATGTTTGTGGGTCACCTTGGAGAGCTCTCTCTCTCAAGTGCTTCCATGGCCACTTCGTTTGCAGGGGTCACTGGTTTCAGCTTTTTGCTTGGGATGGGAAGTGCATTGGATACCTTATGCGGGCAGTCCTATGGAGCAAAACAGTATCATATGCTTGGCATACATATGCAGAG…
g00006t00248	3049	T	C	1464	0.2083	1456	0.2049	1051	0.235	AB	AB	AB	CTCTGAAGAAAGAATGGCAAGGAAAATGGGAGAAGAAGGAAACCCATCTGTCCAATCTCCTCTGATTCCATCATATGAAAAGAGCTTGGAATCTAGAGGTGGAGAAGGATTAAACAATGTTGATTGGAAAAGAGATATAGCAGATGAAGTGAAGAAGCAGTTGTGGTTAGCTGGGCCTCTAGTGGCTGTTAGTTTCTTGCAGTTCTGTTTGCAGACAATCTCTGTAATGTTTGTGGGTCACCTTGGAGAGCTCTCTCTCTCAAGTGCTTCCATGGCCACTTCGTTTGCAGGGGTCACTGGTTTCAGCTTTTTGCTTGGGATGGGAAGTGCATTGGATACCTTATGCGGGCAGTCCTATGGAGCAAAACAGTATCATATGCTTGGCATACATATGCAGAG…
g00006t00248	3056	T	C	1605	0.7815	1519	0.7361	1172	0.77	AB	AB	AB	CTCTGAAGAAAGAATGGCAAGGAAAATGGGAGAAGAAGGAAACCCATCTGTCCAATCTCCTCTGATTCCATCATATGAAAAGAGCTTGGAATCTAGAGGTGGAGAAGGATTAAACAATGTTGATTGGAAAAGAGATATAGCAGATGAAGTGAAGAAGCAGTTGTGGTTAGCTGGGCCTCTAGTGGCTGTTAGTTTCTTGCAGTTCTGTTTGCAGACAATCTCTGTAATGTTTGTGGGTCACCTTGGAGAGCTCTCTCTCTCAAGTGCTTCCATGGCCACTTCGTTTGCAGGGGTCACTGGTTTCAGCTTTTTGCTTGGGATGGGAAGTGCATTGGATACCTTATGCGGGCAGTCCTATGGAGCAAAACAGTATCATATGCTTGGCATACATATGCAGAG…
g00006t00248	3064	T	C	1640	0.4208	1530	0.3176	1196	0.387	AB	AB	AB	CTCTGAAGAAAGAATGGCAAGGAAAATGGGAGAAGAAGGAAACCCATCTGTCCAATCTCCTCTGATTCCATCATATGAAAAGAGCTTGGAATCTAGAGGTGGAGAAGGATTAAACAATGTTGATTGGAAAAGAGATATAGCAGATGAAGTGAAGAAGCAGTTGTGGTTAGCTGGGCCTCTAGTGGCTGTTAGTTTCTTGCAGTTCTGTTTGCAGACAATCTCTGTAATGTTTGTGGGTCACCTTGGAGAGCTCTCTCTCTCAAGTGCTTCCATGGCCACTTCGTTTGCAGGGGTCACTGGTTTCAGCTTTTTGCTTGGGATGGGAAGTGCATTGGATACCTTATGCGGGCAGTCCTATGGAGCAAAACAGTATCATATGCTTGGCATACATATGCAGAG…
g00006t00248	3067	A	T	1622	0.1987	1513	0.2073	1185	0.2523	AB	AB	AB	CTCTGAAGAAAGAATGGCAAGGAAAATGGGAGAAGAAGGAAACCCATCTGTCCAATCTCCTCTGATTCCATCATATGAAAAGAGCTTGGAATCTAGAGGTGGAGAAGGATTAAACAATGTTGATTGGAAAAGAGATATAGCAGATGAAGTGAAGAAGCAGTTGTGGTTAGCTGGGCCTCTAGTGGCTGTTAGTTTCTTGCAGTTCTGTTTGCAGACAATCTCTGTAATGTTTGTGGGTCACCTTGGAGAGCTCTCTCTCTCAAGTGCTTCCATGGCCACTTCGTTTGCAGGGGTCACTGGTTTCAGCTTTTTGCTTGGGATGGGAAGTGCATTGGATACCTTATGCGGGCAGTCCTATGGAGCAAAACAGTATCATATGCTTGGCATACATATGCAGAG…
g00006t00248	3077	G	C	1525	0.9679	1398	0.9667	1130	0.9587	AB	AB	AB	CTCTGAAGAAAGAATGGCAAGGAAAATGGGAGAAGAAGGAAACCCATCTGTCCAATCTCCTCTGATTCCATCATATGAAAAGAGCTTGGAATCTAGAGGTGGAGAAGGATTAAACAATGTTGATTGGAAAAGAGATATAGCAGATGAAGTGAAGAAGCAGTTGTGGTTAGCTGGGCCTCTAGTGGCTGTTAGTTTCTTGCAGTTCTGTTTGCAGACAATCTCTGTAATGTTTGTGGGTCACCTTGGAGAGCTCTCTCTCTCAAGTGCTTCCATGGCCACTTCGTTTGCAGGGGTCACTGGTTTCAGCTTTTTGCTTGGGATGGGAAGTGCATTGGATACCTTATGCGGGCAGTCCTATGGAGCAAAACAGTATCATATGCTTGGCATACATATGCAGAG…
g00006t00248	3079	A	G	1604	0.227	1483	0.2584	1213	0.248	AB	AB	AB	CTCTGAAGAAAGAATGGCAAGGAAAATGGGAGAAGAAGGAAACCCATCTGTCCAATCTCCTCTGATTCCATCATATGAAAAGAGCTTGGAATCTAGAGGTGGAGAAGGATTAAACAATGTTGATTGGAAAAGAGATATAGCAGATGAAGTGAAGAAGCAGTTGTGGTTAGCTGGGCCTCTAGTGGCTGTTAGTTTCTTGCAGTTCTGTTTGCAGACAATCTCTGTAATGTTTGTGGGTCACCTTGGAGAGCTCTCTCTCTCAAGTGCTTCCATGGCCACTTCGTTTGCAGGGGTCACTGGTTTCAGCTTTTTGCTTGGGATGGGAAGTGCATTGGATACCTTATGCGGGCAGTCCTATGGAGCAAAACAGTATCATATGCTTGGCATACATATGCAGAG…
g00006t00248	3090	T	C	1655	0.4929	1530	0.395	1274	0.4684	AB	AB	AB	CTCTGAAGAAAGAATGGCAAGGAAAATGGGAGAAGAAGGAAACCCATCTGTCCAATCTCCTCTGATTCCATCATATGAAAAGAGCTTGGAATCTAGAGGTGGAGAAGGATTAAACAATGTTGATTGGAAAAGAGATATAGCAGATGAAGTGAAGAAGCAGTTGTGGTTAGCTGGGCCTCTAGTGGCTGTTAGTTTCTTGCAGTTCTGTTTGCAGACAATCTCTGTAATGTTTGTGGGTCACCTTGGAGAGCTCTCTCTCTCAAGTGCTTCCATGGCCACTTCGTTTGCAGGGGTCACTGGTTTCAGCTTTTTGCTTGGGATGGGAAGTGCATTGGATACCTTATGCGGGCAGTCCTATGGAGCAAAACAGTATCATATGCTTGGCATACATATGCAGAG…
g00006t00248	3100	A	G	1755	0.3959	1675	0.3133	1450	0.3871	AB	AB	AB	CTCTGAAGAAAGAATGGCAAGGAAAATGGGAGAAGAAGGAAACCCATCTGTCCAATCTCCTCTGATTCCATCATATGAAAAGAGCTTGGAATCTAGAGGTGGAGAAGGATTAAACAATGTTGATTGGAAAAGAGATATAGCAGATGAAGTGAAGAAGCAGTTGTGGTTAGCTGGGCCTCTAGTGGCTGTTAGTTTCTTGCAGTTCTGTTTGCAGACAATCTCTGTAATGTTTGTGGGTCACCTTGGAGAGCTCTCTCTCTCAAGTGCTTCCATGGCCACTTCGTTTGCAGGGGTCACTGGTTTCAGCTTTTTGCTTGGGATGGGAAGTGCATTGGATACCTTATGCGGGCAGTCCTATGGAGCAAAACAGTATCATATGCTTGGCATACATATGCAGAG…
g00006t00248	3143	T	C	1940	0.4124	1908	0.4171	1834	0.4821	AB	AB	AB	CTCTGAAGAAAGAATGGCAAGGAAAATGGGAGAAGAAGGAAACCCATCTGTCCAATCTCCTCTGATTCCATCATATGAAAAGAGCTTGGAATCTAGAGGTGGAGAAGGATTAAACAATGTTGATTGGAAAAGAGATATAGCAGATGAAGTGAAGAAGCAGTTGTGGTTAGCTGGGCCTCTAGTGGCTGTTAGTTTCTTGCAGTTCTGTTTGCAGACAATCTCTGTAATGTTTGTGGGTCACCTTGGAGAGCTCTCTCTCTCAAGTGCTTCCATGGCCACTTCGTTTGCAGGGGTCACTGGTTTCAGCTTTTTGCTTGGGATGGGAAGTGCATTGGATACCTTATGCGGGCAGTCCTATGGAGCAAAACAGTATCATATGCTTGGCATACATATGCAGAG…
g00006t00248	3165	A	C	1901	0.4012	1914	0.3685	1621	0.2947	AB	AB	AB	CTCTGAAGAAAGAATGGCAAGGAAAATGGGAGAAGAAGGAAACCCATCTGTCCAATCTCCTCTGATTCCATCATATGAAAAGAGCTTGGAATCTAGAGGTGGAGAAGGATTAAACAATGTTGATTGGAAAAGAGATATAGCAGATGAAGTGAAGAAGCAGTTGTGGTTAGCTGGGCCTCTAGTGGCTGTTAGTTTCTTGCAGTTCTGTTTGCAGACAATCTCTGTAATGTTTGTGGGTCACCTTGGAGAGCTCTCTCTCTCAAGTGCTTCCATGGCCACTTCGTTTGCAGGGGTCACTGGTTTCAGCTTTTTGCTTGGGATGGGAAGTGCATTGGATACCTTATGCGGGCAGTCCTATGGAGCAAAACAGTATCATATGCTTGGCATACATATGCAGAG…
g00006t00248	3202	C	T	1938	0.2406	1928	0.3042	1406	0.1308	AB	AB	AB	CTCTGAAGAAAGAATGGCAAGGAAAATGGGAGAAGAAGGAAACCCATCTGTCCAATCTCCTCTGATTCCATCATATGAAAAGAGCTTGGAATCTAGAGGTGGAGAAGGATTAAACAATGTTGATTGGAAAAGAGATATAGCAGATGAAGTGAAGAAGCAGTTGTGGTTAGCTGGGCCTCTAGTGGCTGTTAGTTTCTTGCAGTTCTGTTTGCAGACAATCTCTGTAATGTTTGTGGGTCACCTTGGAGAGCTCTCTCTCTCAAGTGCTTCCATGGCCACTTCGTTTGCAGGGGTCACTGGTTTCAGCTTTTTGCTTGGGATGGGAAGTGCATTGGATACCTTATGCGGGCAGTCCTATGGAGCAAAACAGTATCATATGCTTGGCATACATATGCAGAG…
g00006t00248	3210	A	G	1885	0.9606	1872	0.9552	1186	0.9451	AB	AB	AB	CTCTGAAGAAAGAATGGCAAGGAAAATGGGAGAAGAAGGAAACCCATCTGTCCAATCTCCTCTGATTCCATCATATGAAAAGAGCTTGGAATCTAGAGGTGGAGAAGGATTAAACAATGTTGATTGGAAAAGAGATATAGCAGATGAAGTGAAGAAGCAGTTGTGGTTAGCTGGGCCTCTAGTGGCTGTTAGTTTCTTGCAGTTCTGTTTGCAGACAATCTCTGTAATGTTTGTGGGTCACCTTGGAGAGCTCTCTCTCTCAAGTGCTTCCATGGCCACTTCGTTTGCAGGGGTCACTGGTTTCAGCTTTTTGCTTGGGATGGGAAGTGCATTGGATACCTTATGCGGGCAGTCCTATGGAGCAAAACAGTATCATATGCTTGGCATACATATGCAGAG…
g00006t00248	3219	T	G	1862	0.3815	1883	0.2914	1088	0.3441	AB	AB	AB	CTCTGAAGAAAGAATGGCAAGGAAAATGGGAGAAGAAGGAAACCCATCTGTCCAATCTCCTCTGATTCCATCATATGAAAAGAGCTTGGAATCTAGAGGTGGAGAAGGATTAAACAATGTTGATTGGAAAAGAGATATAGCAGATGAAGTGAAGAAGCAGTTGTGGTTAGCTGGGCCTCTAGTGGCTGTTAGTTTCTTGCAGTTCTGTTTGCAGACAATCTCTGTAATGTTTGTGGGTCACCTTGGAGAGCTCTCTCTCTCAAGTGCTTCCATGGCCACTTCGTTTGCAGGGGTCACTGGTTTCAGCTTTTTGCTTGGGATGGGAAGTGCATTGGATACCTTATGCGGGCAGTCCTATGGAGCAAAACAGTATCATATGCTTGGCATACATATGCAGAG…
g00006t00248	3275	C	T	1783	0.3125	1784	0.1739	1032	0.3169	AB	AB	AB	CTCTGAAGAAAGAATGGCAAGGAAAATGGGAGAAGAAGGAAACCCATCTGTCCAATCTCCTCTGATTCCATCATATGAAAAGAGCTTGGAATCTAGAGGTGGAGAAGGATTAAACAATGTTGATTGGAAAAGAGATATAGCAGATGAAGTGAAGAAGCAGTTGTGGTTAGCTGGGCCTCTAGTGGCTGTTAGTTTCTTGCAGTTCTGTTTGCAGACAATCTCTGTAATGTTTGTGGGTCACCTTGGAGAGCTCTCTCTCTCAAGTGCTTCCATGGCCACTTCGTTTGCAGGGGTCACTGGTTTCAGCTTTTTGCTTGGGATGGGAAGTGCATTGGATACCTTATGCGGGCAGTCCTATGGAGCAAAACAGTATCATATGCTTGGCATACATATGCAGAG…
g00006t00248	3299	C	G	1590	0.9404	1533	0.9449	984	0.9364	AB	AB	AB	CTCTGAAGAAAGAATGGCAAGGAAAATGGGAGAAGAAGGAAACCCATCTGTCCAATCTCCTCTGATTCCATCATATGAAAAGAGCTTGGAATCTAGAGGTGGAGAAGGATTAAACAATGTTGATTGGAAAAGAGATATAGCAGATGAAGTGAAGAAGCAGTTGTGGTTAGCTGGGCCTCTAGTGGCTGTTAGTTTCTTGCAGTTCTGTTTGCAGACAATCTCTGTAATGTTTGTGGGTCACCTTGGAGAGCTCTCTCTCTCAAGTGCTTCCATGGCCACTTCGTTTGCAGGGGTCACTGGTTTCAGCTTTTTGCTTGGGATGGGAAGTGCATTGGATACCTTATGCGGGCAGTCCTATGGAGCAAAACAGTATCATATGCTTGGCATACATATGCAGAG…
g00006t00248	3309	C	T	1736	0.6552	1667	0.6827	1174	0.5845	AB	AB	AB	CTCTGAAGAAAGAATGGCAAGGAAAATGGGAGAAGAAGGAAACCCATCTGTCCAATCTCCTCTGATTCCATCATATGAAAAGAGCTTGGAATCTAGAGGTGGAGAAGGATTAAACAATGTTGATTGGAAAAGAGATATAGCAGATGAAGTGAAGAAGCAGTTGTGGTTAGCTGGGCCTCTAGTGGCTGTTAGTTTCTTGCAGTTCTGTTTGCAGACAATCTCTGTAATGTTTGTGGGTCACCTTGGAGAGCTCTCTCTCTCAAGTGCTTCCATGGCCACTTCGTTTGCAGGGGTCACTGGTTTCAGCTTTTTGCTTGGGATGGGAAGTGCATTGGATACCTTATGCGGGCAGTCCTATGGAGCAAAACAGTATCATATGCTTGGCATACATATGCAGAG…
g00006t00248	3312	T	C	1727	0.8711	1661	0.8034	1175	0.8713	AB	AB	AB	CTCTGAAGAAAGAATGGCAAGGAAAATGGGAGAAGAAGGAAACCCATCTGTCCAATCTCCTCTGATTCCATCATATGAAAAGAGCTTGGAATCTAGAGGTGGAGAAGGATTAAACAATGTTGATTGGAAAAGAGATATAGCAGATGAAGTGAAGAAGCAGTTGTGGTTAGCTGGGCCTCTAGTGGCTGTTAGTTTCTTGCAGTTCTGTTTGCAGACAATCTCTGTAATGTTTGTGGGTCACCTTGGAGAGCTCTCTCTCTCAAGTGCTTCCATGGCCACTTCGTTTGCAGGGGTCACTGGTTTCAGCTTTTTGCTTGGGATGGGAAGTGCATTGGATACCTTATGCGGGCAGTCCTATGGAGCAAAACAGTATCATATGCTTGGCATACATATGCAGAG…
g00006t00248	3373	G	A	1785	0.2676	1791	0.1563	1789	0.3913	AB	AB	AB	CTCTGAAGAAAGAATGGCAAGGAAAATGGGAGAAGAAGGAAACCCATCTGTCCAATCTCCTCTGATTCCATCATATGAAAAGAGCTTGGAATCTAGAGGTGGAGAAGGATTAAACAATGTTGATTGGAAAAGAGATATAGCAGATGAAGTGAAGAAGCAGTTGTGGTTAGCTGGGCCTCTAGTGGCTGTTAGTTTCTTGCAGTTCTGTTTGCAGACAATCTCTGTAATGTTTGTGGGTCACCTTGGAGAGCTCTCTCTCTCAAGTGCTTCCATGGCCACTTCGTTTGCAGGGGTCACTGGTTTCAGCTTTTTGCTTGGGATGGGAAGTGCATTGGATACCTTATGCGGGCAGTCCTATGGAGCAAAACAGTATCATATGCTTGGCATACATATGCAGAG…
g00006t00248	3384	T	A	1864	0.3154	1876	0.1441	1876	0.4205	AB	AB	AB	CTCTGAAGAAAGAATGGCAAGGAAAATGGGAGAAGAAGGAAACCCATCTGTCCAATCTCCTCTGATTCCATCATATGAAAAGAGCTTGGAATCTAGAGGTGGAGAAGGATTAAACAATGTTGATTGGAAAAGAGATATAGCAGATGAAGTGAAGAAGCAGTTGTGGTTAGCTGGGCCTCTAGTGGCTGTTAGTTTCTTGCAGTTCTGTTTGCAGACAATCTCTGTAATGTTTGTGGGTCACCTTGGAGAGCTCTCTCTCTCAAGTGCTTCCATGGCCACTTCGTTTGCAGGGGTCACTGGTTTCAGCTTTTTGCTTGGGATGGGAAGTGCATTGGATACCTTATGCGGGCAGTCCTATGGAGCAAAACAGTATCATATGCTTGGCATACATATGCAGAG…
g00006t00248	3431	C	T	1925	0.2227	1942	0.1474	1634	0.1963	AB	AB	AB	CTCTGAAGAAAGAATGGCAAGGAAAATGGGAGAAGAAGGAAACCCATCTGTCCAATCTCCTCTGATTCCATCATATGAAAAGAGCTTGGAATCTAGAGGTGGAGAAGGATTAAACAATGTTGATTGGAAAAGAGATATAGCAGATGAAGTGAAGAAGCAGTTGTGGTTAGCTGGGCCTCTAGTGGCTGTTAGTTTCTTGCAGTTCTGTTTGCAGACAATCTCTGTAATGTTTGTGGGTCACCTTGGAGAGCTCTCTCTCTCAAGTGCTTCCATGGCCACTTCGTTTGCAGGGGTCACTGGTTTCAGCTTTTTGCTTGGGATGGGAAGTGCATTGGATACCTTATGCGGGCAGTCCTATGGAGCAAAACAGTATCATATGCTTGGCATACATATGCAGAG…
g00006t00248	3465	A	C	1756	0.3835	1814	0.4249	1537	0.3894	AB	AB	AB	CTCTGAAGAAAGAATGGCAAGGAAAATGGGAGAAGAAGGAAACCCATCTGTCCAATCTCCTCTGATTCCATCATATGAAAAGAGCTTGGAATCTAGAGGTGGAGAAGGATTAAACAATGTTGATTGGAAAAGAGATATAGCAGATGAAGTGAAGAAGCAGTTGTGGTTAGCTGGGCCTCTAGTGGCTGTTAGTTTCTTGCAGTTCTGTTTGCAGACAATCTCTGTAATGTTTGTGGGTCACCTTGGAGAGCTCTCTCTCTCAAGTGCTTCCATGGCCACTTCGTTTGCAGGGGTCACTGGTTTCAGCTTTTTGCTTGGGATGGGAAGTGCATTGGATACCTTATGCGGGCAGTCCTATGGAGCAAAACAGTATCATATGCTTGGCATACATATGCAGAG…
g00006t00248	3470	A	T	1844	0.5911	1815	0.5789	1624	0.5822	AB	AB	AB	CTCTGAAGAAAGAATGGCAAGGAAAATGGGAGAAGAAGGAAACCCATCTGTCCAATCTCCTCTGATTCCATCATATGAAAAGAGCTTGGAATCTAGAGGTGGAGAAGGATTAAACAATGTTGATTGGAAAAGAGATATAGCAGATGAAGTGAAGAAGCAGTTGTGGTTAGCTGGGCCTCTAGTGGCTGTTAGTTTCTTGCAGTTCTGTTTGCAGACAATCTCTGTAATGTTTGTGGGTCACCTTGGAGAGCTCTCTCTCTCAAGTGCTTCCATGGCCACTTCGTTTGCAGGGGTCACTGGTTTCAGCTTTTTGCTTGGGATGGGAAGTGCATTGGATACCTTATGCGGGCAGTCCTATGGAGCAAAACAGTATCATATGCTTGGCATACATATGCAGAG…
g00006t00248	3483	A	T	1870	0.2063	1797	0.1782	1645	0.1818	AB	AB	AB	CTCTGAAGAAAGAATGGCAAGGAAAATGGGAGAAGAAGGAAACCCATCTGTCCAATCTCCTCTGATTCCATCATATGAAAAGAGCTTGGAATCTAGAGGTGGAGAAGGATTAAACAATGTTGATTGGAAAAGAGATATAGCAGATGAAGTGAAGAAGCAGTTGTGGTTAGCTGGGCCTCTAGTGGCTGTTAGTTTCTTGCAGTTCTGTTTGCAGACAATCTCTGTAATGTTTGTGGGTCACCTTGGAGAGCTCTCTCTCTCAAGTGCTTCCATGGCCACTTCGTTTGCAGGGGTCACTGGTTTCAGCTTTTTGCTTGGGATGGGAAGTGCATTGGATACCTTATGCGGGCAGTCCTATGGAGCAAAACAGTATCATATGCTTGGCATACATATGCAGAG…
g00006t00248	3523	T	C	1706	0.374	1709	0.3977	1397	0.3574	AB	AB	AB	CTCTGAAGAAAGAATGGCAAGGAAAATGGGAGAAGAAGGAAACCCATCTGTCCAATCTCCTCTGATTCCATCATATGAAAAGAGCTTGGAATCTAGAGGTGGAGAAGGATTAAACAATGTTGATTGGAAAAGAGATATAGCAGATGAAGTGAAGAAGCAGTTGTGGTTAGCTGGGCCTCTAGTGGCTGTTAGTTTCTTGCAGTTCTGTTTGCAGACAATCTCTGTAATGTTTGTGGGTCACCTTGGAGAGCTCTCTCTCTCAAGTGCTTCCATGGCCACTTCGTTTGCAGGGGTCACTGGTTTCAGCTTTTTGCTTGGGATGGGAAGTGCATTGGATACCTTATGCGGGCAGTCCTATGGAGCAAAACAGTATCATATGCTTGGCATACATATGCAGAG…
g00006t00248	3533	G	A	1739	0.3053	1695	0.2888	1349	0.3432	AB	AB	AB	CTCTGAAGAAAGAATGGCAAGGAAAATGGGAGAAGAAGGAAACCCATCTGTCCAATCTCCTCTGATTCCATCATATGAAAAGAGCTTGGAATCTAGAGGTGGAGAAGGATTAAACAATGTTGATTGGAAAAGAGATATAGCAGATGAAGTGAAGAAGCAGTTGTGGTTAGCTGGGCCTCTAGTGGCTGTTAGTTTCTTGCAGTTCTGTTTGCAGACAATCTCTGTAATGTTTGTGGGTCACCTTGGAGAGCTCTCTCTCTCAAGTGCTTCCATGGCCACTTCGTTTGCAGGGGTCACTGGTTTCAGCTTTTTGCTTGGGATGGGAAGTGCATTGGATACCTTATGCGGGCAGTCCTATGGAGCAAAACAGTATCATATGCTTGGCATACATATGCAGAG…
g00006t00248	3550	T	A	1611	0.2306	1677	0.1934	1236	0.3059	AB	AB	AB	CTCTGAAGAAAGAATGGCAAGGAAAATGGGAGAAGAAGGAAACCCATCTGTCCAATCTCCTCTGATTCCATCATATGAAAAGAGCTTGGAATCTAGAGGTGGAGAAGGATTAAACAATGTTGATTGGAAAAGAGATATAGCAGATGAAGTGAAGAAGCAGTTGTGGTTAGCTGGGCCTCTAGTGGCTGTTAGTTTCTTGCAGTTCTGTTTGCAGACAATCTCTGTAATGTTTGTGGGTCACCTTGGAGAGCTCTCTCTCTCAAGTGCTTCCATGGCCACTTCGTTTGCAGGGGTCACTGGTTTCAGCTTTTTGCTTGGGATGGGAAGTGCATTGGATACCTTATGCGGGCAGTCCTATGGAGCAAAACAGTATCATATGCTTGGCATACATATGCAGAG…
g00006t00248	3561	T	G	1471	0.1818	1598	0.1456	1203	0.2561	AB	AB	AB	CTCTGAAGAAAGAATGGCAAGGAAAATGGGAGAAGAAGGAAACCCATCTGTCCAATCTCCTCTGATTCCATCATATGAAAAGAGCTTGGAATCTAGAGGTGGAGAAGGATTAAACAATGTTGATTGGAAAAGAGATATAGCAGATGAAGTGAAGAAGCAGTTGTGGTTAGCTGGGCCTCTAGTGGCTGTTAGTTTCTTGCAGTTCTGTTTGCAGACAATCTCTGTAATGTTTGTGGGTCACCTTGGAGAGCTCTCTCTCTCAAGTGCTTCCATGGCCACTTCGTTTGCAGGGGTCACTGGTTTCAGCTTTTTGCTTGGGATGGGAAGTGCATTGGATACCTTATGCGGGCAGTCCTATGGAGCAAAACAGTATCATATGCTTGGCATACATATGCAGAG…
g00006t00248	3570	A	T	1459	0.5645	1478	0.6082	1157	0.4735	AB	AB	AB	CTCTGAAGAAAGAATGGCAAGGAAAATGGGAGAAGAAGGAAACCCATCTGTCCAATCTCCTCTGATTCCATCATATGAAAAGAGCTTGGAATCTAGAGGTGGAGAAGGATTAAACAATGTTGATTGGAAAAGAGATATAGCAGATGAAGTGAAGAAGCAGTTGTGGTTAGCTGGGCCTCTAGTGGCTGTTAGTTTCTTGCAGTTCTGTTTGCAGACAATCTCTGTAATGTTTGTGGGTCACCTTGGAGAGCTCTCTCTCTCAAGTGCTTCCATGGCCACTTCGTTTGCAGGGGTCACTGGTTTCAGCTTTTTGCTTGGGATGGGAAGTGCATTGGATACCTTATGCGGGCAGTCCTATGGAGCAAAACAGTATCATATGCTTGGCATACATATGCAGAG…
g00006t00248	3571	T	G	1470	0.3388	1524	0.3384	1173	0.2371	AB	AB	AB	CTCTGAAGAAAGAATGGCAAGGAAAATGGGAGAAGAAGGAAACCCATCTGTCCAATCTCCTCTGATTCCATCATATGAAAAGAGCTTGGAATCTAGAGGTGGAGAAGGATTAAACAATGTTGATTGGAAAAGAGATATAGCAGATGAAGTGAAGAAGCAGTTGTGGTTAGCTGGGCCTCTAGTGGCTGTTAGTTTCTTGCAGTTCTGTTTGCAGACAATCTCTGTAATGTTTGTGGGTCACCTTGGAGAGCTCTCTCTCTCAAGTGCTTCCATGGCCACTTCGTTTGCAGGGGTCACTGGTTTCAGCTTTTTGCTTGGGATGGGAAGTGCATTGGATACCTTATGCGGGCAGTCCTATGGAGCAAAACAGTATCATATGCTTGGCATACATATGCAGAG…
g00006t00248	3575	A	C	1519	0.2051	1558	0.2301	1183	0.1197	AB	AB	AB	CTCTGAAGAAAGAATGGCAAGGAAAATGGGAGAAGAAGGAAACCCATCTGTCCAATCTCCTCTGATTCCATCATATGAAAAGAGCTTGGAATCTAGAGGTGGAGAAGGATTAAACAATGTTGATTGGAAAAGAGATATAGCAGATGAAGTGAAGAAGCAGTTGTGGTTAGCTGGGCCTCTAGTGGCTGTTAGTTTCTTGCAGTTCTGTTTGCAGACAATCTCTGTAATGTTTGTGGGTCACCTTGGAGAGCTCTCTCTCTCAAGTGCTTCCATGGCCACTTCGTTTGCAGGGGTCACTGGTTTCAGCTTTTTGCTTGGGATGGGAAGTGCATTGGATACCTTATGCGGGCAGTCCTATGGAGCAAAACAGTATCATATGCTTGGCATACATATGCAGAG…
g00006t00248	3577	A	C	1582	0.3182	1617	0.3158	1215	0.4087	AB	AB	AB	CTCTGAAGAAAGAATGGCAAGGAAAATGGGAGAAGAAGGAAACCCATCTGTCCAATCTCCTCTGATTCCATCATATGAAAAGAGCTTGGAATCTAGAGGTGGAGAAGGATTAAACAATGTTGATTGGAAAAGAGATATAGCAGATGAAGTGAAGAAGCAGTTGTGGTTAGCTGGGCCTCTAGTGGCTGTTAGTTTCTTGCAGTTCTGTTTGCAGACAATCTCTGTAATGTTTGTGGGTCACCTTGGAGAGCTCTCTCTCTCAAGTGCTTCCATGGCCACTTCGTTTGCAGGGGTCACTGGTTTCAGCTTTTTGCTTGGGATGGGAAGTGCATTGGATACCTTATGCGGGCAGTCCTATGGAGCAAAACAGTATCATATGCTTGGCATACATATGCAGAG…
g00006t00248	3616	C	T	1783	0.3376	1846	0.2902	1502	0.2878	AB	AB	AB	CTCTGAAGAAAGAATGGCAAGGAAAATGGGAGAAGAAGGAAACCCATCTGTCCAATCTCCTCTGATTCCATCATATGAAAAGAGCTTGGAATCTAGAGGTGGAGAAGGATTAAACAATGTTGATTGGAAAAGAGATATAGCAGATGAAGTGAAGAAGCAGTTGTGGTTAGCTGGGCCTCTAGTGGCTGTTAGTTTCTTGCAGTTCTGTTTGCAGACAATCTCTGTAATGTTTGTGGGTCACCTTGGAGAGCTCTCTCTCTCAAGTGCTTCCATGGCCACTTCGTTTGCAGGGGTCACTGGTTTCAGCTTTTTGCTTGGGATGGGAAGTGCATTGGATACCTTATGCGGGCAGTCCTATGGAGCAAAACAGTATCATATGCTTGGCATACATATGCAGAG…
g00006t00248	3648	C	T	1891	0.1978	1920	0.1614	1598	0.234	AB	AB	AB	CTCTGAAGAAAGAATGGCAAGGAAAATGGGAGAAGAAGGAAACCCATCTGTCCAATCTCCTCTGATTCCATCATATGAAAAGAGCTTGGAATCTAGAGGTGGAGAAGGATTAAACAATGTTGATTGGAAAAGAGATATAGCAGATGAAGTGAAGAAGCAGTTGTGGTTAGCTGGGCCTCTAGTGGCTGTTAGTTTCTTGCAGTTCTGTTTGCAGACAATCTCTGTAATGTTTGTGGGTCACCTTGGAGAGCTCTCTCTCTCAAGTGCTTCCATGGCCACTTCGTTTGCAGGGGTCACTGGTTTCAGCTTTTTGCTTGGGATGGGAAGTGCATTGGATACCTTATGCGGGCAGTCCTATGGAGCAAAACAGTATCATATGCTTGGCATACATATGCAGAG…
g00006t00248	3686	T	G	1827	0.2735	1802	0.2541	1406	0.2437	AB	AB	AB	CTCTGAAGAAAGAATGGCAAGGAAAATGGGAGAAGAAGGAAACCCATCTGTCCAATCTCCTCTGATTCCATCATATGAAAAGAGCTTGGAATCTAGAGGTGGAGAAGGATTAAACAATGTTGATTGGAAAAGAGATATAGCAGATGAAGTGAAGAAGCAGTTGTGGTTAGCTGGGCCTCTAGTGGCTGTTAGTTTCTTGCAGTTCTGTTTGCAGACAATCTCTGTAATGTTTGTGGGTCACCTTGGAGAGCTCTCTCTCTCAAGTGCTTCCATGGCCACTTCGTTTGCAGGGGTCACTGGTTTCAGCTTTTTGCTTGGGATGGGAAGTGCATTGGATACCTTATGCGGGCAGTCCTATGGAGCAAAACAGTATCATATGCTTGGCATACATATGCAGAG…
g00006t00248	3721	T	C	1625	0.2982	1701	0.3358	1286	0.3328	AB	AB	AB	CTCTGAAGAAAGAATGGCAAGGAAAATGGGAGAAGAAGGAAACCCATCTGTCCAATCTCCTCTGATTCCATCATATGAAAAGAGCTTGGAATCTAGAGGTGGAGAAGGATTAAACAATGTTGATTGGAAAAGAGATATAGCAGATGAAGTGAAGAAGCAGTTGTGGTTAGCTGGGCCTCTAGTGGCTGTTAGTTTCTTGCAGTTCTGTTTGCAGACAATCTCTGTAATGTTTGTGGGTCACCTTGGAGAGCTCTCTCTCTCAAGTGCTTCCATGGCCACTTCGTTTGCAGGGGTCACTGGTTTCAGCTTTTTGCTTGGGATGGGAAGTGCATTGGATACCTTATGCGGGCAGTCCTATGGAGCAAAACAGTATCATATGCTTGGCATACATATGCAGAG…
g00006t00248	3725	T	C	1478	0.2202	1553	0.2581	1166	0.2164	AB	AB	AB	CTCTGAAGAAAGAATGGCAAGGAAAATGGGAGAAGAAGGAAACCCATCTGTCCAATCTCCTCTGATTCCATCATATGAAAAGAGCTTGGAATCTAGAGGTGGAGAAGGATTAAACAATGTTGATTGGAAAAGAGATATAGCAGATGAAGTGAAGAAGCAGTTGTGGTTAGCTGGGCCTCTAGTGGCTGTTAGTTTCTTGCAGTTCTGTTTGCAGACAATCTCTGTAATGTTTGTGGGTCACCTTGGAGAGCTCTCTCTCTCAAGTGCTTCCATGGCCACTTCGTTTGCAGGGGTCACTGGTTTCAGCTTTTTGCTTGGGATGGGAAGTGCATTGGATACCTTATGCGGGCAGTCCTATGGAGCAAAACAGTATCATATGCTTGGCATACATATGCAGAG…
g00006t00248	3730	T	C	1567	0.4314	1628	0.4611	1260	0.4661	AB	AB	AB	CTCTGAAGAAAGAATGGCAAGGAAAATGGGAGAAGAAGGAAACCCATCTGTCCAATCTCCTCTGATTCCATCATATGAAAAGAGCTTGGAATCTAGAGGTGGAGAAGGATTAAACAATGTTGATTGGAAAAGAGATATAGCAGATGAAGTGAAGAAGCAGTTGTGGTTAGCTGGGCCTCTAGTGGCTGTTAGTTTCTTGCAGTTCTGTTTGCAGACAATCTCTGTAATGTTTGTGGGTCACCTTGGAGAGCTCTCTCTCTCAAGTGCTTCCATGGCCACTTCGTTTGCAGGGGTCACTGGTTTCAGCTTTTTGCTTGGGATGGGAAGTGCATTGGATACCTTATGCGGGCAGTCCTATGGAGCAAAACAGTATCATATGCTTGGCATACATATGCAGAG…
g00006t00248	3731	A	C	1569	0.3443	1615	0.3694	1258	0.3747	AB	AB	AB	CTCTGAAGAAAGAATGGCAAGGAAAATGGGAGAAGAAGGAAACCCATCTGTCCAATCTCCTCTGATTCCATCATATGAAAAGAGCTTGGAATCTAGAGGTGGAGAAGGATTAAACAATGTTGATTGGAAAAGAGATATAGCAGATGAAGTGAAGAAGCAGTTGTGGTTAGCTGGGCCTCTAGTGGCTGTTAGTTTCTTGCAGTTCTGTTTGCAGACAATCTCTGTAATGTTTGTGGGTCACCTTGGAGAGCTCTCTCTCTCAAGTGCTTCCATGGCCACTTCGTTTGCAGGGGTCACTGGTTTCAGCTTTTTGCTTGGGATGGGAAGTGCATTGGATACCTTATGCGGGCAGTCCTATGGAGCAAAACAGTATCATATGCTTGGCATACATATGCAGAG…
g00006t00248	3737	C	T	1562	0.2812	1598	0.2712	1292	0.2231	AB	AB	AB	CTCTGAAGAAAGAATGGCAAGGAAAATGGGAGAAGAAGGAAACCCATCTGTCCAATCTCCTCTGATTCCATCATATGAAAAGAGCTTGGAATCTAGAGGTGGAGAAGGATTAAACAATGTTGATTGGAAAAGAGATATAGCAGATGAAGTGAAGAAGCAGTTGTGGTTAGCTGGGCCTCTAGTGGCTGTTAGTTTCTTGCAGTTCTGTTTGCAGACAATCTCTGTAATGTTTGTGGGTCACCTTGGAGAGCTCTCTCTCTCAAGTGCTTCCATGGCCACTTCGTTTGCAGGGGTCACTGGTTTCAGCTTTTTGCTTGGGATGGGAAGTGCATTGGATACCTTATGCGGGCAGTCCTATGGAGCAAAACAGTATCATATGCTTGGCATACATATGCAGAG…
g00006t00248	3754	C	A	1468	0.5631	1519	0.589	1256	0.5441	AB	AB	AB	CTCTGAAGAAAGAATGGCAAGGAAAATGGGAGAAGAAGGAAACCCATCTGTCCAATCTCCTCTGATTCCATCATATGAAAAGAGCTTGGAATCTAGAGGTGGAGAAGGATTAAACAATGTTGATTGGAAAAGAGATATAGCAGATGAAGTGAAGAAGCAGTTGTGGTTAGCTGGGCCTCTAGTGGCTGTTAGTTTCTTGCAGTTCTGTTTGCAGACAATCTCTGTAATGTTTGTGGGTCACCTTGGAGAGCTCTCTCTCTCAAGTGCTTCCATGGCCACTTCGTTTGCAGGGGTCACTGGTTTCAGCTTTTTGCTTGGGATGGGAAGTGCATTGGATACCTTATGCGGGCAGTCCTATGGAGCAAAACAGTATCATATGCTTGGCATACATATGCAGAG…
g00006t00248	3755	T	G	1496	0.1877	1520	0.2197	1289	0.1681	AB	AB	AB	CTCTGAAGAAAGAATGGCAAGGAAAATGGGAGAAGAAGGAAACCCATCTGTCCAATCTCCTCTGATTCCATCATATGAAAAGAGCTTGGAATCTAGAGGTGGAGAAGGATTAAACAATGTTGATTGGAAAAGAGATATAGCAGATGAAGTGAAGAAGCAGTTGTGGTTAGCTGGGCCTCTAGTGGCTGTTAGTTTCTTGCAGTTCTGTTTGCAGACAATCTCTGTAATGTTTGTGGGTCACCTTGGAGAGCTCTCTCTCTCAAGTGCTTCCATGGCCACTTCGTTTGCAGGGGTCACTGGTTTCAGCTTTTTGCTTGGGATGGGAAGTGCATTGGATACCTTATGCGGGCAGTCCTATGGAGCAAAACAGTATCATATGCTTGGCATACATATGCAGAG…
g00006t00248	3834	C	A	1504	0.2945	1366	0.3837	1292	0.2656	AB	AB	AB	CTCTGAAGAAAGAATGGCAAGGAAAATGGGAGAAGAAGGAAACCCATCTGTCCAATCTCCTCTGATTCCATCATATGAAAAGAGCTTGGAATCTAGAGGTGGAGAAGGATTAAACAATGTTGATTGGAAAAGAGATATAGCAGATGAAGTGAAGAAGCAGTTGTGGTTAGCTGGGCCTCTAGTGGCTGTTAGTTTCTTGCAGTTCTGTTTGCAGACAATCTCTGTAATGTTTGTGGGTCACCTTGGAGAGCTCTCTCTCTCAAGTGCTTCCATGGCCACTTCGTTTGCAGGGGTCACTGGTTTCAGCTTTTTGCTTGGGATGGGAAGTGCATTGGATACCTTATGCGGGCAGTCCTATGGAGCAAAACAGTATCATATGCTTGGCATACATATGCAGAG…
g00006t00248	3836	C	T	1518	0.3003	1371	0.3802	1298	0.2666	AB	AB	AB	CTCTGAAGAAAGAATGGCAAGGAAAATGGGAGAAGAAGGAAACCCATCTGTCCAATCTCCTCTGATTCCATCATATGAAAAGAGCTTGGAATCTAGAGGTGGAGAAGGATTAAACAATGTTGATTGGAAAAGAGATATAGCAGATGAAGTGAAGAAGCAGTTGTGGTTAGCTGGGCCTCTAGTGGCTGTTAGTTTCTTGCAGTTCTGTTTGCAGACAATCTCTGTAATGTTTGTGGGTCACCTTGGAGAGCTCTCTCTCTCAAGTGCTTCCATGGCCACTTCGTTTGCAGGGGTCACTGGTTTCAGCTTTTTGCTTGGGATGGGAAGTGCATTGGATACCTTATGCGGGCAGTCCTATGGAGCAAAACAGTATCATATGCTTGGCATACATATGCAGAG…
g00006t00248	3848	C	T	1284	0.2312	1210	0.162	1056	0.2325	AB	AB	AB	CTCTGAAGAAAGAATGGCAAGGAAAATGGGAGAAGAAGGAAACCCATCTGTCCAATCTCCTCTGATTCCATCATATGAAAAGAGCTTGGAATCTAGAGGTGGAGAAGGATTAAACAATGTTGATTGGAAAAGAGATATAGCAGATGAAGTGAAGAAGCAGTTGTGGTTAGCTGGGCCTCTAGTGGCTGTTAGTTTCTTGCAGTTCTGTTTGCAGACAATCTCTGTAATGTTTGTGGGTCACCTTGGAGAGCTCTCTCTCTCAAGTGCTTCCATGGCCACTTCGTTTGCAGGGGTCACTGGTTTCAGCTTTTTGCTTGGGATGGGAAGTGCATTGGATACCTTATGCGGGCAGTCCTATGGAGCAAAACAGTATCATATGCTTGGCATACATATGCAGAG…
g00006t00248	3850	C	A	1193	0.2871	1091	0.3889	1021	0.2137	AB	AB	AB	CTCTGAAGAAAGAATGGCAAGGAAAATGGGAGAAGAAGGAAACCCATCTGTCCAATCTCCTCTGATTCCATCATATGAAAAGAGCTTGGAATCTAGAGGTGGAGAAGGATTAAACAATGTTGATTGGAAAAGAGATATAGCAGATGAAGTGAAGAAGCAGTTGTGGTTAGCTGGGCCTCTAGTGGCTGTTAGTTTCTTGCAGTTCTGTTTGCAGACAATCTCTGTAATGTTTGTGGGTCACCTTGGAGAGCTCTCTCTCTCAAGTGCTTCCATGGCCACTTCGTTTGCAGGGGTCACTGGTTTCAGCTTTTTGCTTGGGATGGGAAGTGCATTGGATACCTTATGCGGGCAGTCCTATGGAGCAAAACAGTATCATATGCTTGGCATACATATGCAGAG…
g00006t00248	3900	A	C	1956	0.2944	1798	0.206	1537	0.4137	AB	AB	AB	CTCTGAAGAAAGAATGGCAAGGAAAATGGGAGAAGAAGGAAACCCATCTGTCCAATCTCCTCTGATTCCATCATATGAAAAGAGCTTGGAATCTAGAGGTGGAGAAGGATTAAACAATGTTGATTGGAAAAGAGATATAGCAGATGAAGTGAAGAAGCAGTTGTGGTTAGCTGGGCCTCTAGTGGCTGTTAGTTTCTTGCAGTTCTGTTTGCAGACAATCTCTGTAATGTTTGTGGGTCACCTTGGAGAGCTCTCTCTCTCAAGTGCTTCCATGGCCACTTCGTTTGCAGGGGTCACTGGTTTCAGCTTTTTGCTTGGGATGGGAAGTGCATTGGATACCTTATGCGGGCAGTCCTATGGAGCAAAACAGTATCATATGCTTGGCATACATATGCAGAG…
g00006t00248	3917	A	C	1915	0.3479	1913	0.2866	1677	0.4671	AB	AB	AB	CTCTGAAGAAAGAATGGCAAGGAAAATGGGAGAAGAAGGAAACCCATCTGTCCAATCTCCTCTGATTCCATCATATGAAAAGAGCTTGGAATCTAGAGGTGGAGAAGGATTAAACAATGTTGATTGGAAAAGAGATATAGCAGATGAAGTGAAGAAGCAGTTGTGGTTAGCTGGGCCTCTAGTGGCTGTTAGTTTCTTGCAGTTCTGTTTGCAGACAATCTCTGTAATGTTTGTGGGTCACCTTGGAGAGCTCTCTCTCTCAAGTGCTTCCATGGCCACTTCGTTTGCAGGGGTCACTGGTTTCAGCTTTTTGCTTGGGATGGGAAGTGCATTGGATACCTTATGCGGGCAGTCCTATGGAGCAAAACAGTATCATATGCTTGGCATACATATGCAGAG…
g00006t00248	3921	G	A	1885	0.9178	1868	0.9692	1671	0.9473	AB	AB	AB	CTCTGAAGAAAGAATGGCAAGGAAAATGGGAGAAGAAGGAAACCCATCTGTCCAATCTCCTCTGATTCCATCATATGAAAAGAGCTTGGAATCTAGAGGTGGAGAAGGATTAAACAATGTTGATTGGAAAAGAGATATAGCAGATGAAGTGAAGAAGCAGTTGTGGTTAGCTGGGCCTCTAGTGGCTGTTAGTTTCTTGCAGTTCTGTTTGCAGACAATCTCTGTAATGTTTGTGGGTCACCTTGGAGAGCTCTCTCTCTCAAGTGCTTCCATGGCCACTTCGTTTGCAGGGGTCACTGGTTTCAGCTTTTTGCTTGGGATGGGAAGTGCATTGGATACCTTATGCGGGCAGTCCTATGGAGCAAAACAGTATCATATGCTTGGCATACATATGCAGAG…
g00006t00248	3928	T	C	1910	0.1981	1917	0.3747	1808	0.1388	AB	AB	AB	CTCTGAAGAAAGAATGGCAAGGAAAATGGGAGAAGAAGGAAACCCATCTGTCCAATCTCCTCTGATTCCATCATATGAAAAGAGCTTGGAATCTAGAGGTGGAGAAGGATTAAACAATGTTGATTGGAAAAGAGATATAGCAGATGAAGTGAAGAAGCAGTTGTGGTTAGCTGGGCCTCTAGTGGCTGTTAGTTTCTTGCAGTTCTGTTTGCAGACAATCTCTGTAATGTTTGTGGGTCACCTTGGAGAGCTCTCTCTCTCAAGTGCTTCCATGGCCACTTCGTTTGCAGGGGTCACTGGTTTCAGCTTTTTGCTTGGGATGGGAAGTGCATTGGATACCTTATGCGGGCAGTCCTATGGAGCAAAACAGTATCATATGCTTGGCATACATATGCAGAG…
g00006t00248	3929	C	T	1939	0.157	1927	0.2933	1822	0.1089	AB	AB	AB	CTCTGAAGAAAGAATGGCAAGGAAAATGGGAGAAGAAGGAAACCCATCTGTCCAATCTCCTCTGATTCCATCATATGAAAAGAGCTTGGAATCTAGAGGTGGAGAAGGATTAAACAATGTTGATTGGAAAAGAGATATAGCAGATGAAGTGAAGAAGCAGTTGTGGTTAGCTGGGCCTCTAGTGGCTGTTAGTTTCTTGCAGTTCTGTTTGCAGACAATCTCTGTAATGTTTGTGGGTCACCTTGGAGAGCTCTCTCTCTCAAGTGCTTCCATGGCCACTTCGTTTGCAGGGGTCACTGGTTTCAGCTTTTTGCTTGGGATGGGAAGTGCATTGGATACCTTATGCGGGCAGTCCTATGGAGCAAAACAGTATCATATGCTTGGCATACATATGCAGAG…
g00006t00248	3940	G	A	1875	0.2948	1882	0.3161	1915	0.1836	AB	AB	AB	CTCTGAAGAAAGAATGGCAAGGAAAATGGGAGAAGAAGGAAACCCATCTGTCCAATCTCCTCTGATTCCATCATATGAAAAGAGCTTGGAATCTAGAGGTGGAGAAGGATTAAACAATGTTGATTGGAAAAGAGATATAGCAGATGAAGTGAAGAAGCAGTTGTGGTTAGCTGGGCCTCTAGTGGCTGTTAGTTTCTTGCAGTTCTGTTTGCAGACAATCTCTGTAATGTTTGTGGGTCACCTTGGAGAGCTCTCTCTCTCAAGTGCTTCCATGGCCACTTCGTTTGCAGGGGTCACTGGTTTCAGCTTTTTGCTTGGGATGGGAAGTGCATTGGATACCTTATGCGGGCAGTCCTATGGAGCAAAACAGTATCATATGCTTGGCATACATATGCAGAG…
g00006t00248	3942	C	T	1873	0.3275	1889	0.3952	1916	0.2172	AB	AB	AB	CTCTGAAGAAAGAATGGCAAGGAAAATGGGAGAAGAAGGAAACCCATCTGTCCAATCTCCTCTGATTCCATCATATGAAAAGAGCTTGGAATCTAGAGGTGGAGAAGGATTAAACAATGTTGATTGGAAAAGAGATATAGCAGATGAAGTGAAGAAGCAGTTGTGGTTAGCTGGGCCTCTAGTGGCTGTTAGTTTCTTGCAGTTCTGTTTGCAGACAATCTCTGTAATGTTTGTGGGTCACCTTGGAGAGCTCTCTCTCTCAAGTGCTTCCATGGCCACTTCGTTTGCAGGGGTCACTGGTTTCAGCTTTTTGCTTGGGATGGGAAGTGCATTGGATACCTTATGCGGGCAGTCCTATGGAGCAAAACAGTATCATATGCTTGGCATACATATGCAGAG…
g00006t00248	3950	T	C	1849	0.3316	1780	0.4502	1856	0.2264	AB	AB	AB	CTCTGAAGAAAGAATGGCAAGGAAAATGGGAGAAGAAGGAAACCCATCTGTCCAATCTCCTCTGATTCCATCATATGAAAAGAGCTTGGAATCTAGAGGTGGAGAAGGATTAAACAATGTTGATTGGAAAAGAGATATAGCAGATGAAGTGAAGAAGCAGTTGTGGTTAGCTGGGCCTCTAGTGGCTGTTAGTTTCTTGCAGTTCTGTTTGCAGACAATCTCTGTAATGTTTGTGGGTCACCTTGGAGAGCTCTCTCTCTCAAGTGCTTCCATGGCCACTTCGTTTGCAGGGGTCACTGGTTTCAGCTTTTTGCTTGGGATGGGAAGTGCATTGGATACCTTATGCGGGCAGTCCTATGGAGCAAAACAGTATCATATGCTTGGCATACATATGCAGAG…
g00006t00248	3951	A	G	1869	0.3751	1868	0.5027	1877	0.2425	AB	AB	AB	CTCTGAAGAAAGAATGGCAAGGAAAATGGGAGAAGAAGGAAACCCATCTGTCCAATCTCCTCTGATTCCATCATATGAAAAGAGCTTGGAATCTAGAGGTGGAGAAGGATTAAACAATGTTGATTGGAAAAGAGATATAGCAGATGAAGTGAAGAAGCAGTTGTGGTTAGCTGGGCCTCTAGTGGCTGTTAGTTTCTTGCAGTTCTGTTTGCAGACAATCTCTGTAATGTTTGTGGGTCACCTTGGAGAGCTCTCTCTCTCAAGTGCTTCCATGGCCACTTCGTTTGCAGGGGTCACTGGTTTCAGCTTTTTGCTTGGGATGGGAAGTGCATTGGATACCTTATGCGGGCAGTCCTATGGAGCAAAACAGTATCATATGCTTGGCATACATATGCAGAG…
g00006t00248	3952	A	G	1892	0.2823	1860	0.3207	1896	0.1821	AB	AB	AB	CTCTGAAGAAAGAATGGCAAGGAAAATGGGAGAAGAAGGAAACCCATCTGTCCAATCTCCTCTGATTCCATCATATGAAAAGAGCTTGGAATCTAGAGGTGGAGAAGGATTAAACAATGTTGATTGGAAAAGAGATATAGCAGATGAAGTGAAGAAGCAGTTGTGGTTAGCTGGGCCTCTAGTGGCTGTTAGTTTCTTGCAGTTCTGTTTGCAGACAATCTCTGTAATGTTTGTGGGTCACCTTGGAGAGCTCTCTCTCTCAAGTGCTTCCATGGCCACTTCGTTTGCAGGGGTCACTGGTTTCAGCTTTTTGCTTGGGATGGGAAGTGCATTGGATACCTTATGCGGGCAGTCCTATGGAGCAAAACAGTATCATATGCTTGGCATACATATGCAGAG…
g00006t00248	4046	C	T	1778	0.9798	1630	0.9884	1447	0.9787	AB	AB	AB	CTCTGAAGAAAGAATGGCAAGGAAAATGGGAGAAGAAGGAAACCCATCTGTCCAATCTCCTCTGATTCCATCATATGAAAAGAGCTTGGAATCTAGAGGTGGAGAAGGATTAAACAATGTTGATTGGAAAAGAGATATAGCAGATGAAGTGAAGAAGCAGTTGTGGTTAGCTGGGCCTCTAGTGGCTGTTAGTTTCTTGCAGTTCTGTTTGCAGACAATCTCTGTAATGTTTGTGGGTCACCTTGGAGAGCTCTCTCTCTCAAGTGCTTCCATGGCCACTTCGTTTGCAGGGGTCACTGGTTTCAGCTTTTTGCTTGGGATGGGAAGTGCATTGGATACCTTATGCGGGCAGTCCTATGGAGCAAAACAGTATCATATGCTTGGCATACATATGCAGAG…
g00006t00248	4052	G	A	1842	0.1668	1667	0.2267	1524	0.1473	AB	AB	AB	CTCTGAAGAAAGAATGGCAAGGAAAATGGGAGAAGAAGGAAACCCATCTGTCCAATCTCCTCTGATTCCATCATATGAAAAGAGCTTGGAATCTAGAGGTGGAGAAGGATTAAACAATGTTGATTGGAAAAGAGATATAGCAGATGAAGTGAAGAAGCAGTTGTGGTTAGCTGGGCCTCTAGTGGCTGTTAGTTTCTTGCAGTTCTGTTTGCAGACAATCTCTGTAATGTTTGTGGGTCACCTTGGAGAGCTCTCTCTCTCAAGTGCTTCCATGGCCACTTCGTTTGCAGGGGTCACTGGTTTCAGCTTTTTGCTTGGGATGGGAAGTGCATTGGATACCTTATGCGGGCAGTCCTATGGAGCAAAACAGTATCATATGCTTGGCATACATATGCAGAG…
g00006t00248	4057	G	A	1870	0.1701	1696	0.2056	1546	0.1227	AB	AB	AB	CTCTGAAGAAAGAATGGCAAGGAAAATGGGAGAAGAAGGAAACCCATCTGTCCAATCTCCTCTGATTCCATCATATGAAAAGAGCTTGGAATCTAGAGGTGGAGAAGGATTAAACAATGTTGATTGGAAAAGAGATATAGCAGATGAAGTGAAGAAGCAGTTGTGGTTAGCTGGGCCTCTAGTGGCTGTTAGTTTCTTGCAGTTCTGTTTGCAGACAATCTCTGTAATGTTTGTGGGTCACCTTGGAGAGCTCTCTCTCTCAAGTGCTTCCATGGCCACTTCGTTTGCAGGGGTCACTGGTTTCAGCTTTTTGCTTGGGATGGGAAGTGCATTGGATACCTTATGCGGGCAGTCCTATGGAGCAAAACAGTATCATATGCTTGGCATACATATGCAGAG…
g00006t00248	4079	T	G	1289	0.4104	1337	0.3493	1103	0.3968	AB	AB	AB	CTCTGAAGAAAGAATGGCAAGGAAAATGGGAGAAGAAGGAAACCCATCTGTCCAATCTCCTCTGATTCCATCATATGAAAAGAGCTTGGAATCTAGAGGTGGAGAAGGATTAAACAATGTTGATTGGAAAAGAGATATAGCAGATGAAGTGAAGAAGCAGTTGTGGTTAGCTGGGCCTCTAGTGGCTGTTAGTTTCTTGCAGTTCTGTTTGCAGACAATCTCTGTAATGTTTGTGGGTCACCTTGGAGAGCTCTCTCTCTCAAGTGCTTCCATGGCCACTTCGTTTGCAGGGGTCACTGGTTTCAGCTTTTTGCTTGGGATGGGAAGTGCATTGGATACCTTATGCGGGCAGTCCTATGGAGCAAAACAGTATCATATGCTTGGCATACATATGCAGAG…
g00006t00248	4083	T	C	1148	0.4144	1237	0.3158	1050	0.4233	AB	AB	AB	CTCTGAAGAAAGAATGGCAAGGAAAATGGGAGAAGAAGGAAACCCATCTGTCCAATCTCCTCTGATTCCATCATATGAAAAGAGCTTGGAATCTAGAGGTGGAGAAGGATTAAACAATGTTGATTGGAAAAGAGATATAGCAGATGAAGTGAAGAAGCAGTTGTGGTTAGCTGGGCCTCTAGTGGCTGTTAGTTTCTTGCAGTTCTGTTTGCAGACAATCTCTGTAATGTTTGTGGGTCACCTTGGAGAGCTCTCTCTCTCAAGTGCTTCCATGGCCACTTCGTTTGCAGGGGTCACTGGTTTCAGCTTTTTGCTTGGGATGGGAAGTGCATTGGATACCTTATGCGGGCAGTCCTATGGAGCAAAACAGTATCATATGCTTGGCATACATATGCAGAG…
g00006t00248	4084	C	T	1128	0.4859	1226	0.5432	1051	0.5294	AB	AB	AB	CTCTGAAGAAAGAATGGCAAGGAAAATGGGAGAAGAAGGAAACCCATCTGTCCAATCTCCTCTGATTCCATCATATGAAAAGAGCTTGGAATCTAGAGGTGGAGAAGGATTAAACAATGTTGATTGGAAAAGAGATATAGCAGATGAAGTGAAGAAGCAGTTGTGGTTAGCTGGGCCTCTAGTGGCTGTTAGTTTCTTGCAGTTCTGTTTGCAGACAATCTCTGTAATGTTTGTGGGTCACCTTGGAGAGCTCTCTCTCTCAAGTGCTTCCATGGCCACTTCGTTTGCAGGGGTCACTGGTTTCAGCTTTTTGCTTGGGATGGGAAGTGCATTGGATACCTTATGCGGGCAGTCCTATGGAGCAAAACAGTATCATATGCTTGGCATACATATGCAGAG…
g00006t00248	4087	T	G	1135	0.2421	1190	0.197	1057	0.3527	AB	AB	AB	CTCTGAAGAAAGAATGGCAAGGAAAATGGGAGAAGAAGGAAACCCATCTGTCCAATCTCCTCTGATTCCATCATATGAAAAGAGCTTGGAATCTAGAGGTGGAGAAGGATTAAACAATGTTGATTGGAAAAGAGATATAGCAGATGAAGTGAAGAAGCAGTTGTGGTTAGCTGGGCCTCTAGTGGCTGTTAGTTTCTTGCAGTTCTGTTTGCAGACAATCTCTGTAATGTTTGTGGGTCACCTTGGAGAGCTCTCTCTCTCAAGTGCTTCCATGGCCACTTCGTTTGCAGGGGTCACTGGTTTCAGCTTTTTGCTTGGGATGGGAAGTGCATTGGATACCTTATGCGGGCAGTCCTATGGAGCAAAACAGTATCATATGCTTGGCATACATATGCAGAG…
g00006t00248	4126	C	T	1904	0.1574	1902	0.2507	1872	0.1181	AB	AB	AB	CTCTGAAGAAAGAATGGCAAGGAAAATGGGAGAAGAAGGAAACCCATCTGTCCAATCTCCTCTGATTCCATCATATGAAAAGAGCTTGGAATCTAGAGGTGGAGAAGGATTAAACAATGTTGATTGGAAAAGAGATATAGCAGATGAAGTGAAGAAGCAGTTGTGGTTAGCTGGGCCTCTAGTGGCTGTTAGTTTCTTGCAGTTCTGTTTGCAGACAATCTCTGTAATGTTTGTGGGTCACCTTGGAGAGCTCTCTCTCTCAAGTGCTTCCATGGCCACTTCGTTTGCAGGGGTCACTGGTTTCAGCTTTTTGCTTGGGATGGGAAGTGCATTGGATACCTTATGCGGGCAGTCCTATGGAGCAAAACAGTATCATATGCTTGGCATACATATGCAGAG…
g00006t00248	4152	C	G	1723	0.9754	1655	0.9833	1816	0.9762	AB	AB	AB	CTCTGAAGAAAGAATGGCAAGGAAAATGGGAGAAGAAGGAAACCCATCTGTCCAATCTCCTCTGATTCCATCATATGAAAAGAGCTTGGAATCTAGAGGTGGAGAAGGATTAAACAATGTTGATTGGAAAAGAGATATAGCAGATGAAGTGAAGAAGCAGTTGTGGTTAGCTGGGCCTCTAGTGGCTGTTAGTTTCTTGCAGTTCTGTTTGCAGACAATCTCTGTAATGTTTGTGGGTCACCTTGGAGAGCTCTCTCTCTCAAGTGCTTCCATGGCCACTTCGTTTGCAGGGGTCACTGGTTTCAGCTTTTTGCTTGGGATGGGAAGTGCATTGGATACCTTATGCGGGCAGTCCTATGGAGCAAAACAGTATCATATGCTTGGCATACATATGCAGAG…
g00006t00248	4171	C	T	1462	0.9762	1380	0.9791	1612	0.9742	AB	AB	AB	CTCTGAAGAAAGAATGGCAAGGAAAATGGGAGAAGAAGGAAACCCATCTGTCCAATCTCCTCTGATTCCATCATATGAAAAGAGCTTGGAATCTAGAGGTGGAGAAGGATTAAACAATGTTGATTGGAAAAGAGATATAGCAGATGAAGTGAAGAAGCAGTTGTGGTTAGCTGGGCCTCTAGTGGCTGTTAGTTTCTTGCAGTTCTGTTTGCAGACAATCTCTGTAATGTTTGTGGGTCACCTTGGAGAGCTCTCTCTCTCAAGTGCTTCCATGGCCACTTCGTTTGCAGGGGTCACTGGTTTCAGCTTTTTGCTTGGGATGGGAAGTGCATTGGATACCTTATGCGGGCAGTCCTATGGAGCAAAACAGTATCATATGCTTGGCATACATATGCAGAG…
g00006t00248	4173	C	A	1478	0.2018	1367	0.431	1549	0.1289	AB	AB	AB	CTCTGAAGAAAGAATGGCAAGGAAAATGGGAGAAGAAGGAAACCCATCTGTCCAATCTCCTCTGATTCCATCATATGAAAAGAGCTTGGAATCTAGAGGTGGAGAAGGATTAAACAATGTTGATTGGAAAAGAGATATAGCAGATGAAGTGAAGAAGCAGTTGTGGTTAGCTGGGCCTCTAGTGGCTGTTAGTTTCTTGCAGTTCTGTTTGCAGACAATCTCTGTAATGTTTGTGGGTCACCTTGGAGAGCTCTCTCTCTCAAGTGCTTCCATGGCCACTTCGTTTGCAGGGGTCACTGGTTTCAGCTTTTTGCTTGGGATGGGAAGTGCATTGGATACCTTATGCGGGCAGTCCTATGGAGCAAAACAGTATCATATGCTTGGCATACATATGCAGAG…
g00006t00248	4364	C	A	140	0.9375	188	0.9634	111	0.9115	AB	AB	AB	CTCTGAAGAAAGAATGGCAAGGAAAATGGGAGAAGAAGGAAACCCATCTGTCCAATCTCCTCTGATTCCATCATATGAAAAGAGCTTGGAATCTAGAGGTGGAGAAGGATTAAACAATGTTGATTGGAAAAGAGATATAGCAGATGAAGTGAAGAAGCAGTTGTGGTTAGCTGGGCCTCTAGTGGCTGTTAGTTTCTTGCAGTTCTGTTTGCAGACAATCTCTGTAATGTTTGTGGGTCACCTTGGAGAGCTCTCTCTCTCAAGTGCTTCCATGGCCACTTCGTTTGCAGGGGTCACTGGTTTCAGCTTTTTGCTTGGGATGGGAAGTGCATTGGATACCTTATGCGGGCAGTCCTATGGAGCAAAACAGTATCATATGCTTGGCATACATATGCAGAG…
g00006t00248	4375	T	A	154	0.8766	237	0.903	139	0.7266	AB	AB	AB	CTCTGAAGAAAGAATGGCAAGGAAAATGGGAGAAGAAGGAAACCCATCTGTCCAATCTCCTCTGATTCCATCATATGAAAAGAGCTTGGAATCTAGAGGTGGAGAAGGATTAAACAATGTTGATTGGAAAAGAGATATAGCAGATGAAGTGAAGAAGCAGTTGTGGTTAGCTGGGCCTCTAGTGGCTGTTAGTTTCTTGCAGTTCTGTTTGCAGACAATCTCTGTAATGTTTGTGGGTCACCTTGGAGAGCTCTCTCTCTCAAGTGCTTCCATGGCCACTTCGTTTGCAGGGGTCACTGGTTTCAGCTTTTTGCTTGGGATGGGAAGTGCATTGGATACCTTATGCGGGCAGTCCTATGGAGCAAAACAGTATCATATGCTTGGCATACATATGCAGAG…
g00006t00248	4378	G	A	156	0.891	234	0.9114	138	0.7319	AB	AB	AB	CTCTGAAGAAAGAATGGCAAGGAAAATGGGAGAAGAAGGAAACCCATCTGTCCAATCTCCTCTGATTCCATCATATGAAAAGAGCTTGGAATCTAGAGGTGGAGAAGGATTAAACAATGTTGATTGGAAAAGAGATATAGCAGATGAAGTGAAGAAGCAGTTGTGGTTAGCTGGGCCTCTAGTGGCTGTTAGTTTCTTGCAGTTCTGTTTGCAGACAATCTCTGTAATGTTTGTGGGTCACCTTGGAGAGCTCTCTCTCTCAAGTGCTTCCATGGCCACTTCGTTTGCAGGGGTCACTGGTTTCAGCTTTTTGCTTGGGATGGGAAGTGCATTGGATACCTTATGCGGGCAGTCCTATGGAGCAAAACAGTATCATATGCTTGGCATACATATGCAGAG…
g00006t00248	4380	T	C	150	0.8291	217	0.8312	138	0.7554	AB	AB	AB	CTCTGAAGAAAGAATGGCAAGGAAAATGGGAGAAGAAGGAAACCCATCTGTCCAATCTCCTCTGATTCCATCATATGAAAAGAGCTTGGAATCTAGAGGTGGAGAAGGATTAAACAATGTTGATTGGAAAAGAGATATAGCAGATGAAGTGAAGAAGCAGTTGTGGTTAGCTGGGCCTCTAGTGGCTGTTAGTTTCTTGCAGTTCTGTTTGCAGACAATCTCTGTAATGTTTGTGGGTCACCTTGGAGAGCTCTCTCTCTCAAGTGCTTCCATGGCCACTTCGTTTGCAGGGGTCACTGGTTTCAGCTTTTTGCTTGGGATGGGAAGTGCATTGGATACCTTATGCGGGCAGTCCTATGGAGCAAAACAGTATCATATGCTTGGCATACATATGCAGAG…
g00006t00248	4384	T	C	154	0.8095	246	0.7977	139	0.7848	AB	AB	AB	CTCTGAAGAAAGAATGGCAAGGAAAATGGGAGAAGAAGGAAACCCATCTGTCCAATCTCCTCTGATTCCATCATATGAAAAGAGCTTGGAATCTAGAGGTGGAGAAGGATTAAACAATGTTGATTGGAAAAGAGATATAGCAGATGAAGTGAAGAAGCAGTTGTGGTTAGCTGGGCCTCTAGTGGCTGTTAGTTTCTTGCAGTTCTGTTTGCAGACAATCTCTGTAATGTTTGTGGGTCACCTTGGAGAGCTCTCTCTCTCAAGTGCTTCCATGGCCACTTCGTTTGCAGGGGTCACTGGTTTCAGCTTTTTGCTTGGGATGGGAAGTGCATTGGATACCTTATGCGGGCAGTCCTATGGAGCAAAACAGTATCATATGCTTGGCATACATATGCAGAG…
g00006t00248	4385	T	A	165	0.9096	258	0.938	160	0.7562	AB	AB	AB	CTCTGAAGAAAGAATGGCAAGGAAAATGGGAGAAGAAGGAAACCCATCTGTCCAATCTCCTCTGATTCCATCATATGAAAAGAGCTTGGAATCTAGAGGTGGAGAAGGATTAAACAATGTTGATTGGAAAAGAGATATAGCAGATGAAGTGAAGAAGCAGTTGTGGTTAGCTGGGCCTCTAGTGGCTGTTAGTTTCTTGCAGTTCTGTTTGCAGACAATCTCTGTAATGTTTGTGGGTCACCTTGGAGAGCTCTCTCTCTCAAGTGCTTCCATGGCCACTTCGTTTGCAGGGGTCACTGGTTTCAGCTTTTTGCTTGGGATGGGAAGTGCATTGGATACCTTATGCGGGCAGTCCTATGGAGCAAAACAGTATCATATGCTTGGCATACATATGCAGAG…
g00006t00248	4471	A	T	42	0	64	0.2	35	0	AA	AB	AA	CTCTGAAGAAAGAATGGCAAGGAAAATGGGAGAAGAAGGAAACCCATCTGTCCAATCTCCTCTGATTCCATCATATGAAAAGAGCTTGGAATCTAGAGGTGGAGAAGGATTAAACAATGTTGATTGGAAAAGAGATATAGCAGATGAAGTGAAGAAGCAGTTGTGGTTAGCTGGGCCTCTAGTGGCTGTTAGTTTCTTGCAGTTCTGTTTGCAGACAATCTCTGTAATGTTTGTGGGTCACCTTGGAGAGCTCTCTCTCTCAAGTGCTTCCATGGCCACTTCGTTTGCAGGGGTCACTGGTTTCAGCTTTTTGCTTGGGATGGGAAGTGCATTGGATACCTTATGCGGGCAGTCCTATGGAGCAAAACAGTATCATATGCTTGGCATACATATGCAGAG…
g00006t00248	4525	T	C	321	0.9969	412	0.9855	319	0.9906	AB	AB	AB	CTCTGAAGAAAGAATGGCAAGGAAAATGGGAGAAGAAGGAAACCCATCTGTCCAATCTCCTCTGATTCCATCATATGAAAAGAGCTTGGAATCTAGAGGTGGAGAAGGATTAAACAATGTTGATTGGAAAAGAGATATAGCAGATGAAGTGAAGAAGCAGTTGTGGTTAGCTGGGCCTCTAGTGGCTGTTAGTTTCTTGCAGTTCTGTTTGCAGACAATCTCTGTAATGTTTGTGGGTCACCTTGGAGAGCTCTCTCTCTCAAGTGCTTCCATGGCCACTTCGTTTGCAGGGGTCACTGGTTTCAGCTTTTTGCTTGGGATGGGAAGTGCATTGGATACCTTATGCGGGCAGTCCTATGGAGCAAAACAGTATCATATGCTTGGCATACATATGCAGAG…
g00006t00248	4539	A	G	324	0.8858	420	0.8619	350	0.9029	AB	AB	AB	CTCTGAAGAAAGAATGGCAAGGAAAATGGGAGAAGAAGGAAACCCATCTGTCCAATCTCCTCTGATTCCATCATATGAAAAGAGCTTGGAATCTAGAGGTGGAGAAGGATTAAACAATGTTGATTGGAAAAGAGATATAGCAGATGAAGTGAAGAAGCAGTTGTGGTTAGCTGGGCCTCTAGTGGCTGTTAGTTTCTTGCAGTTCTGTTTGCAGACAATCTCTGTAATGTTTGTGGGTCACCTTGGAGAGCTCTCTCTCTCAAGTGCTTCCATGGCCACTTCGTTTGCAGGGGTCACTGGTTTCAGCTTTTTGCTTGGGATGGGAAGTGCATTGGATACCTTATGCGGGCAGTCCTATGGAGCAAAACAGTATCATATGCTTGGCATACATATGCAGAG…
g00006t00248	4545	G	T	283	0.6899	427	0.8041	332	0.6981	AB	AB	AB	CTCTGAAGAAAGAATGGCAAGGAAAATGGGAGAAGAAGGAAACCCATCTGTCCAATCTCCTCTGATTCCATCATATGAAAAGAGCTTGGAATCTAGAGGTGGAGAAGGATTAAACAATGTTGATTGGAAAAGAGATATAGCAGATGAAGTGAAGAAGCAGTTGTGGTTAGCTGGGCCTCTAGTGGCTGTTAGTTTCTTGCAGTTCTGTTTGCAGACAATCTCTGTAATGTTTGTGGGTCACCTTGGAGAGCTCTCTCTCTCAAGTGCTTCCATGGCCACTTCGTTTGCAGGGGTCACTGGTTTCAGCTTTTTGCTTGGGATGGGAAGTGCATTGGATACCTTATGCGGGCAGTCCTATGGAGCAAAACAGTATCATATGCTTGGCATACATATGCAGAG…
g00006t00248	4560	T	A	330	0.9333	459	0.9346	401	0.9302	AB	AB	AB	CTCTGAAGAAAGAATGGCAAGGAAAATGGGAGAAGAAGGAAACCCATCTGTCCAATCTCCTCTGATTCCATCATATGAAAAGAGCTTGGAATCTAGAGGTGGAGAAGGATTAAACAATGTTGATTGGAAAAGAGATATAGCAGATGAAGTGAAGAAGCAGTTGTGGTTAGCTGGGCCTCTAGTGGCTGTTAGTTTCTTGCAGTTCTGTTTGCAGACAATCTCTGTAATGTTTGTGGGTCACCTTGGAGAGCTCTCTCTCTCAAGTGCTTCCATGGCCACTTCGTTTGCAGGGGTCACTGGTTTCAGCTTTTTGCTTGGGATGGGAAGTGCATTGGATACCTTATGCGGGCAGTCCTATGGAGCAAAACAGTATCATATGCTTGGCATACATATGCAGAG…
g00006t00248	4564	T	A	309	0.8988	442	0.9526	381	0.878	AB	AB	AB	CTCTGAAGAAAGAATGGCAAGGAAAATGGGAGAAGAAGGAAACCCATCTGTCCAATCTCCTCTGATTCCATCATATGAAAAGAGCTTGGAATCTAGAGGTGGAGAAGGATTAAACAATGTTGATTGGAAAAGAGATATAGCAGATGAAGTGAAGAAGCAGTTGTGGTTAGCTGGGCCTCTAGTGGCTGTTAGTTTCTTGCAGTTCTGTTTGCAGACAATCTCTGTAATGTTTGTGGGTCACCTTGGAGAGCTCTCTCTCTCAAGTGCTTCCATGGCCACTTCGTTTGCAGGGGTCACTGGTTTCAGCTTTTTGCTTGGGATGGGAAGTGCATTGGATACCTTATGCGGGCAGTCCTATGGAGCAAAACAGTATCATATGCTTGGCATACATATGCAGAG…
g00006t00248	4575	T	C	344	0.7708	478	0.8222	430	0.7488	AB	AB	AB	CTCTGAAGAAAGAATGGCAAGGAAAATGGGAGAAGAAGGAAACCCATCTGTCCAATCTCCTCTGATTCCATCATATGAAAAGAGCTTGGAATCTAGAGGTGGAGAAGGATTAAACAATGTTGATTGGAAAAGAGATATAGCAGATGAAGTGAAGAAGCAGTTGTGGTTAGCTGGGCCTCTAGTGGCTGTTAGTTTCTTGCAGTTCTGTTTGCAGACAATCTCTGTAATGTTTGTGGGTCACCTTGGAGAGCTCTCTCTCTCAAGTGCTTCCATGGCCACTTCGTTTGCAGGGGTCACTGGTTTCAGCTTTTTGCTTGGGATGGGAAGTGCATTGGATACCTTATGCGGGCAGTCCTATGGAGCAAAACAGTATCATATGCTTGGCATACATATGCAGAG…
g00006t00248	4618	G	A	325	0.9474	500	0.9615	464	0.9727	AB	AB	AB	CTCTGAAGAAAGAATGGCAAGGAAAATGGGAGAAGAAGGAAACCCATCTGTCCAATCTCCTCTGATTCCATCATATGAAAAGAGCTTGGAATCTAGAGGTGGAGAAGGATTAAACAATGTTGATTGGAAAAGAGATATAGCAGATGAAGTGAAGAAGCAGTTGTGGTTAGCTGGGCCTCTAGTGGCTGTTAGTTTCTTGCAGTTCTGTTTGCAGACAATCTCTGTAATGTTTGTGGGTCACCTTGGAGAGCTCTCTCTCTCAAGTGCTTCCATGGCCACTTCGTTTGCAGGGGTCACTGGTTTCAGCTTTTTGCTTGGGATGGGAAGTGCATTGGATACCTTATGCGGGCAGTCCTATGGAGCAAAACAGTATCATATGCTTGGCATACATATGCAGAG…
g00006t00248	4635	T	C	328	0.9362	492	0.9899	472	0.8851	AB	AB	AB	CTCTGAAGAAAGAATGGCAAGGAAAATGGGAGAAGAAGGAAACCCATCTGTCCAATCTCCTCTGATTCCATCATATGAAAAGAGCTTGGAATCTAGAGGTGGAGAAGGATTAAACAATGTTGATTGGAAAAGAGATATAGCAGATGAAGTGAAGAAGCAGTTGTGGTTAGCTGGGCCTCTAGTGGCTGTTAGTTTCTTGCAGTTCTGTTTGCAGACAATCTCTGTAATGTTTGTGGGTCACCTTGGAGAGCTCTCTCTCTCAAGTGCTTCCATGGCCACTTCGTTTGCAGGGGTCACTGGTTTCAGCTTTTTGCTTGGGATGGGAAGTGCATTGGATACCTTATGCGGGCAGTCCTATGGAGCAAAACAGTATCATATGCTTGGCATACATATGCAGAG…
g00006t00248	4663	C	T	385	0.9844	555	1	549	0.9564	AB	BB	AB	CTCTGAAGAAAGAATGGCAAGGAAAATGGGAGAAGAAGGAAACCCATCTGTCCAATCTCCTCTGATTCCATCATATGAAAAGAGCTTGGAATCTAGAGGTGGAGAAGGATTAAACAATGTTGATTGGAAAAGAGATATAGCAGATGAAGTGAAGAAGCAGTTGTGGTTAGCTGGGCCTCTAGTGGCTGTTAGTTTCTTGCAGTTCTGTTTGCAGACAATCTCTGTAATGTTTGTGGGTCACCTTGGAGAGCTCTCTCTCTCAAGTGCTTCCATGGCCACTTCGTTTGCAGGGGTCACTGGTTTCAGCTTTTTGCTTGGGATGGGAAGTGCATTGGATACCTTATGCGGGCAGTCCTATGGAGCAAAACAGTATCATATGCTTGGCATACATATGCAGAG…
g00006t00248	4739	T	C	458	0.9258	612	0.9167	428	0.8925	AB	AB	AB	CTCTGAAGAAAGAATGGCAAGGAAAATGGGAGAAGAAGGAAACCCATCTGTCCAATCTCCTCTGATTCCATCATATGAAAAGAGCTTGGAATCTAGAGGTGGAGAAGGATTAAACAATGTTGATTGGAAAAGAGATATAGCAGATGAAGTGAAGAAGCAGTTGTGGTTAGCTGGGCCTCTAGTGGCTGTTAGTTTCTTGCAGTTCTGTTTGCAGACAATCTCTGTAATGTTTGTGGGTCACCTTGGAGAGCTCTCTCTCTCAAGTGCTTCCATGGCCACTTCGTTTGCAGGGGTCACTGGTTTCAGCTTTTTGCTTGGGATGGGAAGTGCATTGGATACCTTATGCGGGCAGTCCTATGGAGCAAAACAGTATCATATGCTTGGCATACATATGCAGAG…
g00006t00248	474	C	T	45	0.1333	37	0	49	0.2449	AB	AA	AB	CTCTGAAGAAAGAATGGCAAGGAAAATGGGAGAAGAAGGAAACCCATCTGTCCAATCTCCTCTGATTCCATCATATGAAAAGAGCTTGGAATCTAGAGGTGGAGAAGGATTAAACAATGTTGATTGGAAAAGAGATATAGCAGATGAAGTGAAGAAGCAGTTGTGGTTAGCTGGGCCTCTAGTGGCTGTTAGTTTCTTGCAGTTCTGTTTGCAGACAATCTCTGTAATGTTTGTGGGTCACCTTGGAGAGCTCTCTCTCTCAAGTGCTTCCATGGCCACTTCGTTTGCAGGGGTCACTGGTTTCAGCTTTTTGCTTGGGATGGGAAGTGCATTGGATACCTTATGCGGGCAGTCCTATGGAGCAAAACAGTATCATATGCTTGGCATACATATGCAGAG…
g00006t00248	4743	G	C	457	0.9978	608	0.9984	407	1	AB	AB	BB	CTCTGAAGAAAGAATGGCAAGGAAAATGGGAGAAGAAGGAAACCCATCTGTCCAATCTCCTCTGATTCCATCATATGAAAAGAGCTTGGAATCTAGAGGTGGAGAAGGATTAAACAATGTTGATTGGAAAAGAGATATAGCAGATGAAGTGAAGAAGCAGTTGTGGTTAGCTGGGCCTCTAGTGGCTGTTAGTTTCTTGCAGTTCTGTTTGCAGACAATCTCTGTAATGTTTGTGGGTCACCTTGGAGAGCTCTCTCTCTCAAGTGCTTCCATGGCCACTTCGTTTGCAGGGGTCACTGGTTTCAGCTTTTTGCTTGGGATGGGAAGTGCATTGGATACCTTATGCGGGCAGTCCTATGGAGCAAAACAGTATCATATGCTTGGCATACATATGCAGAG…
g00006t00248	4763	A	G	431	0.9466	587	0.9371	355	0.938	AB	AB	AB	CTCTGAAGAAAGAATGGCAAGGAAAATGGGAGAAGAAGGAAACCCATCTGTCCAATCTCCTCTGATTCCATCATATGAAAAGAGCTTGGAATCTAGAGGTGGAGAAGGATTAAACAATGTTGATTGGAAAAGAGATATAGCAGATGAAGTGAAGAAGCAGTTGTGGTTAGCTGGGCCTCTAGTGGCTGTTAGTTTCTTGCAGTTCTGTTTGCAGACAATCTCTGTAATGTTTGTGGGTCACCTTGGAGAGCTCTCTCTCTCAAGTGCTTCCATGGCCACTTCGTTTGCAGGGGTCACTGGTTTCAGCTTTTTGCTTGGGATGGGAAGTGCATTGGATACCTTATGCGGGCAGTCCTATGGAGCAAAACAGTATCATATGCTTGGCATACATATGCAGAG…
g00006t00248	4765	T	C	429	0.8591	576	0.8722	339	0.8207	AB	AB	AB	CTCTGAAGAAAGAATGGCAAGGAAAATGGGAGAAGAAGGAAACCCATCTGTCCAATCTCCTCTGATTCCATCATATGAAAAGAGCTTGGAATCTAGAGGTGGAGAAGGATTAAACAATGTTGATTGGAAAAGAGATATAGCAGATGAAGTGAAGAAGCAGTTGTGGTTAGCTGGGCCTCTAGTGGCTGTTAGTTTCTTGCAGTTCTGTTTGCAGACAATCTCTGTAATGTTTGTGGGTCACCTTGGAGAGCTCTCTCTCTCAAGTGCTTCCATGGCCACTTCGTTTGCAGGGGTCACTGGTTTCAGCTTTTTGCTTGGGATGGGAAGTGCATTGGATACCTTATGCGGGCAGTCCTATGGAGCAAAACAGTATCATATGCTTGGCATACATATGCAGAG…
g00006t00248	4776	T	C	409	0.9053	549	0.9091	343	0.9067	AB	AB	AB	CTCTGAAGAAAGAATGGCAAGGAAAATGGGAGAAGAAGGAAACCCATCTGTCCAATCTCCTCTGATTCCATCATATGAAAAGAGCTTGGAATCTAGAGGTGGAGAAGGATTAAACAATGTTGATTGGAAAAGAGATATAGCAGATGAAGTGAAGAAGCAGTTGTGGTTAGCTGGGCCTCTAGTGGCTGTTAGTTTCTTGCAGTTCTGTTTGCAGACAATCTCTGTAATGTTTGTGGGTCACCTTGGAGAGCTCTCTCTCTCAAGTGCTTCCATGGCCACTTCGTTTGCAGGGGTCACTGGTTTCAGCTTTTTGCTTGGGATGGGAAGTGCATTGGATACCTTATGCGGGCAGTCCTATGGAGCAAAACAGTATCATATGCTTGGCATACATATGCAGAG…
g00006t00248	4842	T	C	176	0.5301	231	0.5844	166	0.5536	AB	AB	AB	CTCTGAAGAAAGAATGGCAAGGAAAATGGGAGAAGAAGGAAACCCATCTGTCCAATCTCCTCTGATTCCATCATATGAAAAGAGCTTGGAATCTAGAGGTGGAGAAGGATTAAACAATGTTGATTGGAAAAGAGATATAGCAGATGAAGTGAAGAAGCAGTTGTGGTTAGCTGGGCCTCTAGTGGCTGTTAGTTTCTTGCAGTTCTGTTTGCAGACAATCTCTGTAATGTTTGTGGGTCACCTTGGAGAGCTCTCTCTCTCAAGTGCTTCCATGGCCACTTCGTTTGCAGGGGTCACTGGTTTCAGCTTTTTGCTTGGGATGGGAAGTGCATTGGATACCTTATGCGGGCAGTCCTATGGAGCAAAACAGTATCATATGCTTGGCATACATATGCAGAG…
g00006t00248	508	A	G	45	0.1333	40	0.05	50	0.3	AB	AB	AB	CTCTGAAGAAAGAATGGCAAGGAAAATGGGAGAAGAAGGAAACCCATCTGTCCAATCTCCTCTGATTCCATCATATGAAAAGAGCTTGGAATCTAGAGGTGGAGAAGGATTAAACAATGTTGATTGGAAAAGAGATATAGCAGATGAAGTGAAGAAGCAGTTGTGGTTAGCTGGGCCTCTAGTGGCTGTTAGTTTCTTGCAGTTCTGTTTGCAGACAATCTCTGTAATGTTTGTGGGTCACCTTGGAGAGCTCTCTCTCTCAAGTGCTTCCATGGCCACTTCGTTTGCAGGGGTCACTGGTTTCAGCTTTTTGCTTGGGATGGGAAGTGCATTGGATACCTTATGCGGGCAGTCCTATGGAGCAAAACAGTATCATATGCTTGGCATACATATGCAGAG…
g00006t00248	517	C	T	42	0.2143	40	0.175	53	0.1698	AB	AB	AB	CTCTGAAGAAAGAATGGCAAGGAAAATGGGAGAAGAAGGAAACCCATCTGTCCAATCTCCTCTGATTCCATCATATGAAAAGAGCTTGGAATCTAGAGGTGGAGAAGGATTAAACAATGTTGATTGGAAAAGAGATATAGCAGATGAAGTGAAGAAGCAGTTGTGGTTAGCTGGGCCTCTAGTGGCTGTTAGTTTCTTGCAGTTCTGTTTGCAGACAATCTCTGTAATGTTTGTGGGTCACCTTGGAGAGCTCTCTCTCTCAAGTGCTTCCATGGCCACTTCGTTTGCAGGGGTCACTGGTTTCAGCTTTTTGCTTGGGATGGGAAGTGCATTGGATACCTTATGCGGGCAGTCCTATGGAGCAAAACAGTATCATATGCTTGGCATACATATGCAGAG…
g00006t00248	523	G	T	41	0.2195	38	0.1579	51	0.1765	AB	AB	AB	CTCTGAAGAAAGAATGGCAAGGAAAATGGGAGAAGAAGGAAACCCATCTGTCCAATCTCCTCTGATTCCATCATATGAAAAGAGCTTGGAATCTAGAGGTGGAGAAGGATTAAACAATGTTGATTGGAAAAGAGATATAGCAGATGAAGTGAAGAAGCAGTTGTGGTTAGCTGGGCCTCTAGTGGCTGTTAGTTTCTTGCAGTTCTGTTTGCAGACAATCTCTGTAATGTTTGTGGGTCACCTTGGAGAGCTCTCTCTCTCAAGTGCTTCCATGGCCACTTCGTTTGCAGGGGTCACTGGTTTCAGCTTTTTGCTTGGGATGGGAAGTGCATTGGATACCTTATGCGGGCAGTCCTATGGAGCAAAACAGTATCATATGCTTGGCATACATATGCAGAG…
g00006t00248	549	A	T	41	0.2439	41	0.1707	60	0.2	AB	AB	AB	CTCTGAAGAAAGAATGGCAAGGAAAATGGGAGAAGAAGGAAACCCATCTGTCCAATCTCCTCTGATTCCATCATATGAAAAGAGCTTGGAATCTAGAGGTGGAGAAGGATTAAACAATGTTGATTGGAAAAGAGATATAGCAGATGAAGTGAAGAAGCAGTTGTGGTTAGCTGGGCCTCTAGTGGCTGTTAGTTTCTTGCAGTTCTGTTTGCAGACAATCTCTGTAATGTTTGTGGGTCACCTTGGAGAGCTCTCTCTCTCAAGTGCTTCCATGGCCACTTCGTTTGCAGGGGTCACTGGTTTCAGCTTTTTGCTTGGGATGGGAAGTGCATTGGATACCTTATGCGGGCAGTCCTATGGAGCAAAACAGTATCATATGCTTGGCATACATATGCAGAG…
g00006t00248	562	A	G	37	0.0541	42	0.0476	64	0.25	AB	AB	AB	CTCTGAAGAAAGAATGGCAAGGAAAATGGGAGAAGAAGGAAACCCATCTGTCCAATCTCCTCTGATTCCATCATATGAAAAGAGCTTGGAATCTAGAGGTGGAGAAGGATTAAACAATGTTGATTGGAAAAGAGATATAGCAGATGAAGTGAAGAAGCAGTTGTGGTTAGCTGGGCCTCTAGTGGCTGTTAGTTTCTTGCAGTTCTGTTTGCAGACAATCTCTGTAATGTTTGTGGGTCACCTTGGAGAGCTCTCTCTCTCAAGTGCTTCCATGGCCACTTCGTTTGCAGGGGTCACTGGTTTCAGCTTTTTGCTTGGGATGGGAAGTGCATTGGATACCTTATGCGGGCAGTCCTATGGAGCAAAACAGTATCATATGCTTGGCATACATATGCAGAG…
g00006t00248	568	T	A	35	0.2571	41	0.122	64	0.1719	AB	AB	AB	CTCTGAAGAAAGAATGGCAAGGAAAATGGGAGAAGAAGGAAACCCATCTGTCCAATCTCCTCTGATTCCATCATATGAAAAGAGCTTGGAATCTAGAGGTGGAGAAGGATTAAACAATGTTGATTGGAAAAGAGATATAGCAGATGAAGTGAAGAAGCAGTTGTGGTTAGCTGGGCCTCTAGTGGCTGTTAGTTTCTTGCAGTTCTGTTTGCAGACAATCTCTGTAATGTTTGTGGGTCACCTTGGAGAGCTCTCTCTCTCAAGTGCTTCCATGGCCACTTCGTTTGCAGGGGTCACTGGTTTCAGCTTTTTGCTTGGGATGGGAAGTGCATTGGATACCTTATGCGGGCAGTCCTATGGAGCAAAACAGTATCATATGCTTGGCATACATATGCAGAG…
g00006t00248	574	A	G	36	0.25	39	0.1282	65	0.1538	AB	AB	AB	CTCTGAAGAAAGAATGGCAAGGAAAATGGGAGAAGAAGGAAACCCATCTGTCCAATCTCCTCTGATTCCATCATATGAAAAGAGCTTGGAATCTAGAGGTGGAGAAGGATTAAACAATGTTGATTGGAAAAGAGATATAGCAGATGAAGTGAAGAAGCAGTTGTGGTTAGCTGGGCCTCTAGTGGCTGTTAGTTTCTTGCAGTTCTGTTTGCAGACAATCTCTGTAATGTTTGTGGGTCACCTTGGAGAGCTCTCTCTCTCAAGTGCTTCCATGGCCACTTCGTTTGCAGGGGTCACTGGTTTCAGCTTTTTGCTTGGGATGGGAAGTGCATTGGATACCTTATGCGGGCAGTCCTATGGAGCAAAACAGTATCATATGCTTGGCATACATATGCAGAG…
g00006t00248	673	T	A	42	0.0714	36	0.1389	61	0.2295	AB	AB	AB	CTCTGAAGAAAGAATGGCAAGGAAAATGGGAGAAGAAGGAAACCCATCTGTCCAATCTCCTCTGATTCCATCATATGAAAAGAGCTTGGAATCTAGAGGTGGAGAAGGATTAAACAATGTTGATTGGAAAAGAGATATAGCAGATGAAGTGAAGAAGCAGTTGTGGTTAGCTGGGCCTCTAGTGGCTGTTAGTTTCTTGCAGTTCTGTTTGCAGACAATCTCTGTAATGTTTGTGGGTCACCTTGGAGAGCTCTCTCTCTCAAGTGCTTCCATGGCCACTTCGTTTGCAGGGGTCACTGGTTTCAGCTTTTTGCTTGGGATGGGAAGTGCATTGGATACCTTATGCGGGCAGTCCTATGGAGCAAAACAGTATCATATGCTTGGCATACATATGCAGAG…
g00006t00248	682	C	T	40	0.075	38	0.1579	53	0.2264	AB	AB	AB	CTCTGAAGAAAGAATGGCAAGGAAAATGGGAGAAGAAGGAAACCCATCTGTCCAATCTCCTCTGATTCCATCATATGAAAAGAGCTTGGAATCTAGAGGTGGAGAAGGATTAAACAATGTTGATTGGAAAAGAGATATAGCAGATGAAGTGAAGAAGCAGTTGTGGTTAGCTGGGCCTCTAGTGGCTGTTAGTTTCTTGCAGTTCTGTTTGCAGACAATCTCTGTAATGTTTGTGGGTCACCTTGGAGAGCTCTCTCTCTCAAGTGCTTCCATGGCCACTTCGTTTGCAGGGGTCACTGGTTTCAGCTTTTTGCTTGGGATGGGAAGTGCATTGGATACCTTATGCGGGCAGTCCTATGGAGCAAAACAGTATCATATGCTTGGCATACATATGCAGAG…
g00006t00248	694	T	C	44	0.1136	41	0.1707	54	0.2407	AB	AB	AB	CTCTGAAGAAAGAATGGCAAGGAAAATGGGAGAAGAAGGAAACCCATCTGTCCAATCTCCTCTGATTCCATCATATGAAAAGAGCTTGGAATCTAGAGGTGGAGAAGGATTAAACAATGTTGATTGGAAAAGAGATATAGCAGATGAAGTGAAGAAGCAGTTGTGGTTAGCTGGGCCTCTAGTGGCTGTTAGTTTCTTGCAGTTCTGTTTGCAGACAATCTCTGTAATGTTTGTGGGTCACCTTGGAGAGCTCTCTCTCTCAAGTGCTTCCATGGCCACTTCGTTTGCAGGGGTCACTGGTTTCAGCTTTTTGCTTGGGATGGGAAGTGCATTGGATACCTTATGCGGGCAGTCCTATGGAGCAAAACAGTATCATATGCTTGGCATACATATGCAGAG…
g00006t00248	729	T	C	51	0.1569	38	0.2105	41	0.3415	AB	AB	AB	CTCTGAAGAAAGAATGGCAAGGAAAATGGGAGAAGAAGGAAACCCATCTGTCCAATCTCCTCTGATTCCATCATATGAAAAGAGCTTGGAATCTAGAGGTGGAGAAGGATTAAACAATGTTGATTGGAAAAGAGATATAGCAGATGAAGTGAAGAAGCAGTTGTGGTTAGCTGGGCCTCTAGTGGCTGTTAGTTTCTTGCAGTTCTGTTTGCAGACAATCTCTGTAATGTTTGTGGGTCACCTTGGAGAGCTCTCTCTCTCAAGTGCTTCCATGGCCACTTCGTTTGCAGGGGTCACTGGTTTCAGCTTTTTGCTTGGGATGGGAAGTGCATTGGATACCTTATGCGGGCAGTCCTATGGAGCAAAACAGTATCATATGCTTGGCATACATATGCAGAG…
g00006t00248	731	G	A	51	0.1569	38	0.2105	39	0.3333	AB	AB	AB	CTCTGAAGAAAGAATGGCAAGGAAAATGGGAGAAGAAGGAAACCCATCTGTCCAATCTCCTCTGATTCCATCATATGAAAAGAGCTTGGAATCTAGAGGTGGAGAAGGATTAAACAATGTTGATTGGAAAAGAGATATAGCAGATGAAGTGAAGAAGCAGTTGTGGTTAGCTGGGCCTCTAGTGGCTGTTAGTTTCTTGCAGTTCTGTTTGCAGACAATCTCTGTAATGTTTGTGGGTCACCTTGGAGAGCTCTCTCTCTCAAGTGCTTCCATGGCCACTTCGTTTGCAGGGGTCACTGGTTTCAGCTTTTTGCTTGGGATGGGAAGTGCATTGGATACCTTATGCGGGCAGTCCTATGGAGCAAAACAGTATCATATGCTTGGCATACATATGCAGAG…
g00006t00248	732	T	C	51	0.1569	38	0.2105	40	0.35	AB	AB	AB	CTCTGAAGAAAGAATGGCAAGGAAAATGGGAGAAGAAGGAAACCCATCTGTCCAATCTCCTCTGATTCCATCATATGAAAAGAGCTTGGAATCTAGAGGTGGAGAAGGATTAAACAATGTTGATTGGAAAAGAGATATAGCAGATGAAGTGAAGAAGCAGTTGTGGTTAGCTGGGCCTCTAGTGGCTGTTAGTTTCTTGCAGTTCTGTTTGCAGACAATCTCTGTAATGTTTGTGGGTCACCTTGGAGAGCTCTCTCTCTCAAGTGCTTCCATGGCCACTTCGTTTGCAGGGGTCACTGGTTTCAGCTTTTTGCTTGGGATGGGAAGTGCATTGGATACCTTATGCGGGCAGTCCTATGGAGCAAAACAGTATCATATGCTTGGCATACATATGCAGAG…
g00006t00248	742	C	T	50	0.18	38	0.1842	38	0.359	AB	AB	AB	CTCTGAAGAAAGAATGGCAAGGAAAATGGGAGAAGAAGGAAACCCATCTGTCCAATCTCCTCTGATTCCATCATATGAAAAGAGCTTGGAATCTAGAGGTGGAGAAGGATTAAACAATGTTGATTGGAAAAGAGATATAGCAGATGAAGTGAAGAAGCAGTTGTGGTTAGCTGGGCCTCTAGTGGCTGTTAGTTTCTTGCAGTTCTGTTTGCAGACAATCTCTGTAATGTTTGTGGGTCACCTTGGAGAGCTCTCTCTCTCAAGTGCTTCCATGGCCACTTCGTTTGCAGGGGTCACTGGTTTCAGCTTTTTGCTTGGGATGGGAAGTGCATTGGATACCTTATGCGGGCAGTCCTATGGAGCAAAACAGTATCATATGCTTGGCATACATATGCAGAG…
g00006t00248	743	T	C	50	0.18	41	0.1951	38	0.3684	AB	AB	AB	CTCTGAAGAAAGAATGGCAAGGAAAATGGGAGAAGAAGGAAACCCATCTGTCCAATCTCCTCTGATTCCATCATATGAAAAGAGCTTGGAATCTAGAGGTGGAGAAGGATTAAACAATGTTGATTGGAAAAGAGATATAGCAGATGAAGTGAAGAAGCAGTTGTGGTTAGCTGGGCCTCTAGTGGCTGTTAGTTTCTTGCAGTTCTGTTTGCAGACAATCTCTGTAATGTTTGTGGGTCACCTTGGAGAGCTCTCTCTCTCAAGTGCTTCCATGGCCACTTCGTTTGCAGGGGTCACTGGTTTCAGCTTTTTGCTTGGGATGGGAAGTGCATTGGATACCTTATGCGGGCAGTCCTATGGAGCAAAACAGTATCATATGCTTGGCATACATATGCAGAG…
g00006t00248	793	A	T	37	0.2162	28	0.1429	30	0.2333	AB	AB	AB	CTCTGAAGAAAGAATGGCAAGGAAAATGGGAGAAGAAGGAAACCCATCTGTCCAATCTCCTCTGATTCCATCATATGAAAAGAGCTTGGAATCTAGAGGTGGAGAAGGATTAAACAATGTTGATTGGAAAAGAGATATAGCAGATGAAGTGAAGAAGCAGTTGTGGTTAGCTGGGCCTCTAGTGGCTGTTAGTTTCTTGCAGTTCTGTTTGCAGACAATCTCTGTAATGTTTGTGGGTCACCTTGGAGAGCTCTCTCTCTCAAGTGCTTCCATGGCCACTTCGTTTGCAGGGGTCACTGGTTTCAGCTTTTTGCTTGGGATGGGAAGTGCATTGGATACCTTATGCGGGCAGTCCTATGGAGCAAAACAGTATCATATGCTTGGCATACATATGCAGAG…
g00006t00248	802	G	T	36	0.2222	24	0.125	27	0.2593	AB	AB	AB	CTCTGAAGAAAGAATGGCAAGGAAAATGGGAGAAGAAGGAAACCCATCTGTCCAATCTCCTCTGATTCCATCATATGAAAAGAGCTTGGAATCTAGAGGTGGAGAAGGATTAAACAATGTTGATTGGAAAAGAGATATAGCAGATGAAGTGAAGAAGCAGTTGTGGTTAGCTGGGCCTCTAGTGGCTGTTAGTTTCTTGCAGTTCTGTTTGCAGACAATCTCTGTAATGTTTGTGGGTCACCTTGGAGAGCTCTCTCTCTCAAGTGCTTCCATGGCCACTTCGTTTGCAGGGGTCACTGGTTTCAGCTTTTTGCTTGGGATGGGAAGTGCATTGGATACCTTATGCGGGCAGTCCTATGGAGCAAAACAGTATCATATGCTTGGCATACATATGCAGAG…
g00006t00248	809	G	A	31	0.1935	22	0.0909	24	0.25	AB	AB	AB	CTCTGAAGAAAGAATGGCAAGGAAAATGGGAGAAGAAGGAAACCCATCTGTCCAATCTCCTCTGATTCCATCATATGAAAAGAGCTTGGAATCTAGAGGTGGAGAAGGATTAAACAATGTTGATTGGAAAAGAGATATAGCAGATGAAGTGAAGAAGCAGTTGTGGTTAGCTGGGCCTCTAGTGGCTGTTAGTTTCTTGCAGTTCTGTTTGCAGACAATCTCTGTAATGTTTGTGGGTCACCTTGGAGAGCTCTCTCTCTCAAGTGCTTCCATGGCCACTTCGTTTGCAGGGGTCACTGGTTTCAGCTTTTTGCTTGGGATGGGAAGTGCATTGGATACCTTATGCGGGCAGTCCTATGGAGCAAAACAGTATCATATGCTTGGCATACATATGCAGAG…
g00006t00248	815	T	C	30	0.2333	22	0.0909	21	0.2381	AB	AB	AB	CTCTGAAGAAAGAATGGCAAGGAAAATGGGAGAAGAAGGAAACCCATCTGTCCAATCTCCTCTGATTCCATCATATGAAAAGAGCTTGGAATCTAGAGGTGGAGAAGGATTAAACAATGTTGATTGGAAAAGAGATATAGCAGATGAAGTGAAGAAGCAGTTGTGGTTAGCTGGGCCTCTAGTGGCTGTTAGTTTCTTGCAGTTCTGTTTGCAGACAATCTCTGTAATGTTTGTGGGTCACCTTGGAGAGCTCTCTCTCTCAAGTGCTTCCATGGCCACTTCGTTTGCAGGGGTCACTGGTTTCAGCTTTTTGCTTGGGATGGGAAGTGCATTGGATACCTTATGCGGGCAGTCCTATGGAGCAAAACAGTATCATATGCTTGGCATACATATGCAGAG…
g00006t00248	816	T	C	30	0.2333	22	0.0909	21	0.2381	AB	AB	AB	CTCTGAAGAAAGAATGGCAAGGAAAATGGGAGAAGAAGGAAACCCATCTGTCCAATCTCCTCTGATTCCATCATATGAAAAGAGCTTGGAATCTAGAGGTGGAGAAGGATTAAACAATGTTGATTGGAAAAGAGATATAGCAGATGAAGTGAAGAAGCAGTTGTGGTTAGCTGGGCCTCTAGTGGCTGTTAGTTTCTTGCAGTTCTGTTTGCAGACAATCTCTGTAATGTTTGTGGGTCACCTTGGAGAGCTCTCTCTCTCAAGTGCTTCCATGGCCACTTCGTTTGCAGGGGTCACTGGTTTCAGCTTTTTGCTTGGGATGGGAAGTGCATTGGATACCTTATGCGGGCAGTCCTATGGAGCAAAACAGTATCATATGCTTGGCATACATATGCAGAG…
g00006t00248	823	C	T	25	0.24	20	0.05	19	0.2632	AB	AB	AB	CTCTGAAGAAAGAATGGCAAGGAAAATGGGAGAAGAAGGAAACCCATCTGTCCAATCTCCTCTGATTCCATCATATGAAAAGAGCTTGGAATCTAGAGGTGGAGAAGGATTAAACAATGTTGATTGGAAAAGAGATATAGCAGATGAAGTGAAGAAGCAGTTGTGGTTAGCTGGGCCTCTAGTGGCTGTTAGTTTCTTGCAGTTCTGTTTGCAGACAATCTCTGTAATGTTTGTGGGTCACCTTGGAGAGCTCTCTCTCTCAAGTGCTTCCATGGCCACTTCGTTTGCAGGGGTCACTGGTTTCAGCTTTTTGCTTGGGATGGGAAGTGCATTGGATACCTTATGCGGGCAGTCCTATGGAGCAAAACAGTATCATATGCTTGGCATACATATGCAGAG…
g00007t00032	1063	T	C	44	0.0909	67	0.0149	40	0.2	AB	AB	AB	GACAGCTCTTCATTCCCAATTAGAACTTTAGACACCATGGAACCACAGTTCCATCTTGACCCCTAAAACTTTTGTAAACACTTTTTCATGTGATTCAAAATCCTTGAATGGCAAGGTTGGTCTCCACATCAACAGCCAGGAAATTTCATCTCTTCCTCAACATTTCCTTCTTTTCCTCTTATTTTTCTACTTCACAGCCCATGTCCATTCCTCCAATTTCCATCTTCTCCATCACTCTACTCAAACCATCTCCAGCCCTTCTCAGTCACTTCATGATTCCAAAGATGGCTGCATGGGCATACGAAGGTACCCAGATAACAGAGCCAAGTGCGCCTTTTTGAGATCTGAACCGCAATGTCAATCTCAAGGATACATAGACTATCTCCAGCTCTTCTATTG…
g00007t00032	1076	A	G	44	0	71	0	42	0.4524	AA	AA	AB	GACAGCTCTTCATTCCCAATTAGAACTTTAGACACCATGGAACCACAGTTCCATCTTGACCCCTAAAACTTTTGTAAACACTTTTTCATGTGATTCAAAATCCTTGAATGGCAAGGTTGGTCTCCACATCAACAGCCAGGAAATTTCATCTCTTCCTCAACATTTCCTTCTTTTCCTCTTATTTTTCTACTTCACAGCCCATGTCCATTCCTCCAATTTCCATCTTCTCCATCACTCTACTCAAACCATCTCCAGCCCTTCTCAGTCACTTCATGATTCCAAAGATGGCTGCATGGGCATACGAAGGTACCCAGATAACAGAGCCAAGTGCGCCTTTTTGAGATCTGAACCGCAATGTCAATCTCAAGGATACATAGACTATCTCCAGCTCTTCTATTG…
g00007t00032	1127	T	G	46	0.3043	64	0	34	0.5882	AB	AA	AB	GACAGCTCTTCATTCCCAATTAGAACTTTAGACACCATGGAACCACAGTTCCATCTTGACCCCTAAAACTTTTGTAAACACTTTTTCATGTGATTCAAAATCCTTGAATGGCAAGGTTGGTCTCCACATCAACAGCCAGGAAATTTCATCTCTTCCTCAACATTTCCTTCTTTTCCTCTTATTTTTCTACTTCACAGCCCATGTCCATTCCTCCAATTTCCATCTTCTCCATCACTCTACTCAAACCATCTCCAGCCCTTCTCAGTCACTTCATGATTCCAAAGATGGCTGCATGGGCATACGAAGGTACCCAGATAACAGAGCCAAGTGCGCCTTTTTGAGATCTGAACCGCAATGTCAATCTCAAGGATACATAGACTATCTCCAGCTCTTCTATTG…
g00007t00032	1281	T	G	46	0.0217	59	0.2881	24	0	AB	AB	AA	GACAGCTCTTCATTCCCAATTAGAACTTTAGACACCATGGAACCACAGTTCCATCTTGACCCCTAAAACTTTTGTAAACACTTTTTCATGTGATTCAAAATCCTTGAATGGCAAGGTTGGTCTCCACATCAACAGCCAGGAAATTTCATCTCTTCCTCAACATTTCCTTCTTTTCCTCTTATTTTTCTACTTCACAGCCCATGTCCATTCCTCCAATTTCCATCTTCTCCATCACTCTACTCAAACCATCTCCAGCCCTTCTCAGTCACTTCATGATTCCAAAGATGGCTGCATGGGCATACGAAGGTACCCAGATAACAGAGCCAAGTGCGCCTTTTTGAGATCTGAACCGCAATGTCAATCTCAAGGATACATAGACTATCTCCAGCTCTTCTATTG…
g00007t00032	1370	T	A	49	0	60	0	30	0.3333	AA	AA	AB	GACAGCTCTTCATTCCCAATTAGAACTTTAGACACCATGGAACCACAGTTCCATCTTGACCCCTAAAACTTTTGTAAACACTTTTTCATGTGATTCAAAATCCTTGAATGGCAAGGTTGGTCTCCACATCAACAGCCAGGAAATTTCATCTCTTCCTCAACATTTCCTTCTTTTCCTCTTATTTTTCTACTTCACAGCCCATGTCCATTCCTCCAATTTCCATCTTCTCCATCACTCTACTCAAACCATCTCCAGCCCTTCTCAGTCACTTCATGATTCCAAAGATGGCTGCATGGGCATACGAAGGTACCCAGATAACAGAGCCAAGTGCGCCTTTTTGAGATCTGAACCGCAATGTCAATCTCAAGGATACATAGACTATCTCCAGCTCTTCTATTG…
g00007t00032	1408	A	G	52	0.6346	63	0.0794	24	0.9583	AB	AB	AB	GACAGCTCTTCATTCCCAATTAGAACTTTAGACACCATGGAACCACAGTTCCATCTTGACCCCTAAAACTTTTGTAAACACTTTTTCATGTGATTCAAAATCCTTGAATGGCAAGGTTGGTCTCCACATCAACAGCCAGGAAATTTCATCTCTTCCTCAACATTTCCTTCTTTTCCTCTTATTTTTCTACTTCACAGCCCATGTCCATTCCTCCAATTTCCATCTTCTCCATCACTCTACTCAAACCATCTCCAGCCCTTCTCAGTCACTTCATGATTCCAAAGATGGCTGCATGGGCATACGAAGGTACCCAGATAACAGAGCCAAGTGCGCCTTTTTGAGATCTGAACCGCAATGTCAATCTCAAGGATACATAGACTATCTCCAGCTCTTCTATTG…
g00007t00032	1459	G	A	54	0.3704	60	0.05	32	0.4062	AB	AB	AB	GACAGCTCTTCATTCCCAATTAGAACTTTAGACACCATGGAACCACAGTTCCATCTTGACCCCTAAAACTTTTGTAAACACTTTTTCATGTGATTCAAAATCCTTGAATGGCAAGGTTGGTCTCCACATCAACAGCCAGGAAATTTCATCTCTTCCTCAACATTTCCTTCTTTTCCTCTTATTTTTCTACTTCACAGCCCATGTCCATTCCTCCAATTTCCATCTTCTCCATCACTCTACTCAAACCATCTCCAGCCCTTCTCAGTCACTTCATGATTCCAAAGATGGCTGCATGGGCATACGAAGGTACCCAGATAACAGAGCCAAGTGCGCCTTTTTGAGATCTGAACCGCAATGTCAATCTCAAGGATACATAGACTATCTCCAGCTCTTCTATTG…
g00007t00032	1822	T	C	40	0.525	34	0.1471	22	0.9545	AB	AB	AB	GACAGCTCTTCATTCCCAATTAGAACTTTAGACACCATGGAACCACAGTTCCATCTTGACCCCTAAAACTTTTGTAAACACTTTTTCATGTGATTCAAAATCCTTGAATGGCAAGGTTGGTCTCCACATCAACAGCCAGGAAATTTCATCTCTTCCTCAACATTTCCTTCTTTTCCTCTTATTTTTCTACTTCACAGCCCATGTCCATTCCTCCAATTTCCATCTTCTCCATCACTCTACTCAAACCATCTCCAGCCCTTCTCAGTCACTTCATGATTCCAAAGATGGCTGCATGGGCATACGAAGGTACCCAGATAACAGAGCCAAGTGCGCCTTTTTGAGATCTGAACCGCAATGTCAATCTCAAGGATACATAGACTATCTCCAGCTCTTCTATTG…
g00007t00032	1858	G	T	32	0.0312	34	0	21	0.5714	AB	AA	AB	GACAGCTCTTCATTCCCAATTAGAACTTTAGACACCATGGAACCACAGTTCCATCTTGACCCCTAAAACTTTTGTAAACACTTTTTCATGTGATTCAAAATCCTTGAATGGCAAGGTTGGTCTCCACATCAACAGCCAGGAAATTTCATCTCTTCCTCAACATTTCCTTCTTTTCCTCTTATTTTTCTACTTCACAGCCCATGTCCATTCCTCCAATTTCCATCTTCTCCATCACTCTACTCAAACCATCTCCAGCCCTTCTCAGTCACTTCATGATTCCAAAGATGGCTGCATGGGCATACGAAGGTACCCAGATAACAGAGCCAAGTGCGCCTTTTTGAGATCTGAACCGCAATGTCAATCTCAAGGATACATAGACTATCTCCAGCTCTTCTATTG…
g00007t00032	1922	C	A	32	0.25	32	0	18	0	AB	AA	AA	GACAGCTCTTCATTCCCAATTAGAACTTTAGACACCATGGAACCACAGTTCCATCTTGACCCCTAAAACTTTTGTAAACACTTTTTCATGTGATTCAAAATCCTTGAATGGCAAGGTTGGTCTCCACATCAACAGCCAGGAAATTTCATCTCTTCCTCAACATTTCCTTCTTTTCCTCTTATTTTTCTACTTCACAGCCCATGTCCATTCCTCCAATTTCCATCTTCTCCATCACTCTACTCAAACCATCTCCAGCCCTTCTCAGTCACTTCATGATTCCAAAGATGGCTGCATGGGCATACGAAGGTACCCAGATAACAGAGCCAAGTGCGCCTTTTTGAGATCTGAACCGCAATGTCAATCTCAAGGATACATAGACTATCTCCAGCTCTTCTATTG…
g00007t00032	1958	C	A	30	0.6	29	0.0345	16	0.9375	AB	AB	AB	GACAGCTCTTCATTCCCAATTAGAACTTTAGACACCATGGAACCACAGTTCCATCTTGACCCCTAAAACTTTTGTAAACACTTTTTCATGTGATTCAAAATCCTTGAATGGCAAGGTTGGTCTCCACATCAACAGCCAGGAAATTTCATCTCTTCCTCAACATTTCCTTCTTTTCCTCTTATTTTTCTACTTCACAGCCCATGTCCATTCCTCCAATTTCCATCTTCTCCATCACTCTACTCAAACCATCTCCAGCCCTTCTCAGTCACTTCATGATTCCAAAGATGGCTGCATGGGCATACGAAGGTACCCAGATAACAGAGCCAAGTGCGCCTTTTTGAGATCTGAACCGCAATGTCAATCTCAAGGATACATAGACTATCTCCAGCTCTTCTATTG…
g00007t00032	1977	A	T	26	0.5769	24	0.0417	15	0.9333	AB	AB	AB	GACAGCTCTTCATTCCCAATTAGAACTTTAGACACCATGGAACCACAGTTCCATCTTGACCCCTAAAACTTTTGTAAACACTTTTTCATGTGATTCAAAATCCTTGAATGGCAAGGTTGGTCTCCACATCAACAGCCAGGAAATTTCATCTCTTCCTCAACATTTCCTTCTTTTCCTCTTATTTTTCTACTTCACAGCCCATGTCCATTCCTCCAATTTCCATCTTCTCCATCACTCTACTCAAACCATCTCCAGCCCTTCTCAGTCACTTCATGATTCCAAAGATGGCTGCATGGGCATACGAAGGTACCCAGATAACAGAGCCAAGTGCGCCTTTTTGAGATCTGAACCGCAATGTCAATCTCAAGGATACATAGACTATCTCCAGCTCTTCTATTG…
g00007t00032	2004	A	T	22	0.1364	21	0	16	0.5625	AB	AA	AB	GACAGCTCTTCATTCCCAATTAGAACTTTAGACACCATGGAACCACAGTTCCATCTTGACCCCTAAAACTTTTGTAAACACTTTTTCATGTGATTCAAAATCCTTGAATGGCAAGGTTGGTCTCCACATCAACAGCCAGGAAATTTCATCTCTTCCTCAACATTTCCTTCTTTTCCTCTTATTTTTCTACTTCACAGCCCATGTCCATTCCTCCAATTTCCATCTTCTCCATCACTCTACTCAAACCATCTCCAGCCCTTCTCAGTCACTTCATGATTCCAAAGATGGCTGCATGGGCATACGAAGGTACCCAGATAACAGAGCCAAGTGCGCCTTTTTGAGATCTGAACCGCAATGTCAATCTCAAGGATACATAGACTATCTCCAGCTCTTCTATTG…
g00007t00032	2087	A	C	10	0.75	9	0.6667	10	1	AB	AB	BB	GACAGCTCTTCATTCCCAATTAGAACTTTAGACACCATGGAACCACAGTTCCATCTTGACCCCTAAAACTTTTGTAAACACTTTTTCATGTGATTCAAAATCCTTGAATGGCAAGGTTGGTCTCCACATCAACAGCCAGGAAATTTCATCTCTTCCTCAACATTTCCTTCTTTTCCTCTTATTTTTCTACTTCACAGCCCATGTCCATTCCTCCAATTTCCATCTTCTCCATCACTCTACTCAAACCATCTCCAGCCCTTCTCAGTCACTTCATGATTCCAAAGATGGCTGCATGGGCATACGAAGGTACCCAGATAACAGAGCCAAGTGCGCCTTTTTGAGATCTGAACCGCAATGTCAATCTCAAGGATACATAGACTATCTCCAGCTCTTCTATTG…
g00007t00032	2123	G	C	71	0.1127	55	0.1273	43	0.1395	AB	AB	AB	GACAGCTCTTCATTCCCAATTAGAACTTTAGACACCATGGAACCACAGTTCCATCTTGACCCCTAAAACTTTTGTAAACACTTTTTCATGTGATTCAAAATCCTTGAATGGCAAGGTTGGTCTCCACATCAACAGCCAGGAAATTTCATCTCTTCCTCAACATTTCCTTCTTTTCCTCTTATTTTTCTACTTCACAGCCCATGTCCATTCCTCCAATTTCCATCTTCTCCATCACTCTACTCAAACCATCTCCAGCCCTTCTCAGTCACTTCATGATTCCAAAGATGGCTGCATGGGCATACGAAGGTACCCAGATAACAGAGCCAAGTGCGCCTTTTTGAGATCTGAACCGCAATGTCAATCTCAAGGATACATAGACTATCTCCAGCTCTTCTATTG…
g00007t00032	2156	T	A	91	0.1209	70	0.1857	59	0.1525	AB	AB	AB	GACAGCTCTTCATTCCCAATTAGAACTTTAGACACCATGGAACCACAGTTCCATCTTGACCCCTAAAACTTTTGTAAACACTTTTTCATGTGATTCAAAATCCTTGAATGGCAAGGTTGGTCTCCACATCAACAGCCAGGAAATTTCATCTCTTCCTCAACATTTCCTTCTTTTCCTCTTATTTTTCTACTTCACAGCCCATGTCCATTCCTCCAATTTCCATCTTCTCCATCACTCTACTCAAACCATCTCCAGCCCTTCTCAGTCACTTCATGATTCCAAAGATGGCTGCATGGGCATACGAAGGTACCCAGATAACAGAGCCAAGTGCGCCTTTTTGAGATCTGAACCGCAATGTCAATCTCAAGGATACATAGACTATCTCCAGCTCTTCTATTG…
g00007t00032	2190	T	C	134	0.1493	100	0.2	84	0.1667	AB	AB	AB	GACAGCTCTTCATTCCCAATTAGAACTTTAGACACCATGGAACCACAGTTCCATCTTGACCCCTAAAACTTTTGTAAACACTTTTTCATGTGATTCAAAATCCTTGAATGGCAAGGTTGGTCTCCACATCAACAGCCAGGAAATTTCATCTCTTCCTCAACATTTCCTTCTTTTCCTCTTATTTTTCTACTTCACAGCCCATGTCCATTCCTCCAATTTCCATCTTCTCCATCACTCTACTCAAACCATCTCCAGCCCTTCTCAGTCACTTCATGATTCCAAAGATGGCTGCATGGGCATACGAAGGTACCCAGATAACAGAGCCAAGTGCGCCTTTTTGAGATCTGAACCGCAATGTCAATCTCAAGGATACATAGACTATCTCCAGCTCTTCTATTG…
g00007t00032	2197	T	C	132	0.3788	100	0.53	82	0.4756	AB	AB	AB	GACAGCTCTTCATTCCCAATTAGAACTTTAGACACCATGGAACCACAGTTCCATCTTGACCCCTAAAACTTTTGTAAACACTTTTTCATGTGATTCAAAATCCTTGAATGGCAAGGTTGGTCTCCACATCAACAGCCAGGAAATTTCATCTCTTCCTCAACATTTCCTTCTTTTCCTCTTATTTTTCTACTTCACAGCCCATGTCCATTCCTCCAATTTCCATCTTCTCCATCACTCTACTCAAACCATCTCCAGCCCTTCTCAGTCACTTCATGATTCCAAAGATGGCTGCATGGGCATACGAAGGTACCCAGATAACAGAGCCAAGTGCGCCTTTTTGAGATCTGAACCGCAATGTCAATCTCAAGGATACATAGACTATCTCCAGCTCTTCTATTG…
g00007t00032	2199	G	A	134	0.1716	105	0.2952	83	0.1928	AB	AB	AB	GACAGCTCTTCATTCCCAATTAGAACTTTAGACACCATGGAACCACAGTTCCATCTTGACCCCTAAAACTTTTGTAAACACTTTTTCATGTGATTCAAAATCCTTGAATGGCAAGGTTGGTCTCCACATCAACAGCCAGGAAATTTCATCTCTTCCTCAACATTTCCTTCTTTTCCTCTTATTTTTCTACTTCACAGCCCATGTCCATTCCTCCAATTTCCATCTTCTCCATCACTCTACTCAAACCATCTCCAGCCCTTCTCAGTCACTTCATGATTCCAAAGATGGCTGCATGGGCATACGAAGGTACCCAGATAACAGAGCCAAGTGCGCCTTTTTGAGATCTGAACCGCAATGTCAATCTCAAGGATACATAGACTATCTCCAGCTCTTCTATTG…
g00007t00032	2227	C	T	140	0.5357	100	0.73	87	0.5172	AB	AB	AB	GACAGCTCTTCATTCCCAATTAGAACTTTAGACACCATGGAACCACAGTTCCATCTTGACCCCTAAAACTTTTGTAAACACTTTTTCATGTGATTCAAAATCCTTGAATGGCAAGGTTGGTCTCCACATCAACAGCCAGGAAATTTCATCTCTTCCTCAACATTTCCTTCTTTTCCTCTTATTTTTCTACTTCACAGCCCATGTCCATTCCTCCAATTTCCATCTTCTCCATCACTCTACTCAAACCATCTCCAGCCCTTCTCAGTCACTTCATGATTCCAAAGATGGCTGCATGGGCATACGAAGGTACCCAGATAACAGAGCCAAGTGCGCCTTTTTGAGATCTGAACCGCAATGTCAATCTCAAGGATACATAGACTATCTCCAGCTCTTCTATTG…
g00007t00032	2228	A	C	142	0.5282	99	0.7172	88	0.5114	AB	AB	AB	GACAGCTCTTCATTCCCAATTAGAACTTTAGACACCATGGAACCACAGTTCCATCTTGACCCCTAAAACTTTTGTAAACACTTTTTCATGTGATTCAAAATCCTTGAATGGCAAGGTTGGTCTCCACATCAACAGCCAGGAAATTTCATCTCTTCCTCAACATTTCCTTCTTTTCCTCTTATTTTTCTACTTCACAGCCCATGTCCATTCCTCCAATTTCCATCTTCTCCATCACTCTACTCAAACCATCTCCAGCCCTTCTCAGTCACTTCATGATTCCAAAGATGGCTGCATGGGCATACGAAGGTACCCAGATAACAGAGCCAAGTGCGCCTTTTTGAGATCTGAACCGCAATGTCAATCTCAAGGATACATAGACTATCTCCAGCTCTTCTATTG…
g00007t00032	2240	C	G	141	0.2766	101	0.3529	99	0.2525	AB	AB	AB	GACAGCTCTTCATTCCCAATTAGAACTTTAGACACCATGGAACCACAGTTCCATCTTGACCCCTAAAACTTTTGTAAACACTTTTTCATGTGATTCAAAATCCTTGAATGGCAAGGTTGGTCTCCACATCAACAGCCAGGAAATTTCATCTCTTCCTCAACATTTCCTTCTTTTCCTCTTATTTTTCTACTTCACAGCCCATGTCCATTCCTCCAATTTCCATCTTCTCCATCACTCTACTCAAACCATCTCCAGCCCTTCTCAGTCACTTCATGATTCCAAAGATGGCTGCATGGGCATACGAAGGTACCCAGATAACAGAGCCAAGTGCGCCTTTTTGAGATCTGAACCGCAATGTCAATCTCAAGGATACATAGACTATCTCCAGCTCTTCTATTG…
g00007t00032	2253	C	A	139	0.1511	102	0.2059	111	0.1261	AB	AB	AB	GACAGCTCTTCATTCCCAATTAGAACTTTAGACACCATGGAACCACAGTTCCATCTTGACCCCTAAAACTTTTGTAAACACTTTTTCATGTGATTCAAAATCCTTGAATGGCAAGGTTGGTCTCCACATCAACAGCCAGGAAATTTCATCTCTTCCTCAACATTTCCTTCTTTTCCTCTTATTTTTCTACTTCACAGCCCATGTCCATTCCTCCAATTTCCATCTTCTCCATCACTCTACTCAAACCATCTCCAGCCCTTCTCAGTCACTTCATGATTCCAAAGATGGCTGCATGGGCATACGAAGGTACCCAGATAACAGAGCCAAGTGCGCCTTTTTGAGATCTGAACCGCAATGTCAATCTCAAGGATACATAGACTATCTCCAGCTCTTCTATTG…
g00007t00032	2263	A	G	139	0.4029	99	0.6	114	0.4561	AB	AB	AB	GACAGCTCTTCATTCCCAATTAGAACTTTAGACACCATGGAACCACAGTTCCATCTTGACCCCTAAAACTTTTGTAAACACTTTTTCATGTGATTCAAAATCCTTGAATGGCAAGGTTGGTCTCCACATCAACAGCCAGGAAATTTCATCTCTTCCTCAACATTTCCTTCTTTTCCTCTTATTTTTCTACTTCACAGCCCATGTCCATTCCTCCAATTTCCATCTTCTCCATCACTCTACTCAAACCATCTCCAGCCCTTCTCAGTCACTTCATGATTCCAAAGATGGCTGCATGGGCATACGAAGGTACCCAGATAACAGAGCCAAGTGCGCCTTTTTGAGATCTGAACCGCAATGTCAATCTCAAGGATACATAGACTATCTCCAGCTCTTCTATTG…
g00007t00032	2274	G	A	146	0.5	106	0.7547	119	0.5462	AB	AB	AB	GACAGCTCTTCATTCCCAATTAGAACTTTAGACACCATGGAACCACAGTTCCATCTTGACCCCTAAAACTTTTGTAAACACTTTTTCATGTGATTCAAAATCCTTGAATGGCAAGGTTGGTCTCCACATCAACAGCCAGGAAATTTCATCTCTTCCTCAACATTTCCTTCTTTTCCTCTTATTTTTCTACTTCACAGCCCATGTCCATTCCTCCAATTTCCATCTTCTCCATCACTCTACTCAAACCATCTCCAGCCCTTCTCAGTCACTTCATGATTCCAAAGATGGCTGCATGGGCATACGAAGGTACCCAGATAACAGAGCCAAGTGCGCCTTTTTGAGATCTGAACCGCAATGTCAATCTCAAGGATACATAGACTATCTCCAGCTCTTCTATTG…
g00007t00032	2281	G	A	141	0.2624	106	0.3679	118	0.2542	AB	AB	AB	GACAGCTCTTCATTCCCAATTAGAACTTTAGACACCATGGAACCACAGTTCCATCTTGACCCCTAAAACTTTTGTAAACACTTTTTCATGTGATTCAAAATCCTTGAATGGCAAGGTTGGTCTCCACATCAACAGCCAGGAAATTTCATCTCTTCCTCAACATTTCCTTCTTTTCCTCTTATTTTTCTACTTCACAGCCCATGTCCATTCCTCCAATTTCCATCTTCTCCATCACTCTACTCAAACCATCTCCAGCCCTTCTCAGTCACTTCATGATTCCAAAGATGGCTGCATGGGCATACGAAGGTACCCAGATAACAGAGCCAAGTGCGCCTTTTTGAGATCTGAACCGCAATGTCAATCTCAAGGATACATAGACTATCTCCAGCTCTTCTATTG…
g00007t00032	2284	T	A	142	0.5352	103	0.8155	121	0.5785	AB	AB	AB	GACAGCTCTTCATTCCCAATTAGAACTTTAGACACCATGGAACCACAGTTCCATCTTGACCCCTAAAACTTTTGTAAACACTTTTTCATGTGATTCAAAATCCTTGAATGGCAAGGTTGGTCTCCACATCAACAGCCAGGAAATTTCATCTCTTCCTCAACATTTCCTTCTTTTCCTCTTATTTTTCTACTTCACAGCCCATGTCCATTCCTCCAATTTCCATCTTCTCCATCACTCTACTCAAACCATCTCCAGCCCTTCTCAGTCACTTCATGATTCCAAAGATGGCTGCATGGGCATACGAAGGTACCCAGATAACAGAGCCAAGTGCGCCTTTTTGAGATCTGAACCGCAATGTCAATCTCAAGGATACATAGACTATCTCCAGCTCTTCTATTG…
g00007t00032	229	C	A	31	0.0323	46	0.2609	22	0.0455	AB	AB	AB	GACAGCTCTTCATTCCCAATTAGAACTTTAGACACCATGGAACCACAGTTCCATCTTGACCCCTAAAACTTTTGTAAACACTTTTTCATGTGATTCAAAATCCTTGAATGGCAAGGTTGGTCTCCACATCAACAGCCAGGAAATTTCATCTCTTCCTCAACATTTCCTTCTTTTCCTCTTATTTTTCTACTTCACAGCCCATGTCCATTCCTCCAATTTCCATCTTCTCCATCACTCTACTCAAACCATCTCCAGCCCTTCTCAGTCACTTCATGATTCCAAAGATGGCTGCATGGGCATACGAAGGTACCCAGATAACAGAGCCAAGTGCGCCTTTTTGAGATCTGAACCGCAATGTCAATCTCAAGGATACATAGACTATCTCCAGCTCTTCTATTG…
g00007t00032	2341	G	A	131	0.229	108	0.3028	114	0.1842	AB	AB	AB	GACAGCTCTTCATTCCCAATTAGAACTTTAGACACCATGGAACCACAGTTCCATCTTGACCCCTAAAACTTTTGTAAACACTTTTTCATGTGATTCAAAATCCTTGAATGGCAAGGTTGGTCTCCACATCAACAGCCAGGAAATTTCATCTCTTCCTCAACATTTCCTTCTTTTCCTCTTATTTTTCTACTTCACAGCCCATGTCCATTCCTCCAATTTCCATCTTCTCCATCACTCTACTCAAACCATCTCCAGCCCTTCTCAGTCACTTCATGATTCCAAAGATGGCTGCATGGGCATACGAAGGTACCCAGATAACAGAGCCAAGTGCGCCTTTTTGAGATCTGAACCGCAATGTCAATCTCAAGGATACATAGACTATCTCCAGCTCTTCTATTG…
g00007t00032	2342	G	T	134	0.2836	109	0.4037	113	0.2389	AB	AB	AB	GACAGCTCTTCATTCCCAATTAGAACTTTAGACACCATGGAACCACAGTTCCATCTTGACCCCTAAAACTTTTGTAAACACTTTTTCATGTGATTCAAAATCCTTGAATGGCAAGGTTGGTCTCCACATCAACAGCCAGGAAATTTCATCTCTTCCTCAACATTTCCTTCTTTTCCTCTTATTTTTCTACTTCACAGCCCATGTCCATTCCTCCAATTTCCATCTTCTCCATCACTCTACTCAAACCATCTCCAGCCCTTCTCAGTCACTTCATGATTCCAAAGATGGCTGCATGGGCATACGAAGGTACCCAGATAACAGAGCCAAGTGCGCCTTTTTGAGATCTGAACCGCAATGTCAATCTCAAGGATACATAGACTATCTCCAGCTCTTCTATTG…
g00007t00032	2367	G	A	135	0.3723	101	0.2952	110	0.4182	AB	AB	AB	GACAGCTCTTCATTCCCAATTAGAACTTTAGACACCATGGAACCACAGTTCCATCTTGACCCCTAAAACTTTTGTAAACACTTTTTCATGTGATTCAAAATCCTTGAATGGCAAGGTTGGTCTCCACATCAACAGCCAGGAAATTTCATCTCTTCCTCAACATTTCCTTCTTTTCCTCTTATTTTTCTACTTCACAGCCCATGTCCATTCCTCCAATTTCCATCTTCTCCATCACTCTACTCAAACCATCTCCAGCCCTTCTCAGTCACTTCATGATTCCAAAGATGGCTGCATGGGCATACGAAGGTACCCAGATAACAGAGCCAAGTGCGCCTTTTTGAGATCTGAACCGCAATGTCAATCTCAAGGATACATAGACTATCTCCAGCTCTTCTATTG…
g00007t00032	2371	T	C	137	0.4161	111	0.6036	111	0.4685	AB	AB	AB	GACAGCTCTTCATTCCCAATTAGAACTTTAGACACCATGGAACCACAGTTCCATCTTGACCCCTAAAACTTTTGTAAACACTTTTTCATGTGATTCAAAATCCTTGAATGGCAAGGTTGGTCTCCACATCAACAGCCAGGAAATTTCATCTCTTCCTCAACATTTCCTTCTTTTCCTCTTATTTTTCTACTTCACAGCCCATGTCCATTCCTCCAATTTCCATCTTCTCCATCACTCTACTCAAACCATCTCCAGCCCTTCTCAGTCACTTCATGATTCCAAAGATGGCTGCATGGGCATACGAAGGTACCCAGATAACAGAGCCAAGTGCGCCTTTTTGAGATCTGAACCGCAATGTCAATCTCAAGGATACATAGACTATCTCCAGCTCTTCTATTG…
g00007t00032	2396	G	T	122	0.381	105	0.5472	104	0.4381	AB	AB	AB	GACAGCTCTTCATTCCCAATTAGAACTTTAGACACCATGGAACCACAGTTCCATCTTGACCCCTAAAACTTTTGTAAACACTTTTTCATGTGATTCAAAATCCTTGAATGGCAAGGTTGGTCTCCACATCAACAGCCAGGAAATTTCATCTCTTCCTCAACATTTCCTTCTTTTCCTCTTATTTTTCTACTTCACAGCCCATGTCCATTCCTCCAATTTCCATCTTCTCCATCACTCTACTCAAACCATCTCCAGCCCTTCTCAGTCACTTCATGATTCCAAAGATGGCTGCATGGGCATACGAAGGTACCCAGATAACAGAGCCAAGTGCGCCTTTTTGAGATCTGAACCGCAATGTCAATCTCAAGGATACATAGACTATCTCCAGCTCTTCTATTG…
g00007t00032	2411	A	G	116	0.4118	98	0.5612	105	0.419	AB	AB	AB	GACAGCTCTTCATTCCCAATTAGAACTTTAGACACCATGGAACCACAGTTCCATCTTGACCCCTAAAACTTTTGTAAACACTTTTTCATGTGATTCAAAATCCTTGAATGGCAAGGTTGGTCTCCACATCAACAGCCAGGAAATTTCATCTCTTCCTCAACATTTCCTTCTTTTCCTCTTATTTTTCTACTTCACAGCCCATGTCCATTCCTCCAATTTCCATCTTCTCCATCACTCTACTCAAACCATCTCCAGCCCTTCTCAGTCACTTCATGATTCCAAAGATGGCTGCATGGGCATACGAAGGTACCCAGATAACAGAGCCAAGTGCGCCTTTTTGAGATCTGAACCGCAATGTCAATCTCAAGGATACATAGACTATCTCCAGCTCTTCTATTG…
g00007t00032	2427	A	C	118	0.4153	88	0.7045	100	0.43	AB	AB	AB	GACAGCTCTTCATTCCCAATTAGAACTTTAGACACCATGGAACCACAGTTCCATCTTGACCCCTAAAACTTTTGTAAACACTTTTTCATGTGATTCAAAATCCTTGAATGGCAAGGTTGGTCTCCACATCAACAGCCAGGAAATTTCATCTCTTCCTCAACATTTCCTTCTTTTCCTCTTATTTTTCTACTTCACAGCCCATGTCCATTCCTCCAATTTCCATCTTCTCCATCACTCTACTCAAACCATCTCCAGCCCTTCTCAGTCACTTCATGATTCCAAAGATGGCTGCATGGGCATACGAAGGTACCCAGATAACAGAGCCAAGTGCGCCTTTTTGAGATCTGAACCGCAATGTCAATCTCAAGGATACATAGACTATCTCCAGCTCTTCTATTG…
g00007t00032	2433	T	C	124	0.1774	85	0.2706	103	0.068	AB	AB	AB	GACAGCTCTTCATTCCCAATTAGAACTTTAGACACCATGGAACCACAGTTCCATCTTGACCCCTAAAACTTTTGTAAACACTTTTTCATGTGATTCAAAATCCTTGAATGGCAAGGTTGGTCTCCACATCAACAGCCAGGAAATTTCATCTCTTCCTCAACATTTCCTTCTTTTCCTCTTATTTTTCTACTTCACAGCCCATGTCCATTCCTCCAATTTCCATCTTCTCCATCACTCTACTCAAACCATCTCCAGCCCTTCTCAGTCACTTCATGATTCCAAAGATGGCTGCATGGGCATACGAAGGTACCCAGATAACAGAGCCAAGTGCGCCTTTTTGAGATCTGAACCGCAATGTCAATCTCAAGGATACATAGACTATCTCCAGCTCTTCTATTG…
g00007t00032	2437	A	T	122	0.4508	88	0.6932	101	0.495	AB	AB	AB	GACAGCTCTTCATTCCCAATTAGAACTTTAGACACCATGGAACCACAGTTCCATCTTGACCCCTAAAACTTTTGTAAACACTTTTTCATGTGATTCAAAATCCTTGAATGGCAAGGTTGGTCTCCACATCAACAGCCAGGAAATTTCATCTCTTCCTCAACATTTCCTTCTTTTCCTCTTATTTTTCTACTTCACAGCCCATGTCCATTCCTCCAATTTCCATCTTCTCCATCACTCTACTCAAACCATCTCCAGCCCTTCTCAGTCACTTCATGATTCCAAAGATGGCTGCATGGGCATACGAAGGTACCCAGATAACAGAGCCAAGTGCGCCTTTTTGAGATCTGAACCGCAATGTCAATCTCAAGGATACATAGACTATCTCCAGCTCTTCTATTG…
g00007t00032	2440	A	T	116	0.1774	76	0.2556	94	0.0816	AB	AB	AB	GACAGCTCTTCATTCCCAATTAGAACTTTAGACACCATGGAACCACAGTTCCATCTTGACCCCTAAAACTTTTGTAAACACTTTTTCATGTGATTCAAAATCCTTGAATGGCAAGGTTGGTCTCCACATCAACAGCCAGGAAATTTCATCTCTTCCTCAACATTTCCTTCTTTTCCTCTTATTTTTCTACTTCACAGCCCATGTCCATTCCTCCAATTTCCATCTTCTCCATCACTCTACTCAAACCATCTCCAGCCCTTCTCAGTCACTTCATGATTCCAAAGATGGCTGCATGGGCATACGAAGGTACCCAGATAACAGAGCCAAGTGCGCCTTTTTGAGATCTGAACCGCAATGTCAATCTCAAGGATACATAGACTATCTCCAGCTCTTCTATTG…
g00007t00032	2441	G	T	121	0.176	87	0.25	89	0.1134	AB	AB	AB	GACAGCTCTTCATTCCCAATTAGAACTTTAGACACCATGGAACCACAGTTCCATCTTGACCCCTAAAACTTTTGTAAACACTTTTTCATGTGATTCAAAATCCTTGAATGGCAAGGTTGGTCTCCACATCAACAGCCAGGAAATTTCATCTCTTCCTCAACATTTCCTTCTTTTCCTCTTATTTTTCTACTTCACAGCCCATGTCCATTCCTCCAATTTCCATCTTCTCCATCACTCTACTCAAACCATCTCCAGCCCTTCTCAGTCACTTCATGATTCCAAAGATGGCTGCATGGGCATACGAAGGTACCCAGATAACAGAGCCAAGTGCGCCTTTTTGAGATCTGAACCGCAATGTCAATCTCAAGGATACATAGACTATCTCCAGCTCTTCTATTG…
g00007t00032	2452	A	T	137	0.3504	93	0.6237	97	0.4845	AB	AB	AB	GACAGCTCTTCATTCCCAATTAGAACTTTAGACACCATGGAACCACAGTTCCATCTTGACCCCTAAAACTTTTGTAAACACTTTTTCATGTGATTCAAAATCCTTGAATGGCAAGGTTGGTCTCCACATCAACAGCCAGGAAATTTCATCTCTTCCTCAACATTTCCTTCTTTTCCTCTTATTTTTCTACTTCACAGCCCATGTCCATTCCTCCAATTTCCATCTTCTCCATCACTCTACTCAAACCATCTCCAGCCCTTCTCAGTCACTTCATGATTCCAAAGATGGCTGCATGGGCATACGAAGGTACCCAGATAACAGAGCCAAGTGCGCCTTTTTGAGATCTGAACCGCAATGTCAATCTCAAGGATACATAGACTATCTCCAGCTCTTCTATTG…
g00007t00032	2457	T	G	96	0.365	79	0.6264	60	0.5	AB	AB	AB	GACAGCTCTTCATTCCCAATTAGAACTTTAGACACCATGGAACCACAGTTCCATCTTGACCCCTAAAACTTTTGTAAACACTTTTTCATGTGATTCAAAATCCTTGAATGGCAAGGTTGGTCTCCACATCAACAGCCAGGAAATTTCATCTCTTCCTCAACATTTCCTTCTTTTCCTCTTATTTTTCTACTTCACAGCCCATGTCCATTCCTCCAATTTCCATCTTCTCCATCACTCTACTCAAACCATCTCCAGCCCTTCTCAGTCACTTCATGATTCCAAAGATGGCTGCATGGGCATACGAAGGTACCCAGATAACAGAGCCAAGTGCGCCTTTTTGAGATCTGAACCGCAATGTCAATCTCAAGGATACATAGACTATCTCCAGCTCTTCTATTG…
g00007t00032	2462	C	T	141	0.1631	97	0.2474	94	0.0532	AB	AB	AB	GACAGCTCTTCATTCCCAATTAGAACTTTAGACACCATGGAACCACAGTTCCATCTTGACCCCTAAAACTTTTGTAAACACTTTTTCATGTGATTCAAAATCCTTGAATGGCAAGGTTGGTCTCCACATCAACAGCCAGGAAATTTCATCTCTTCCTCAACATTTCCTTCTTTTCCTCTTATTTTTCTACTTCACAGCCCATGTCCATTCCTCCAATTTCCATCTTCTCCATCACTCTACTCAAACCATCTCCAGCCCTTCTCAGTCACTTCATGATTCCAAAGATGGCTGCATGGGCATACGAAGGTACCCAGATAACAGAGCCAAGTGCGCCTTTTTGAGATCTGAACCGCAATGTCAATCTCAAGGATACATAGACTATCTCCAGCTCTTCTATTG…
g00007t00032	2464	G	A	136	0.3824	97	0.6598	90	0.4222	AB	AB	AB	GACAGCTCTTCATTCCCAATTAGAACTTTAGACACCATGGAACCACAGTTCCATCTTGACCCCTAAAACTTTTGTAAACACTTTTTCATGTGATTCAAAATCCTTGAATGGCAAGGTTGGTCTCCACATCAACAGCCAGGAAATTTCATCTCTTCCTCAACATTTCCTTCTTTTCCTCTTATTTTTCTACTTCACAGCCCATGTCCATTCCTCCAATTTCCATCTTCTCCATCACTCTACTCAAACCATCTCCAGCCCTTCTCAGTCACTTCATGATTCCAAAGATGGCTGCATGGGCATACGAAGGTACCCAGATAACAGAGCCAAGTGCGCCTTTTTGAGATCTGAACCGCAATGTCAATCTCAAGGATACATAGACTATCTCCAGCTCTTCTATTG…
g00007t00032	2513	G	A	151	0.3642	93	0.6989	67	0.5821	AB	AB	AB	GACAGCTCTTCATTCCCAATTAGAACTTTAGACACCATGGAACCACAGTTCCATCTTGACCCCTAAAACTTTTGTAAACACTTTTTCATGTGATTCAAAATCCTTGAATGGCAAGGTTGGTCTCCACATCAACAGCCAGGAAATTTCATCTCTTCCTCAACATTTCCTTCTTTTCCTCTTATTTTTCTACTTCACAGCCCATGTCCATTCCTCCAATTTCCATCTTCTCCATCACTCTACTCAAACCATCTCCAGCCCTTCTCAGTCACTTCATGATTCCAAAGATGGCTGCATGGGCATACGAAGGTACCCAGATAACAGAGCCAAGTGCGCCTTTTTGAGATCTGAACCGCAATGTCAATCTCAAGGATACATAGACTATCTCCAGCTCTTCTATTG…
g00007t00032	2540	C	T	130	0.4851	69	0.7571	58	0.3793	AB	AB	AB	GACAGCTCTTCATTCCCAATTAGAACTTTAGACACCATGGAACCACAGTTCCATCTTGACCCCTAAAACTTTTGTAAACACTTTTTCATGTGATTCAAAATCCTTGAATGGCAAGGTTGGTCTCCACATCAACAGCCAGGAAATTTCATCTCTTCCTCAACATTTCCTTCTTTTCCTCTTATTTTTCTACTTCACAGCCCATGTCCATTCCTCCAATTTCCATCTTCTCCATCACTCTACTCAAACCATCTCCAGCCCTTCTCAGTCACTTCATGATTCCAAAGATGGCTGCATGGGCATACGAAGGTACCCAGATAACAGAGCCAAGTGCGCCTTTTTGAGATCTGAACCGCAATGTCAATCTCAAGGATACATAGACTATCTCCAGCTCTTCTATTG…
g00007t00032	2555	T	C	119	0.5042	61	0.8033	48	0.4694	AB	AB	AB	GACAGCTCTTCATTCCCAATTAGAACTTTAGACACCATGGAACCACAGTTCCATCTTGACCCCTAAAACTTTTGTAAACACTTTTTCATGTGATTCAAAATCCTTGAATGGCAAGGTTGGTCTCCACATCAACAGCCAGGAAATTTCATCTCTTCCTCAACATTTCCTTCTTTTCCTCTTATTTTTCTACTTCACAGCCCATGTCCATTCCTCCAATTTCCATCTTCTCCATCACTCTACTCAAACCATCTCCAGCCCTTCTCAGTCACTTCATGATTCCAAAGATGGCTGCATGGGCATACGAAGGTACCCAGATAACAGAGCCAAGTGCGCCTTTTTGAGATCTGAACCGCAATGTCAATCTCAAGGATACATAGACTATCTCCAGCTCTTCTATTG…
g00007t00032	2556	C	T	118	0.4746	62	0.6935	49	0.4694	AB	AB	AB	GACAGCTCTTCATTCCCAATTAGAACTTTAGACACCATGGAACCACAGTTCCATCTTGACCCCTAAAACTTTTGTAAACACTTTTTCATGTGATTCAAAATCCTTGAATGGCAAGGTTGGTCTCCACATCAACAGCCAGGAAATTTCATCTCTTCCTCAACATTTCCTTCTTTTCCTCTTATTTTTCTACTTCACAGCCCATGTCCATTCCTCCAATTTCCATCTTCTCCATCACTCTACTCAAACCATCTCCAGCCCTTCTCAGTCACTTCATGATTCCAAAGATGGCTGCATGGGCATACGAAGGTACCCAGATAACAGAGCCAAGTGCGCCTTTTTGAGATCTGAACCGCAATGTCAATCTCAAGGATACATAGACTATCTCCAGCTCTTCTATTG…
g00007t00032	2566	T	C	110	0.4364	57	0.7368	49	0.4694	AB	AB	AB	GACAGCTCTTCATTCCCAATTAGAACTTTAGACACCATGGAACCACAGTTCCATCTTGACCCCTAAAACTTTTGTAAACACTTTTTCATGTGATTCAAAATCCTTGAATGGCAAGGTTGGTCTCCACATCAACAGCCAGGAAATTTCATCTCTTCCTCAACATTTCCTTCTTTTCCTCTTATTTTTCTACTTCACAGCCCATGTCCATTCCTCCAATTTCCATCTTCTCCATCACTCTACTCAAACCATCTCCAGCCCTTCTCAGTCACTTCATGATTCCAAAGATGGCTGCATGGGCATACGAAGGTACCCAGATAACAGAGCCAAGTGCGCCTTTTTGAGATCTGAACCGCAATGTCAATCTCAAGGATACATAGACTATCTCCAGCTCTTCTATTG…
g00007t00032	2616	A	C	46	0.3478	25	0.52	21	0.5	AB	AB	AB	GACAGCTCTTCATTCCCAATTAGAACTTTAGACACCATGGAACCACAGTTCCATCTTGACCCCTAAAACTTTTGTAAACACTTTTTCATGTGATTCAAAATCCTTGAATGGCAAGGTTGGTCTCCACATCAACAGCCAGGAAATTTCATCTCTTCCTCAACATTTCCTTCTTTTCCTCTTATTTTTCTACTTCACAGCCCATGTCCATTCCTCCAATTTCCATCTTCTCCATCACTCTACTCAAACCATCTCCAGCCCTTCTCAGTCACTTCATGATTCCAAAGATGGCTGCATGGGCATACGAAGGTACCCAGATAACAGAGCCAAGTGCGCCTTTTTGAGATCTGAACCGCAATGTCAATCTCAAGGATACATAGACTATCTCCAGCTCTTCTATTG…
g00007t00032	2625	T	C	31	0.4839	17	0.7647	8	0.5	AB	AB	AB	GACAGCTCTTCATTCCCAATTAGAACTTTAGACACCATGGAACCACAGTTCCATCTTGACCCCTAAAACTTTTGTAAACACTTTTTCATGTGATTCAAAATCCTTGAATGGCAAGGTTGGTCTCCACATCAACAGCCAGGAAATTTCATCTCTTCCTCAACATTTCCTTCTTTTCCTCTTATTTTTCTACTTCACAGCCCATGTCCATTCCTCCAATTTCCATCTTCTCCATCACTCTACTCAAACCATCTCCAGCCCTTCTCAGTCACTTCATGATTCCAAAGATGGCTGCATGGGCATACGAAGGTACCCAGATAACAGAGCCAAGTGCGCCTTTTTGAGATCTGAACCGCAATGTCAATCTCAAGGATACATAGACTATCTCCAGCTCTTCTATTG…
g00007t00032	266	T	C	34	0.6471	48	0.0833	25	0.92	AB	AB	AB	GACAGCTCTTCATTCCCAATTAGAACTTTAGACACCATGGAACCACAGTTCCATCTTGACCCCTAAAACTTTTGTAAACACTTTTTCATGTGATTCAAAATCCTTGAATGGCAAGGTTGGTCTCCACATCAACAGCCAGGAAATTTCATCTCTTCCTCAACATTTCCTTCTTTTCCTCTTATTTTTCTACTTCACAGCCCATGTCCATTCCTCCAATTTCCATCTTCTCCATCACTCTACTCAAACCATCTCCAGCCCTTCTCAGTCACTTCATGATTCCAAAGATGGCTGCATGGGCATACGAAGGTACCCAGATAACAGAGCCAAGTGCGCCTTTTTGAGATCTGAACCGCAATGTCAATCTCAAGGATACATAGACTATCTCCAGCTCTTCTATTG…
g00007t00032	2783	C	T	66	0.2273	75	0.0933	70	0.1857	AB	AB	AB	GACAGCTCTTCATTCCCAATTAGAACTTTAGACACCATGGAACCACAGTTCCATCTTGACCCCTAAAACTTTTGTAAACACTTTTTCATGTGATTCAAAATCCTTGAATGGCAAGGTTGGTCTCCACATCAACAGCCAGGAAATTTCATCTCTTCCTCAACATTTCCTTCTTTTCCTCTTATTTTTCTACTTCACAGCCCATGTCCATTCCTCCAATTTCCATCTTCTCCATCACTCTACTCAAACCATCTCCAGCCCTTCTCAGTCACTTCATGATTCCAAAGATGGCTGCATGGGCATACGAAGGTACCCAGATAACAGAGCCAAGTGCGCCTTTTTGAGATCTGAACCGCAATGTCAATCTCAAGGATACATAGACTATCTCCAGCTCTTCTATTG…
g00007t00032	2784	G	A	68	0.25	75	0.16	70	0.1972	AB	AB	AB	GACAGCTCTTCATTCCCAATTAGAACTTTAGACACCATGGAACCACAGTTCCATCTTGACCCCTAAAACTTTTGTAAACACTTTTTCATGTGATTCAAAATCCTTGAATGGCAAGGTTGGTCTCCACATCAACAGCCAGGAAATTTCATCTCTTCCTCAACATTTCCTTCTTTTCCTCTTATTTTTCTACTTCACAGCCCATGTCCATTCCTCCAATTTCCATCTTCTCCATCACTCTACTCAAACCATCTCCAGCCCTTCTCAGTCACTTCATGATTCCAAAGATGGCTGCATGGGCATACGAAGGTACCCAGATAACAGAGCCAAGTGCGCCTTTTTGAGATCTGAACCGCAATGTCAATCTCAAGGATACATAGACTATCTCCAGCTCTTCTATTG…
g00007t00032	2853	G	C	103	0.1845	97	0.2268	64	0.2344	AB	AB	AB	GACAGCTCTTCATTCCCAATTAGAACTTTAGACACCATGGAACCACAGTTCCATCTTGACCCCTAAAACTTTTGTAAACACTTTTTCATGTGATTCAAAATCCTTGAATGGCAAGGTTGGTCTCCACATCAACAGCCAGGAAATTTCATCTCTTCCTCAACATTTCCTTCTTTTCCTCTTATTTTTCTACTTCACAGCCCATGTCCATTCCTCCAATTTCCATCTTCTCCATCACTCTACTCAAACCATCTCCAGCCCTTCTCAGTCACTTCATGATTCCAAAGATGGCTGCATGGGCATACGAAGGTACCCAGATAACAGAGCCAAGTGCGCCTTTTTGAGATCTGAACCGCAATGTCAATCTCAAGGATACATAGACTATCTCCAGCTCTTCTATTG…
g00007t00032	2958	T	C	120	0.0667	117	0.0085	100	0.16	AB	AB	AB	GACAGCTCTTCATTCCCAATTAGAACTTTAGACACCATGGAACCACAGTTCCATCTTGACCCCTAAAACTTTTGTAAACACTTTTTCATGTGATTCAAAATCCTTGAATGGCAAGGTTGGTCTCCACATCAACAGCCAGGAAATTTCATCTCTTCCTCAACATTTCCTTCTTTTCCTCTTATTTTTCTACTTCACAGCCCATGTCCATTCCTCCAATTTCCATCTTCTCCATCACTCTACTCAAACCATCTCCAGCCCTTCTCAGTCACTTCATGATTCCAAAGATGGCTGCATGGGCATACGAAGGTACCCAGATAACAGAGCCAAGTGCGCCTTTTTGAGATCTGAACCGCAATGTCAATCTCAAGGATACATAGACTATCTCCAGCTCTTCTATTG…
g00007t00032	2969	C	T	123	0.1138	133	0.1259	93	0.2043	AB	AB	AB	GACAGCTCTTCATTCCCAATTAGAACTTTAGACACCATGGAACCACAGTTCCATCTTGACCCCTAAAACTTTTGTAAACACTTTTTCATGTGATTCAAAATCCTTGAATGGCAAGGTTGGTCTCCACATCAACAGCCAGGAAATTTCATCTCTTCCTCAACATTTCCTTCTTTTCCTCTTATTTTTCTACTTCACAGCCCATGTCCATTCCTCCAATTTCCATCTTCTCCATCACTCTACTCAAACCATCTCCAGCCCTTCTCAGTCACTTCATGATTCCAAAGATGGCTGCATGGGCATACGAAGGTACCCAGATAACAGAGCCAAGTGCGCCTTTTTGAGATCTGAACCGCAATGTCAATCTCAAGGATACATAGACTATCTCCAGCTCTTCTATTG…
g00007t00032	2973	C	G	112	0.448	125	0.3806	81	0.3837	AB	AB	AB	GACAGCTCTTCATTCCCAATTAGAACTTTAGACACCATGGAACCACAGTTCCATCTTGACCCCTAAAACTTTTGTAAACACTTTTTCATGTGATTCAAAATCCTTGAATGGCAAGGTTGGTCTCCACATCAACAGCCAGGAAATTTCATCTCTTCCTCAACATTTCCTTCTTTTCCTCTTATTTTTCTACTTCACAGCCCATGTCCATTCCTCCAATTTCCATCTTCTCCATCACTCTACTCAAACCATCTCCAGCCCTTCTCAGTCACTTCATGATTCCAAAGATGGCTGCATGGGCATACGAAGGTACCCAGATAACAGAGCCAAGTGCGCCTTTTTGAGATCTGAACCGCAATGTCAATCTCAAGGATACATAGACTATCTCCAGCTCTTCTATTG…
g00007t00032	2977	C	G	127	0.5906	137	0.4161	93	0.2903	AB	AB	AB	GACAGCTCTTCATTCCCAATTAGAACTTTAGACACCATGGAACCACAGTTCCATCTTGACCCCTAAAACTTTTGTAAACACTTTTTCATGTGATTCAAAATCCTTGAATGGCAAGGTTGGTCTCCACATCAACAGCCAGGAAATTTCATCTCTTCCTCAACATTTCCTTCTTTTCCTCTTATTTTTCTACTTCACAGCCCATGTCCATTCCTCCAATTTCCATCTTCTCCATCACTCTACTCAAACCATCTCCAGCCCTTCTCAGTCACTTCATGATTCCAAAGATGGCTGCATGGGCATACGAAGGTACCCAGATAACAGAGCCAAGTGCGCCTTTTTGAGATCTGAACCGCAATGTCAATCTCAAGGATACATAGACTATCTCCAGCTCTTCTATTG…
g00007t00032	2979	G	A	120	0.5349	132	0.6667	89	0.4831	AB	AB	AB	GACAGCTCTTCATTCCCAATTAGAACTTTAGACACCATGGAACCACAGTTCCATCTTGACCCCTAAAACTTTTGTAAACACTTTTTCATGTGATTCAAAATCCTTGAATGGCAAGGTTGGTCTCCACATCAACAGCCAGGAAATTTCATCTCTTCCTCAACATTTCCTTCTTTTCCTCTTATTTTTCTACTTCACAGCCCATGTCCATTCCTCCAATTTCCATCTTCTCCATCACTCTACTCAAACCATCTCCAGCCCTTCTCAGTCACTTCATGATTCCAAAGATGGCTGCATGGGCATACGAAGGTACCCAGATAACAGAGCCAAGTGCGCCTTTTTGAGATCTGAACCGCAATGTCAATCTCAAGGATACATAGACTATCTCCAGCTCTTCTATTG…
g00007t00032	2984	A	C	127	0.8095	135	0.9041	85	0.9	AB	AB	AB	GACAGCTCTTCATTCCCAATTAGAACTTTAGACACCATGGAACCACAGTTCCATCTTGACCCCTAAAACTTTTGTAAACACTTTTTCATGTGATTCAAAATCCTTGAATGGCAAGGTTGGTCTCCACATCAACAGCCAGGAAATTTCATCTCTTCCTCAACATTTCCTTCTTTTCCTCTTATTTTTCTACTTCACAGCCCATGTCCATTCCTCCAATTTCCATCTTCTCCATCACTCTACTCAAACCATCTCCAGCCCTTCTCAGTCACTTCATGATTCCAAAGATGGCTGCATGGGCATACGAAGGTACCCAGATAACAGAGCCAAGTGCGCCTTTTTGAGATCTGAACCGCAATGTCAATCTCAAGGATACATAGACTATCTCCAGCTCTTCTATTG…
g00007t00032	2993	G	T	117	0.472	124	0.5779	60	0.449	AB	AB	AB	GACAGCTCTTCATTCCCAATTAGAACTTTAGACACCATGGAACCACAGTTCCATCTTGACCCCTAAAACTTTTGTAAACACTTTTTCATGTGATTCAAAATCCTTGAATGGCAAGGTTGGTCTCCACATCAACAGCCAGGAAATTTCATCTCTTCCTCAACATTTCCTTCTTTTCCTCTTATTTTTCTACTTCACAGCCCATGTCCATTCCTCCAATTTCCATCTTCTCCATCACTCTACTCAAACCATCTCCAGCCCTTCTCAGTCACTTCATGATTCCAAAGATGGCTGCATGGGCATACGAAGGTACCCAGATAACAGAGCCAAGTGCGCCTTTTTGAGATCTGAACCGCAATGTCAATCTCAAGGATACATAGACTATCTCCAGCTCTTCTATTG…
g00007t00032	3032	T	A	167	0.8232	166	0.8691	89	0.8558	AB	AB	AB	GACAGCTCTTCATTCCCAATTAGAACTTTAGACACCATGGAACCACAGTTCCATCTTGACCCCTAAAACTTTTGTAAACACTTTTTCATGTGATTCAAAATCCTTGAATGGCAAGGTTGGTCTCCACATCAACAGCCAGGAAATTTCATCTCTTCCTCAACATTTCCTTCTTTTCCTCTTATTTTTCTACTTCACAGCCCATGTCCATTCCTCCAATTTCCATCTTCTCCATCACTCTACTCAAACCATCTCCAGCCCTTCTCAGTCACTTCATGATTCCAAAGATGGCTGCATGGGCATACGAAGGTACCCAGATAACAGAGCCAAGTGCGCCTTTTTGAGATCTGAACCGCAATGTCAATCTCAAGGATACATAGACTATCTCCAGCTCTTCTATTG…
g00007t00032	3064	A	T	185	0.2378	169	0.2663	114	0.2544	AB	AB	AB	GACAGCTCTTCATTCCCAATTAGAACTTTAGACACCATGGAACCACAGTTCCATCTTGACCCCTAAAACTTTTGTAAACACTTTTTCATGTGATTCAAAATCCTTGAATGGCAAGGTTGGTCTCCACATCAACAGCCAGGAAATTTCATCTCTTCCTCAACATTTCCTTCTTTTCCTCTTATTTTTCTACTTCACAGCCCATGTCCATTCCTCCAATTTCCATCTTCTCCATCACTCTACTCAAACCATCTCCAGCCCTTCTCAGTCACTTCATGATTCCAAAGATGGCTGCATGGGCATACGAAGGTACCCAGATAACAGAGCCAAGTGCGCCTTTTTGAGATCTGAACCGCAATGTCAATCTCAAGGATACATAGACTATCTCCAGCTCTTCTATTG…
g00007t00032	3065	T	A	170	0.201	165	0.1931	95	0.177	AB	AB	AB	GACAGCTCTTCATTCCCAATTAGAACTTTAGACACCATGGAACCACAGTTCCATCTTGACCCCTAAAACTTTTGTAAACACTTTTTCATGTGATTCAAAATCCTTGAATGGCAAGGTTGGTCTCCACATCAACAGCCAGGAAATTTCATCTCTTCCTCAACATTTCCTTCTTTTCCTCTTATTTTTCTACTTCACAGCCCATGTCCATTCCTCCAATTTCCATCTTCTCCATCACTCTACTCAAACCATCTCCAGCCCTTCTCAGTCACTTCATGATTCCAAAGATGGCTGCATGGGCATACGAAGGTACCCAGATAACAGAGCCAAGTGCGCCTTTTTGAGATCTGAACCGCAATGTCAATCTCAAGGATACATAGACTATCTCCAGCTCTTCTATTG…
g00007t00032	3066	C	G	167	0.2121	154	0.2462	95	0.1622	AB	AB	AB	GACAGCTCTTCATTCCCAATTAGAACTTTAGACACCATGGAACCACAGTTCCATCTTGACCCCTAAAACTTTTGTAAACACTTTTTCATGTGATTCAAAATCCTTGAATGGCAAGGTTGGTCTCCACATCAACAGCCAGGAAATTTCATCTCTTCCTCAACATTTCCTTCTTTTCCTCTTATTTTTCTACTTCACAGCCCATGTCCATTCCTCCAATTTCCATCTTCTCCATCACTCTACTCAAACCATCTCCAGCCCTTCTCAGTCACTTCATGATTCCAAAGATGGCTGCATGGGCATACGAAGGTACCCAGATAACAGAGCCAAGTGCGCCTTTTTGAGATCTGAACCGCAATGTCAATCTCAAGGATACATAGACTATCTCCAGCTCTTCTATTG…
g00007t00032	3068	T	G	184	0.3503	167	0.4819	101	0.3571	AB	AB	AB	GACAGCTCTTCATTCCCAATTAGAACTTTAGACACCATGGAACCACAGTTCCATCTTGACCCCTAAAACTTTTGTAAACACTTTTTCATGTGATTCAAAATCCTTGAATGGCAAGGTTGGTCTCCACATCAACAGCCAGGAAATTTCATCTCTTCCTCAACATTTCCTTCTTTTCCTCTTATTTTTCTACTTCACAGCCCATGTCCATTCCTCCAATTTCCATCTTCTCCATCACTCTACTCAAACCATCTCCAGCCCTTCTCAGTCACTTCATGATTCCAAAGATGGCTGCATGGGCATACGAAGGTACCCAGATAACAGAGCCAAGTGCGCCTTTTTGAGATCTGAACCGCAATGTCAATCTCAAGGATACATAGACTATCTCCAGCTCTTCTATTG…
g00007t00032	3072	T	C	179	0.1066	182	0.2275	111	0.0957	AB	AB	AB	GACAGCTCTTCATTCCCAATTAGAACTTTAGACACCATGGAACCACAGTTCCATCTTGACCCCTAAAACTTTTGTAAACACTTTTTCATGTGATTCAAAATCCTTGAATGGCAAGGTTGGTCTCCACATCAACAGCCAGGAAATTTCATCTCTTCCTCAACATTTCCTTCTTTTCCTCTTATTTTTCTACTTCACAGCCCATGTCCATTCCTCCAATTTCCATCTTCTCCATCACTCTACTCAAACCATCTCCAGCCCTTCTCAGTCACTTCATGATTCCAAAGATGGCTGCATGGGCATACGAAGGTACCCAGATAACAGAGCCAAGTGCGCCTTTTTGAGATCTGAACCGCAATGTCAATCTCAAGGATACATAGACTATCTCCAGCTCTTCTATTG…
g00007t00032	3074	T	A	210	0.217	228	0.1826	114	0.1453	AB	AB	AB	GACAGCTCTTCATTCCCAATTAGAACTTTAGACACCATGGAACCACAGTTCCATCTTGACCCCTAAAACTTTTGTAAACACTTTTTCATGTGATTCAAAATCCTTGAATGGCAAGGTTGGTCTCCACATCAACAGCCAGGAAATTTCATCTCTTCCTCAACATTTCCTTCTTTTCCTCTTATTTTTCTACTTCACAGCCCATGTCCATTCCTCCAATTTCCATCTTCTCCATCACTCTACTCAAACCATCTCCAGCCCTTCTCAGTCACTTCATGATTCCAAAGATGGCTGCATGGGCATACGAAGGTACCCAGATAACAGAGCCAAGTGCGCCTTTTTGAGATCTGAACCGCAATGTCAATCTCAAGGATACATAGACTATCTCCAGCTCTTCTATTG…
g00007t00032	3075	C	A	193	0.2651	228	0.3234	110	0.3162	AB	AB	AB	GACAGCTCTTCATTCCCAATTAGAACTTTAGACACCATGGAACCACAGTTCCATCTTGACCCCTAAAACTTTTGTAAACACTTTTTCATGTGATTCAAAATCCTTGAATGGCAAGGTTGGTCTCCACATCAACAGCCAGGAAATTTCATCTCTTCCTCAACATTTCCTTCTTTTCCTCTTATTTTTCTACTTCACAGCCCATGTCCATTCCTCCAATTTCCATCTTCTCCATCACTCTACTCAAACCATCTCCAGCCCTTCTCAGTCACTTCATGATTCCAAAGATGGCTGCATGGGCATACGAAGGTACCCAGATAACAGAGCCAAGTGCGCCTTTTTGAGATCTGAACCGCAATGTCAATCTCAAGGATACATAGACTATCTCCAGCTCTTCTATTG…
g00007t00032	3080	G	A	227	0.2275	237	0.2278	119	0.2353	AB	AB	AB	GACAGCTCTTCATTCCCAATTAGAACTTTAGACACCATGGAACCACAGTTCCATCTTGACCCCTAAAACTTTTGTAAACACTTTTTCATGTGATTCAAAATCCTTGAATGGCAAGGTTGGTCTCCACATCAACAGCCAGGAAATTTCATCTCTTCCTCAACATTTCCTTCTTTTCCTCTTATTTTTCTACTTCACAGCCCATGTCCATTCCTCCAATTTCCATCTTCTCCATCACTCTACTCAAACCATCTCCAGCCCTTCTCAGTCACTTCATGATTCCAAAGATGGCTGCATGGGCATACGAAGGTACCCAGATAACAGAGCCAAGTGCGCCTTTTTGAGATCTGAACCGCAATGTCAATCTCAAGGATACATAGACTATCTCCAGCTCTTCTATTG…
g00007t00032	3095	A	G	232	0.2204	275	0.2246	110	0.2417	AB	AB	AB	GACAGCTCTTCATTCCCAATTAGAACTTTAGACACCATGGAACCACAGTTCCATCTTGACCCCTAAAACTTTTGTAAACACTTTTTCATGTGATTCAAAATCCTTGAATGGCAAGGTTGGTCTCCACATCAACAGCCAGGAAATTTCATCTCTTCCTCAACATTTCCTTCTTTTCCTCTTATTTTTCTACTTCACAGCCCATGTCCATTCCTCCAATTTCCATCTTCTCCATCACTCTACTCAAACCATCTCCAGCCCTTCTCAGTCACTTCATGATTCCAAAGATGGCTGCATGGGCATACGAAGGTACCCAGATAACAGAGCCAAGTGCGCCTTTTTGAGATCTGAACCGCAATGTCAATCTCAAGGATACATAGACTATCTCCAGCTCTTCTATTG…
g00007t00032	3131	T	A	206	0.1723	232	0.1525	112	0.2131	AB	AB	AB	GACAGCTCTTCATTCCCAATTAGAACTTTAGACACCATGGAACCACAGTTCCATCTTGACCCCTAAAACTTTTGTAAACACTTTTTCATGTGATTCAAAATCCTTGAATGGCAAGGTTGGTCTCCACATCAACAGCCAGGAAATTTCATCTCTTCCTCAACATTTCCTTCTTTTCCTCTTATTTTTCTACTTCACAGCCCATGTCCATTCCTCCAATTTCCATCTTCTCCATCACTCTACTCAAACCATCTCCAGCCCTTCTCAGTCACTTCATGATTCCAAAGATGGCTGCATGGGCATACGAAGGTACCCAGATAACAGAGCCAAGTGCGCCTTTTTGAGATCTGAACCGCAATGTCAATCTCAAGGATACATAGACTATCTCCAGCTCTTCTATTG…
g00007t00032	3132	C	T	188	0.2936	241	0.3603	116	0.3529	AB	AB	AB	GACAGCTCTTCATTCCCAATTAGAACTTTAGACACCATGGAACCACAGTTCCATCTTGACCCCTAAAACTTTTGTAAACACTTTTTCATGTGATTCAAAATCCTTGAATGGCAAGGTTGGTCTCCACATCAACAGCCAGGAAATTTCATCTCTTCCTCAACATTTCCTTCTTTTCCTCTTATTTTTCTACTTCACAGCCCATGTCCATTCCTCCAATTTCCATCTTCTCCATCACTCTACTCAAACCATCTCCAGCCCTTCTCAGTCACTTCATGATTCCAAAGATGGCTGCATGGGCATACGAAGGTACCCAGATAACAGAGCCAAGTGCGCCTTTTTGAGATCTGAACCGCAATGTCAATCTCAAGGATACATAGACTATCTCCAGCTCTTCTATTG…
g00007t00032	3134	T	C	205	0.2814	249	0.3004	94	0.281	AB	AB	AB	GACAGCTCTTCATTCCCAATTAGAACTTTAGACACCATGGAACCACAGTTCCATCTTGACCCCTAAAACTTTTGTAAACACTTTTTCATGTGATTCAAAATCCTTGAATGGCAAGGTTGGTCTCCACATCAACAGCCAGGAAATTTCATCTCTTCCTCAACATTTCCTTCTTTTCCTCTTATTTTTCTACTTCACAGCCCATGTCCATTCCTCCAATTTCCATCTTCTCCATCACTCTACTCAAACCATCTCCAGCCCTTCTCAGTCACTTCATGATTCCAAAGATGGCTGCATGGGCATACGAAGGTACCCAGATAACAGAGCCAAGTGCGCCTTTTTGAGATCTGAACCGCAATGTCAATCTCAAGGATACATAGACTATCTCCAGCTCTTCTATTG…
g00007t00032	3135	C	T	189	0.2444	245	0.2947	102	0.3471	AB	AB	AB	GACAGCTCTTCATTCCCAATTAGAACTTTAGACACCATGGAACCACAGTTCCATCTTGACCCCTAAAACTTTTGTAAACACTTTTTCATGTGATTCAAAATCCTTGAATGGCAAGGTTGGTCTCCACATCAACAGCCAGGAAATTTCATCTCTTCCTCAACATTTCCTTCTTTTCCTCTTATTTTTCTACTTCACAGCCCATGTCCATTCCTCCAATTTCCATCTTCTCCATCACTCTACTCAAACCATCTCCAGCCCTTCTCAGTCACTTCATGATTCCAAAGATGGCTGCATGGGCATACGAAGGTACCCAGATAACAGAGCCAAGTGCGCCTTTTTGAGATCTGAACCGCAATGTCAATCTCAAGGATACATAGACTATCTCCAGCTCTTCTATTG…
g00007t00032	3141	A	T	229	0.7948	274	0.8613	118	0.8898	AB	AB	AB	GACAGCTCTTCATTCCCAATTAGAACTTTAGACACCATGGAACCACAGTTCCATCTTGACCCCTAAAACTTTTGTAAACACTTTTTCATGTGATTCAAAATCCTTGAATGGCAAGGTTGGTCTCCACATCAACAGCCAGGAAATTTCATCTCTTCCTCAACATTTCCTTCTTTTCCTCTTATTTTTCTACTTCACAGCCCATGTCCATTCCTCCAATTTCCATCTTCTCCATCACTCTACTCAAACCATCTCCAGCCCTTCTCAGTCACTTCATGATTCCAAAGATGGCTGCATGGGCATACGAAGGTACCCAGATAACAGAGCCAAGTGCGCCTTTTTGAGATCTGAACCGCAATGTCAATCTCAAGGATACATAGACTATCTCCAGCTCTTCTATTG…
g00007t00032	3145	C	G	186	0.3038	225	0.3223	94	0.2672	AB	AB	AB	GACAGCTCTTCATTCCCAATTAGAACTTTAGACACCATGGAACCACAGTTCCATCTTGACCCCTAAAACTTTTGTAAACACTTTTTCATGTGATTCAAAATCCTTGAATGGCAAGGTTGGTCTCCACATCAACAGCCAGGAAATTTCATCTCTTCCTCAACATTTCCTTCTTTTCCTCTTATTTTTCTACTTCACAGCCCATGTCCATTCCTCCAATTTCCATCTTCTCCATCACTCTACTCAAACCATCTCCAGCCCTTCTCAGTCACTTCATGATTCCAAAGATGGCTGCATGGGCATACGAAGGTACCCAGATAACAGAGCCAAGTGCGCCTTTTTGAGATCTGAACCGCAATGTCAATCTCAAGGATACATAGACTATCTCCAGCTCTTCTATTG…
g00007t00032	3146	C	T	231	0.5672	260	0.5756	113	0.5862	AB	AB	AB	GACAGCTCTTCATTCCCAATTAGAACTTTAGACACCATGGAACCACAGTTCCATCTTGACCCCTAAAACTTTTGTAAACACTTTTTCATGTGATTCAAAATCCTTGAATGGCAAGGTTGGTCTCCACATCAACAGCCAGGAAATTTCATCTCTTCCTCAACATTTCCTTCTTTTCCTCTTATTTTTCTACTTCACAGCCCATGTCCATTCCTCCAATTTCCATCTTCTCCATCACTCTACTCAAACCATCTCCAGCCCTTCTCAGTCACTTCATGATTCCAAAGATGGCTGCATGGGCATACGAAGGTACCCAGATAACAGAGCCAAGTGCGCCTTTTTGAGATCTGAACCGCAATGTCAATCTCAAGGATACATAGACTATCTCCAGCTCTTCTATTG…
g00007t00032	3150	T	G	220	0.3496	261	0.3566	110	0.325	AB	AB	AB	GACAGCTCTTCATTCCCAATTAGAACTTTAGACACCATGGAACCACAGTTCCATCTTGACCCCTAAAACTTTTGTAAACACTTTTTCATGTGATTCAAAATCCTTGAATGGCAAGGTTGGTCTCCACATCAACAGCCAGGAAATTTCATCTCTTCCTCAACATTTCCTTCTTTTCCTCTTATTTTTCTACTTCACAGCCCATGTCCATTCCTCCAATTTCCATCTTCTCCATCACTCTACTCAAACCATCTCCAGCCCTTCTCAGTCACTTCATGATTCCAAAGATGGCTGCATGGGCATACGAAGGTACCCAGATAACAGAGCCAAGTGCGCCTTTTTGAGATCTGAACCGCAATGTCAATCTCAAGGATACATAGACTATCTCCAGCTCTTCTATTG…
g00007t00032	3159	T	C	261	0.2337	294	0.3333	127	0.2677	AB	AB	AB	GACAGCTCTTCATTCCCAATTAGAACTTTAGACACCATGGAACCACAGTTCCATCTTGACCCCTAAAACTTTTGTAAACACTTTTTCATGTGATTCAAAATCCTTGAATGGCAAGGTTGGTCTCCACATCAACAGCCAGGAAATTTCATCTCTTCCTCAACATTTCCTTCTTTTCCTCTTATTTTTCTACTTCACAGCCCATGTCCATTCCTCCAATTTCCATCTTCTCCATCACTCTACTCAAACCATCTCCAGCCCTTCTCAGTCACTTCATGATTCCAAAGATGGCTGCATGGGCATACGAAGGTACCCAGATAACAGAGCCAAGTGCGCCTTTTTGAGATCTGAACCGCAATGTCAATCTCAAGGATACATAGACTATCTCCAGCTCTTCTATTG…
g00007t00032	3168	A	T	263	0.1673	325	0.12	120	0.2049	AB	AB	AB	GACAGCTCTTCATTCCCAATTAGAACTTTAGACACCATGGAACCACAGTTCCATCTTGACCCCTAAAACTTTTGTAAACACTTTTTCATGTGATTCAAAATCCTTGAATGGCAAGGTTGGTCTCCACATCAACAGCCAGGAAATTTCATCTCTTCCTCAACATTTCCTTCTTTTCCTCTTATTTTTCTACTTCACAGCCCATGTCCATTCCTCCAATTTCCATCTTCTCCATCACTCTACTCAAACCATCTCCAGCCCTTCTCAGTCACTTCATGATTCCAAAGATGGCTGCATGGGCATACGAAGGTACCCAGATAACAGAGCCAAGTGCGCCTTTTTGAGATCTGAACCGCAATGTCAATCTCAAGGATACATAGACTATCTCCAGCTCTTCTATTG…
g00007t00032	3210	G	T	282	0.3085	295	0.3017	128	0.3047	AB	AB	AB	GACAGCTCTTCATTCCCAATTAGAACTTTAGACACCATGGAACCACAGTTCCATCTTGACCCCTAAAACTTTTGTAAACACTTTTTCATGTGATTCAAAATCCTTGAATGGCAAGGTTGGTCTCCACATCAACAGCCAGGAAATTTCATCTCTTCCTCAACATTTCCTTCTTTTCCTCTTATTTTTCTACTTCACAGCCCATGTCCATTCCTCCAATTTCCATCTTCTCCATCACTCTACTCAAACCATCTCCAGCCCTTCTCAGTCACTTCATGATTCCAAAGATGGCTGCATGGGCATACGAAGGTACCCAGATAACAGAGCCAAGTGCGCCTTTTTGAGATCTGAACCGCAATGTCAATCTCAAGGATACATAGACTATCTCCAGCTCTTCTATTG…
g00007t00032	3234	C	A	254	0.9844	268	0.9889	105	0.9545	AB	AB	AB	GACAGCTCTTCATTCCCAATTAGAACTTTAGACACCATGGAACCACAGTTCCATCTTGACCCCTAAAACTTTTGTAAACACTTTTTCATGTGATTCAAAATCCTTGAATGGCAAGGTTGGTCTCCACATCAACAGCCAGGAAATTTCATCTCTTCCTCAACATTTCCTTCTTTTCCTCTTATTTTTCTACTTCACAGCCCATGTCCATTCCTCCAATTTCCATCTTCTCCATCACTCTACTCAAACCATCTCCAGCCCTTCTCAGTCACTTCATGATTCCAAAGATGGCTGCATGGGCATACGAAGGTACCCAGATAACAGAGCCAAGTGCGCCTTTTTGAGATCTGAACCGCAATGTCAATCTCAAGGATACATAGACTATCTCCAGCTCTTCTATTG…
g00007t00032	3256	A	G	228	0.4561	224	0.4192	81	0.2716	AB	AB	AB	GACAGCTCTTCATTCCCAATTAGAACTTTAGACACCATGGAACCACAGTTCCATCTTGACCCCTAAAACTTTTGTAAACACTTTTTCATGTGATTCAAAATCCTTGAATGGCAAGGTTGGTCTCCACATCAACAGCCAGGAAATTTCATCTCTTCCTCAACATTTCCTTCTTTTCCTCTTATTTTTCTACTTCACAGCCCATGTCCATTCCTCCAATTTCCATCTTCTCCATCACTCTACTCAAACCATCTCCAGCCCTTCTCAGTCACTTCATGATTCCAAAGATGGCTGCATGGGCATACGAAGGTACCCAGATAACAGAGCCAAGTGCGCCTTTTTGAGATCTGAACCGCAATGTCAATCTCAAGGATACATAGACTATCTCCAGCTCTTCTATTG…
g00007t00032	3257	T	C	227	0.348	226	0.3772	81	0.1585	AB	AB	AB	GACAGCTCTTCATTCCCAATTAGAACTTTAGACACCATGGAACCACAGTTCCATCTTGACCCCTAAAACTTTTGTAAACACTTTTTCATGTGATTCAAAATCCTTGAATGGCAAGGTTGGTCTCCACATCAACAGCCAGGAAATTTCATCTCTTCCTCAACATTTCCTTCTTTTCCTCTTATTTTTCTACTTCACAGCCCATGTCCATTCCTCCAATTTCCATCTTCTCCATCACTCTACTCAAACCATCTCCAGCCCTTCTCAGTCACTTCATGATTCCAAAGATGGCTGCATGGGCATACGAAGGTACCCAGATAACAGAGCCAAGTGCGCCTTTTTGAGATCTGAACCGCAATGTCAATCTCAAGGATACATAGACTATCTCCAGCTCTTCTATTG…
g00007t00032	3258	C	A	201	0.2222	167	0.1518	74	0.1975	AB	AB	AB	GACAGCTCTTCATTCCCAATTAGAACTTTAGACACCATGGAACCACAGTTCCATCTTGACCCCTAAAACTTTTGTAAACACTTTTTCATGTGATTCAAAATCCTTGAATGGCAAGGTTGGTCTCCACATCAACAGCCAGGAAATTTCATCTCTTCCTCAACATTTCCTTCTTTTCCTCTTATTTTTCTACTTCACAGCCCATGTCCATTCCTCCAATTTCCATCTTCTCCATCACTCTACTCAAACCATCTCCAGCCCTTCTCAGTCACTTCATGATTCCAAAGATGGCTGCATGGGCATACGAAGGTACCCAGATAACAGAGCCAAGTGCGCCTTTTTGAGATCTGAACCGCAATGTCAATCTCAAGGATACATAGACTATCTCCAGCTCTTCTATTG…
g00007t00032	3259	T	G	208	0.4126	210	0.4934	72	0.1852	AB	AB	AB	GACAGCTCTTCATTCCCAATTAGAACTTTAGACACCATGGAACCACAGTTCCATCTTGACCCCTAAAACTTTTGTAAACACTTTTTCATGTGATTCAAAATCCTTGAATGGCAAGGTTGGTCTCCACATCAACAGCCAGGAAATTTCATCTCTTCCTCAACATTTCCTTCTTTTCCTCTTATTTTTCTACTTCACAGCCCATGTCCATTCCTCCAATTTCCATCTTCTCCATCACTCTACTCAAACCATCTCCAGCCCTTCTCAGTCACTTCATGATTCCAAAGATGGCTGCATGGGCATACGAAGGTACCCAGATAACAGAGCCAAGTGCGCCTTTTTGAGATCTGAACCGCAATGTCAATCTCAAGGATACATAGACTATCTCCAGCTCTTCTATTG…
g00007t00032	3260	T	G	220	0.4578	197	0.4236	77	0.2469	AB	AB	AB	GACAGCTCTTCATTCCCAATTAGAACTTTAGACACCATGGAACCACAGTTCCATCTTGACCCCTAAAACTTTTGTAAACACTTTTTCATGTGATTCAAAATCCTTGAATGGCAAGGTTGGTCTCCACATCAACAGCCAGGAAATTTCATCTCTTCCTCAACATTTCCTTCTTTTCCTCTTATTTTTCTACTTCACAGCCCATGTCCATTCCTCCAATTTCCATCTTCTCCATCACTCTACTCAAACCATCTCCAGCCCTTCTCAGTCACTTCATGATTCCAAAGATGGCTGCATGGGCATACGAAGGTACCCAGATAACAGAGCCAAGTGCGCCTTTTTGAGATCTGAACCGCAATGTCAATCTCAAGGATACATAGACTATCTCCAGCTCTTCTATTG…
g00007t00032	3265	A	T	229	0.4629	238	0.4454	84	0.2907	AB	AB	AB	GACAGCTCTTCATTCCCAATTAGAACTTTAGACACCATGGAACCACAGTTCCATCTTGACCCCTAAAACTTTTGTAAACACTTTTTCATGTGATTCAAAATCCTTGAATGGCAAGGTTGGTCTCCACATCAACAGCCAGGAAATTTCATCTCTTCCTCAACATTTCCTTCTTTTCCTCTTATTTTTCTACTTCACAGCCCATGTCCATTCCTCCAATTTCCATCTTCTCCATCACTCTACTCAAACCATCTCCAGCCCTTCTCAGTCACTTCATGATTCCAAAGATGGCTGCATGGGCATACGAAGGTACCCAGATAACAGAGCCAAGTGCGCCTTTTTGAGATCTGAACCGCAATGTCAATCTCAAGGATACATAGACTATCTCCAGCTCTTCTATTG…
g00007t00032	3266	C	T	209	0.3843	218	0.3975	78	0.2093	AB	AB	AB	GACAGCTCTTCATTCCCAATTAGAACTTTAGACACCATGGAACCACAGTTCCATCTTGACCCCTAAAACTTTTGTAAACACTTTTTCATGTGATTCAAAATCCTTGAATGGCAAGGTTGGTCTCCACATCAACAGCCAGGAAATTTCATCTCTTCCTCAACATTTCCTTCTTTTCCTCTTATTTTTCTACTTCACAGCCCATGTCCATTCCTCCAATTTCCATCTTCTCCATCACTCTACTCAAACCATCTCCAGCCCTTCTCAGTCACTTCATGATTCCAAAGATGGCTGCATGGGCATACGAAGGTACCCAGATAACAGAGCCAAGTGCGCCTTTTTGAGATCTGAACCGCAATGTCAATCTCAAGGATACATAGACTATCTCCAGCTCTTCTATTG…
g00007t00032	3267	T	C	225	0.3628	231	0.3896	86	0.1163	AB	AB	AB	GACAGCTCTTCATTCCCAATTAGAACTTTAGACACCATGGAACCACAGTTCCATCTTGACCCCTAAAACTTTTGTAAACACTTTTTCATGTGATTCAAAATCCTTGAATGGCAAGGTTGGTCTCCACATCAACAGCCAGGAAATTTCATCTCTTCCTCAACATTTCCTTCTTTTCCTCTTATTTTTCTACTTCACAGCCCATGTCCATTCCTCCAATTTCCATCTTCTCCATCACTCTACTCAAACCATCTCCAGCCCTTCTCAGTCACTTCATGATTCCAAAGATGGCTGCATGGGCATACGAAGGTACCCAGATAACAGAGCCAAGTGCGCCTTTTTGAGATCTGAACCGCAATGTCAATCTCAAGGATACATAGACTATCTCCAGCTCTTCTATTG…
g00007t00032	3275	C	T	217	0.7956	262	0.7585	89	0.7526	AB	AB	AB	GACAGCTCTTCATTCCCAATTAGAACTTTAGACACCATGGAACCACAGTTCCATCTTGACCCCTAAAACTTTTGTAAACACTTTTTCATGTGATTCAAAATCCTTGAATGGCAAGGTTGGTCTCCACATCAACAGCCAGGAAATTTCATCTCTTCCTCAACATTTCCTTCTTTTCCTCTTATTTTTCTACTTCACAGCCCATGTCCATTCCTCCAATTTCCATCTTCTCCATCACTCTACTCAAACCATCTCCAGCCCTTCTCAGTCACTTCATGATTCCAAAGATGGCTGCATGGGCATACGAAGGTACCCAGATAACAGAGCCAAGTGCGCCTTTTTGAGATCTGAACCGCAATGTCAATCTCAAGGATACATAGACTATCTCCAGCTCTTCTATTG…
g00007t00032	3277	T	C	237	0.3544	273	0.3516	98	0.2041	AB	AB	AB	GACAGCTCTTCATTCCCAATTAGAACTTTAGACACCATGGAACCACAGTTCCATCTTGACCCCTAAAACTTTTGTAAACACTTTTTCATGTGATTCAAAATCCTTGAATGGCAAGGTTGGTCTCCACATCAACAGCCAGGAAATTTCATCTCTTCCTCAACATTTCCTTCTTTTCCTCTTATTTTTCTACTTCACAGCCCATGTCCATTCCTCCAATTTCCATCTTCTCCATCACTCTACTCAAACCATCTCCAGCCCTTCTCAGTCACTTCATGATTCCAAAGATGGCTGCATGGGCATACGAAGGTACCCAGATAACAGAGCCAAGTGCGCCTTTTTGAGATCTGAACCGCAATGTCAATCTCAAGGATACATAGACTATCTCCAGCTCTTCTATTG…
g00007t00032	3299	A	C	272	0.5271	266	0.6113	106	0.6355	AB	AB	AB	GACAGCTCTTCATTCCCAATTAGAACTTTAGACACCATGGAACCACAGTTCCATCTTGACCCCTAAAACTTTTGTAAACACTTTTTCATGTGATTCAAAATCCTTGAATGGCAAGGTTGGTCTCCACATCAACAGCCAGGAAATTTCATCTCTTCCTCAACATTTCCTTCTTTTCCTCTTATTTTTCTACTTCACAGCCCATGTCCATTCCTCCAATTTCCATCTTCTCCATCACTCTACTCAAACCATCTCCAGCCCTTCTCAGTCACTTCATGATTCCAAAGATGGCTGCATGGGCATACGAAGGTACCCAGATAACAGAGCCAAGTGCGCCTTTTTGAGATCTGAACCGCAATGTCAATCTCAAGGATACATAGACTATCTCCAGCTCTTCTATTG…
g00007t00032	3302	T	A	283	0.0883	290	0.0828	109	0.2202	AB	AB	AB	GACAGCTCTTCATTCCCAATTAGAACTTTAGACACCATGGAACCACAGTTCCATCTTGACCCCTAAAACTTTTGTAAACACTTTTTCATGTGATTCAAAATCCTTGAATGGCAAGGTTGGTCTCCACATCAACAGCCAGGAAATTTCATCTCTTCCTCAACATTTCCTTCTTTTCCTCTTATTTTTCTACTTCACAGCCCATGTCCATTCCTCCAATTTCCATCTTCTCCATCACTCTACTCAAACCATCTCCAGCCCTTCTCAGTCACTTCATGATTCCAAAGATGGCTGCATGGGCATACGAAGGTACCCAGATAACAGAGCCAAGTGCGCCTTTTTGAGATCTGAACCGCAATGTCAATCTCAAGGATACATAGACTATCTCCAGCTCTTCTATTG…
g00007t00032	3324	G	C	266	0.1684	267	0.2128	105	0.1721	AB	AB	AB	GACAGCTCTTCATTCCCAATTAGAACTTTAGACACCATGGAACCACAGTTCCATCTTGACCCCTAAAACTTTTGTAAACACTTTTTCATGTGATTCAAAATCCTTGAATGGCAAGGTTGGTCTCCACATCAACAGCCAGGAAATTTCATCTCTTCCTCAACATTTCCTTCTTTTCCTCTTATTTTTCTACTTCACAGCCCATGTCCATTCCTCCAATTTCCATCTTCTCCATCACTCTACTCAAACCATCTCCAGCCCTTCTCAGTCACTTCATGATTCCAAAGATGGCTGCATGGGCATACGAAGGTACCCAGATAACAGAGCCAAGTGCGCCTTTTTGAGATCTGAACCGCAATGTCAATCTCAAGGATACATAGACTATCTCCAGCTCTTCTATTG…
g00007t00032	3330	C	T	253	0.25	281	0.3042	115	0.2891	AB	AB	AB	GACAGCTCTTCATTCCCAATTAGAACTTTAGACACCATGGAACCACAGTTCCATCTTGACCCCTAAAACTTTTGTAAACACTTTTTCATGTGATTCAAAATCCTTGAATGGCAAGGTTGGTCTCCACATCAACAGCCAGGAAATTTCATCTCTTCCTCAACATTTCCTTCTTTTCCTCTTATTTTTCTACTTCACAGCCCATGTCCATTCCTCCAATTTCCATCTTCTCCATCACTCTACTCAAACCATCTCCAGCCCTTCTCAGTCACTTCATGATTCCAAAGATGGCTGCATGGGCATACGAAGGTACCCAGATAACAGAGCCAAGTGCGCCTTTTTGAGATCTGAACCGCAATGTCAATCTCAAGGATACATAGACTATCTCCAGCTCTTCTATTG…
g00007t00032	3331	T	G	275	0.2122	289	0.2111	126	0.3359	AB	AB	AB	GACAGCTCTTCATTCCCAATTAGAACTTTAGACACCATGGAACCACAGTTCCATCTTGACCCCTAAAACTTTTGTAAACACTTTTTCATGTGATTCAAAATCCTTGAATGGCAAGGTTGGTCTCCACATCAACAGCCAGGAAATTTCATCTCTTCCTCAACATTTCCTTCTTTTCCTCTTATTTTTCTACTTCACAGCCCATGTCCATTCCTCCAATTTCCATCTTCTCCATCACTCTACTCAAACCATCTCCAGCCCTTCTCAGTCACTTCATGATTCCAAAGATGGCTGCATGGGCATACGAAGGTACCCAGATAACAGAGCCAAGTGCGCCTTTTTGAGATCTGAACCGCAATGTCAATCTCAAGGATACATAGACTATCTCCAGCTCTTCTATTG…
g00007t00032	3337	T	C	262	0.1588	256	0.1629	121	0.1972	AB	AB	AB	GACAGCTCTTCATTCCCAATTAGAACTTTAGACACCATGGAACCACAGTTCCATCTTGACCCCTAAAACTTTTGTAAACACTTTTTCATGTGATTCAAAATCCTTGAATGGCAAGGTTGGTCTCCACATCAACAGCCAGGAAATTTCATCTCTTCCTCAACATTTCCTTCTTTTCCTCTTATTTTTCTACTTCACAGCCCATGTCCATTCCTCCAATTTCCATCTTCTCCATCACTCTACTCAAACCATCTCCAGCCCTTCTCAGTCACTTCATGATTCCAAAGATGGCTGCATGGGCATACGAAGGTACCCAGATAACAGAGCCAAGTGCGCCTTTTTGAGATCTGAACCGCAATGTCAATCTCAAGGATACATAGACTATCTCCAGCTCTTCTATTG…
g00007t00032	3344	G	T	317	0.2808	335	0.2269	147	0.3673	AB	AB	AB	GACAGCTCTTCATTCCCAATTAGAACTTTAGACACCATGGAACCACAGTTCCATCTTGACCCCTAAAACTTTTGTAAACACTTTTTCATGTGATTCAAAATCCTTGAATGGCAAGGTTGGTCTCCACATCAACAGCCAGGAAATTTCATCTCTTCCTCAACATTTCCTTCTTTTCCTCTTATTTTTCTACTTCACAGCCCATGTCCATTCCTCCAATTTCCATCTTCTCCATCACTCTACTCAAACCATCTCCAGCCCTTCTCAGTCACTTCATGATTCCAAAGATGGCTGCATGGGCATACGAAGGTACCCAGATAACAGAGCCAAGTGCGCCTTTTTGAGATCTGAACCGCAATGTCAATCTCAAGGATACATAGACTATCTCCAGCTCTTCTATTG…
g00007t00032	3398	C	T	364	0.2116	354	0.0686	143	0.25	AB	AB	AB	GACAGCTCTTCATTCCCAATTAGAACTTTAGACACCATGGAACCACAGTTCCATCTTGACCCCTAAAACTTTTGTAAACACTTTTTCATGTGATTCAAAATCCTTGAATGGCAAGGTTGGTCTCCACATCAACAGCCAGGAAATTTCATCTCTTCCTCAACATTTCCTTCTTTTCCTCTTATTTTTCTACTTCACAGCCCATGTCCATTCCTCCAATTTCCATCTTCTCCATCACTCTACTCAAACCATCTCCAGCCCTTCTCAGTCACTTCATGATTCCAAAGATGGCTGCATGGGCATACGAAGGTACCCAGATAACAGAGCCAAGTGCGCCTTTTTGAGATCTGAACCGCAATGTCAATCTCAAGGATACATAGACTATCTCCAGCTCTTCTATTG…
g00007t00032	3399	T	C	365	0.1772	371	0.0627	147	0.2095	AB	AB	AB	GACAGCTCTTCATTCCCAATTAGAACTTTAGACACCATGGAACCACAGTTCCATCTTGACCCCTAAAACTTTTGTAAACACTTTTTCATGTGATTCAAAATCCTTGAATGGCAAGGTTGGTCTCCACATCAACAGCCAGGAAATTTCATCTCTTCCTCAACATTTCCTTCTTTTCCTCTTATTTTTCTACTTCACAGCCCATGTCCATTCCTCCAATTTCCATCTTCTCCATCACTCTACTCAAACCATCTCCAGCCCTTCTCAGTCACTTCATGATTCCAAAGATGGCTGCATGGGCATACGAAGGTACCCAGATAACAGAGCCAAGTGCGCCTTTTTGAGATCTGAACCGCAATGTCAATCTCAAGGATACATAGACTATCTCCAGCTCTTCTATTG…
g00007t00032	3404	T	A	374	0.1898	373	0.1406	147	0.2449	AB	AB	AB	GACAGCTCTTCATTCCCAATTAGAACTTTAGACACCATGGAACCACAGTTCCATCTTGACCCCTAAAACTTTTGTAAACACTTTTTCATGTGATTCAAAATCCTTGAATGGCAAGGTTGGTCTCCACATCAACAGCCAGGAAATTTCATCTCTTCCTCAACATTTCCTTCTTTTCCTCTTATTTTTCTACTTCACAGCCCATGTCCATTCCTCCAATTTCCATCTTCTCCATCACTCTACTCAAACCATCTCCAGCCCTTCTCAGTCACTTCATGATTCCAAAGATGGCTGCATGGGCATACGAAGGTACCCAGATAACAGAGCCAAGTGCGCCTTTTTGAGATCTGAACCGCAATGTCAATCTCAAGGATACATAGACTATCTCCAGCTCTTCTATTG…
g00007t00032	3405	C	A	322	0.2989	317	0.2677	135	0.3243	AB	AB	AB	GACAGCTCTTCATTCCCAATTAGAACTTTAGACACCATGGAACCACAGTTCCATCTTGACCCCTAAAACTTTTGTAAACACTTTTTCATGTGATTCAAAATCCTTGAATGGCAAGGTTGGTCTCCACATCAACAGCCAGGAAATTTCATCTCTTCCTCAACATTTCCTTCTTTTCCTCTTATTTTTCTACTTCACAGCCCATGTCCATTCCTCCAATTTCCATCTTCTCCATCACTCTACTCAAACCATCTCCAGCCCTTCTCAGTCACTTCATGATTCCAAAGATGGCTGCATGGGCATACGAAGGTACCCAGATAACAGAGCCAAGTGCGCCTTTTTGAGATCTGAACCGCAATGTCAATCTCAAGGATACATAGACTATCTCCAGCTCTTCTATTG…
g00007t00032	3410	T	G	320	0.4323	323	0.4506	129	0.4444	AB	AB	AB	GACAGCTCTTCATTCCCAATTAGAACTTTAGACACCATGGAACCACAGTTCCATCTTGACCCCTAAAACTTTTGTAAACACTTTTTCATGTGATTCAAAATCCTTGAATGGCAAGGTTGGTCTCCACATCAACAGCCAGGAAATTTCATCTCTTCCTCAACATTTCCTTCTTTTCCTCTTATTTTTCTACTTCACAGCCCATGTCCATTCCTCCAATTTCCATCTTCTCCATCACTCTACTCAAACCATCTCCAGCCCTTCTCAGTCACTTCATGATTCCAAAGATGGCTGCATGGGCATACGAAGGTACCCAGATAACAGAGCCAAGTGCGCCTTTTTGAGATCTGAACCGCAATGTCAATCTCAAGGATACATAGACTATCTCCAGCTCTTCTATTG…
g00007t00032	3413	C	T	400	0.2319	394	0.1111	144	0.274	AB	AB	AB	GACAGCTCTTCATTCCCAATTAGAACTTTAGACACCATGGAACCACAGTTCCATCTTGACCCCTAAAACTTTTGTAAACACTTTTTCATGTGATTCAAAATCCTTGAATGGCAAGGTTGGTCTCCACATCAACAGCCAGGAAATTTCATCTCTTCCTCAACATTTCCTTCTTTTCCTCTTATTTTTCTACTTCACAGCCCATGTCCATTCCTCCAATTTCCATCTTCTCCATCACTCTACTCAAACCATCTCCAGCCCTTCTCAGTCACTTCATGATTCCAAAGATGGCTGCATGGGCATACGAAGGTACCCAGATAACAGAGCCAAGTGCGCCTTTTTGAGATCTGAACCGCAATGTCAATCTCAAGGATACATAGACTATCTCCAGCTCTTCTATTG…
g00007t00032	3460	G	A	353	0.0932	399	0.1353	142	0.2098	AB	AB	AB	GACAGCTCTTCATTCCCAATTAGAACTTTAGACACCATGGAACCACAGTTCCATCTTGACCCCTAAAACTTTTGTAAACACTTTTTCATGTGATTCAAAATCCTTGAATGGCAAGGTTGGTCTCCACATCAACAGCCAGGAAATTTCATCTCTTCCTCAACATTTCCTTCTTTTCCTCTTATTTTTCTACTTCACAGCCCATGTCCATTCCTCCAATTTCCATCTTCTCCATCACTCTACTCAAACCATCTCCAGCCCTTCTCAGTCACTTCATGATTCCAAAGATGGCTGCATGGGCATACGAAGGTACCCAGATAACAGAGCCAAGTGCGCCTTTTTGAGATCTGAACCGCAATGTCAATCTCAAGGATACATAGACTATCTCCAGCTCTTCTATTG…
g00007t00032	3470	G	T	297	0.1733	370	0.2041	143	0.1854	AB	AB	AB	GACAGCTCTTCATTCCCAATTAGAACTTTAGACACCATGGAACCACAGTTCCATCTTGACCCCTAAAACTTTTGTAAACACTTTTTCATGTGATTCAAAATCCTTGAATGGCAAGGTTGGTCTCCACATCAACAGCCAGGAAATTTCATCTCTTCCTCAACATTTCCTTCTTTTCCTCTTATTTTTCTACTTCACAGCCCATGTCCATTCCTCCAATTTCCATCTTCTCCATCACTCTACTCAAACCATCTCCAGCCCTTCTCAGTCACTTCATGATTCCAAAGATGGCTGCATGGGCATACGAAGGTACCCAGATAACAGAGCCAAGTGCGCCTTTTTGAGATCTGAACCGCAATGTCAATCTCAAGGATACATAGACTATCTCCAGCTCTTCTATTG…
g00007t00032	3474	G	A	301	0.4059	354	0.4803	149	0.3311	AB	AB	AB	GACAGCTCTTCATTCCCAATTAGAACTTTAGACACCATGGAACCACAGTTCCATCTTGACCCCTAAAACTTTTGTAAACACTTTTTCATGTGATTCAAAATCCTTGAATGGCAAGGTTGGTCTCCACATCAACAGCCAGGAAATTTCATCTCTTCCTCAACATTTCCTTCTTTTCCTCTTATTTTTCTACTTCACAGCCCATGTCCATTCCTCCAATTTCCATCTTCTCCATCACTCTACTCAAACCATCTCCAGCCCTTCTCAGTCACTTCATGATTCCAAAGATGGCTGCATGGGCATACGAAGGTACCCAGATAACAGAGCCAAGTGCGCCTTTTTGAGATCTGAACCGCAATGTCAATCTCAAGGATACATAGACTATCTCCAGCTCTTCTATTG…
g00007t00032	3475	A	T	317	0.2987	386	0.1883	152	0.3684	AB	AB	AB	GACAGCTCTTCATTCCCAATTAGAACTTTAGACACCATGGAACCACAGTTCCATCTTGACCCCTAAAACTTTTGTAAACACTTTTTCATGTGATTCAAAATCCTTGAATGGCAAGGTTGGTCTCCACATCAACAGCCAGGAAATTTCATCTCTTCCTCAACATTTCCTTCTTTTCCTCTTATTTTTCTACTTCACAGCCCATGTCCATTCCTCCAATTTCCATCTTCTCCATCACTCTACTCAAACCATCTCCAGCCCTTCTCAGTCACTTCATGATTCCAAAGATGGCTGCATGGGCATACGAAGGTACCCAGATAACAGAGCCAAGTGCGCCTTTTTGAGATCTGAACCGCAATGTCAATCTCAAGGATACATAGACTATCTCCAGCTCTTCTATTG…
g00007t00032	3484	T	A	321	0.2679	361	0.1717	162	0.3333	AB	AB	AB	GACAGCTCTTCATTCCCAATTAGAACTTTAGACACCATGGAACCACAGTTCCATCTTGACCCCTAAAACTTTTGTAAACACTTTTTCATGTGATTCAAAATCCTTGAATGGCAAGGTTGGTCTCCACATCAACAGCCAGGAAATTTCATCTCTTCCTCAACATTTCCTTCTTTTCCTCTTATTTTTCTACTTCACAGCCCATGTCCATTCCTCCAATTTCCATCTTCTCCATCACTCTACTCAAACCATCTCCAGCCCTTCTCAGTCACTTCATGATTCCAAAGATGGCTGCATGGGCATACGAAGGTACCCAGATAACAGAGCCAAGTGCGCCTTTTTGAGATCTGAACCGCAATGTCAATCTCAAGGATACATAGACTATCTCCAGCTCTTCTATTG…
g00007t00032	3486	C	T	317	0.3583	371	0.2534	162	0.4121	AB	AB	AB	GACAGCTCTTCATTCCCAATTAGAACTTTAGACACCATGGAACCACAGTTCCATCTTGACCCCTAAAACTTTTGTAAACACTTTTTCATGTGATTCAAAATCCTTGAATGGCAAGGTTGGTCTCCACATCAACAGCCAGGAAATTTCATCTCTTCCTCAACATTTCCTTCTTTTCCTCTTATTTTTCTACTTCACAGCCCATGTCCATTCCTCCAATTTCCATCTTCTCCATCACTCTACTCAAACCATCTCCAGCCCTTCTCAGTCACTTCATGATTCCAAAGATGGCTGCATGGGCATACGAAGGTACCCAGATAACAGAGCCAAGTGCGCCTTTTTGAGATCTGAACCGCAATGTCAATCTCAAGGATACATAGACTATCTCCAGCTCTTCTATTG…
g00007t00032	3558	T	G	229	0.2078	271	0.2338	110	0.125	AB	AB	AB	GACAGCTCTTCATTCCCAATTAGAACTTTAGACACCATGGAACCACAGTTCCATCTTGACCCCTAAAACTTTTGTAAACACTTTTTCATGTGATTCAAAATCCTTGAATGGCAAGGTTGGTCTCCACATCAACAGCCAGGAAATTTCATCTCTTCCTCAACATTTCCTTCTTTTCCTCTTATTTTTCTACTTCACAGCCCATGTCCATTCCTCCAATTTCCATCTTCTCCATCACTCTACTCAAACCATCTCCAGCCCTTCTCAGTCACTTCATGATTCCAAAGATGGCTGCATGGGCATACGAAGGTACCCAGATAACAGAGCCAAGTGCGCCTTTTTGAGATCTGAACCGCAATGTCAATCTCAAGGATACATAGACTATCTCCAGCTCTTCTATTG…
g00007t00032	3559	C	T	226	0.2155	269	0.2509	107	0.1402	AB	AB	AB	GACAGCTCTTCATTCCCAATTAGAACTTTAGACACCATGGAACCACAGTTCCATCTTGACCCCTAAAACTTTTGTAAACACTTTTTCATGTGATTCAAAATCCTTGAATGGCAAGGTTGGTCTCCACATCAACAGCCAGGAAATTTCATCTCTTCCTCAACATTTCCTTCTTTTCCTCTTATTTTTCTACTTCACAGCCCATGTCCATTCCTCCAATTTCCATCTTCTCCATCACTCTACTCAAACCATCTCCAGCCCTTCTCAGTCACTTCATGATTCCAAAGATGGCTGCATGGGCATACGAAGGTACCCAGATAACAGAGCCAAGTGCGCCTTTTTGAGATCTGAACCGCAATGTCAATCTCAAGGATACATAGACTATCTCCAGCTCTTCTATTG…
g00007t00032	3561	A	C	210	0.1652	260	0.2435	98	0.0849	AB	AB	AB	GACAGCTCTTCATTCCCAATTAGAACTTTAGACACCATGGAACCACAGTTCCATCTTGACCCCTAAAACTTTTGTAAACACTTTTTCATGTGATTCAAAATCCTTGAATGGCAAGGTTGGTCTCCACATCAACAGCCAGGAAATTTCATCTCTTCCTCAACATTTCCTTCTTTTCCTCTTATTTTTCTACTTCACAGCCCATGTCCATTCCTCCAATTTCCATCTTCTCCATCACTCTACTCAAACCATCTCCAGCCCTTCTCAGTCACTTCATGATTCCAAAGATGGCTGCATGGGCATACGAAGGTACCCAGATAACAGAGCCAAGTGCGCCTTTTTGAGATCTGAACCGCAATGTCAATCTCAAGGATACATAGACTATCTCCAGCTCTTCTATTG…
g00007t00032	3591	C	A	239	0.3222	263	0.3536	103	0.3204	AB	AB	AB	GACAGCTCTTCATTCCCAATTAGAACTTTAGACACCATGGAACCACAGTTCCATCTTGACCCCTAAAACTTTTGTAAACACTTTTTCATGTGATTCAAAATCCTTGAATGGCAAGGTTGGTCTCCACATCAACAGCCAGGAAATTTCATCTCTTCCTCAACATTTCCTTCTTTTCCTCTTATTTTTCTACTTCACAGCCCATGTCCATTCCTCCAATTTCCATCTTCTCCATCACTCTACTCAAACCATCTCCAGCCCTTCTCAGTCACTTCATGATTCCAAAGATGGCTGCATGGGCATACGAAGGTACCCAGATAACAGAGCCAAGTGCGCCTTTTTGAGATCTGAACCGCAATGTCAATCTCAAGGATACATAGACTATCTCCAGCTCTTCTATTG…
g00007t00032	3619	T	C	233	0.3176	274	0.1642	110	0.3545	AB	AB	AB	GACAGCTCTTCATTCCCAATTAGAACTTTAGACACCATGGAACCACAGTTCCATCTTGACCCCTAAAACTTTTGTAAACACTTTTTCATGTGATTCAAAATCCTTGAATGGCAAGGTTGGTCTCCACATCAACAGCCAGGAAATTTCATCTCTTCCTCAACATTTCCTTCTTTTCCTCTTATTTTTCTACTTCACAGCCCATGTCCATTCCTCCAATTTCCATCTTCTCCATCACTCTACTCAAACCATCTCCAGCCCTTCTCAGTCACTTCATGATTCCAAAGATGGCTGCATGGGCATACGAAGGTACCCAGATAACAGAGCCAAGTGCGCCTTTTTGAGATCTGAACCGCAATGTCAATCTCAAGGATACATAGACTATCTCCAGCTCTTCTATTG…
g00007t00032	3621	C	G	227	0.5149	261	0.4249	105	0.6273	AB	AB	AB	GACAGCTCTTCATTCCCAATTAGAACTTTAGACACCATGGAACCACAGTTCCATCTTGACCCCTAAAACTTTTGTAAACACTTTTTCATGTGATTCAAAATCCTTGAATGGCAAGGTTGGTCTCCACATCAACAGCCAGGAAATTTCATCTCTTCCTCAACATTTCCTTCTTTTCCTCTTATTTTTCTACTTCACAGCCCATGTCCATTCCTCCAATTTCCATCTTCTCCATCACTCTACTCAAACCATCTCCAGCCCTTCTCAGTCACTTCATGATTCCAAAGATGGCTGCATGGGCATACGAAGGTACCCAGATAACAGAGCCAAGTGCGCCTTTTTGAGATCTGAACCGCAATGTCAATCTCAAGGATACATAGACTATCTCCAGCTCTTCTATTG…
g00007t00032	3623	T	A	237	0.3071	273	0.1636	111	0.3514	AB	AB	AB	GACAGCTCTTCATTCCCAATTAGAACTTTAGACACCATGGAACCACAGTTCCATCTTGACCCCTAAAACTTTTGTAAACACTTTTTCATGTGATTCAAAATCCTTGAATGGCAAGGTTGGTCTCCACATCAACAGCCAGGAAATTTCATCTCTTCCTCAACATTTCCTTCTTTTCCTCTTATTTTTCTACTTCACAGCCCATGTCCATTCCTCCAATTTCCATCTTCTCCATCACTCTACTCAAACCATCTCCAGCCCTTCTCAGTCACTTCATGATTCCAAAGATGGCTGCATGGGCATACGAAGGTACCCAGATAACAGAGCCAAGTGCGCCTTTTTGAGATCTGAACCGCAATGTCAATCTCAAGGATACATAGACTATCTCCAGCTCTTCTATTG…
g00007t00032	3627	A	T	251	0.3147	281	0.153	115	0.3304	AB	AB	AB	GACAGCTCTTCATTCCCAATTAGAACTTTAGACACCATGGAACCACAGTTCCATCTTGACCCCTAAAACTTTTGTAAACACTTTTTCATGTGATTCAAAATCCTTGAATGGCAAGGTTGGTCTCCACATCAACAGCCAGGAAATTTCATCTCTTCCTCAACATTTCCTTCTTTTCCTCTTATTTTTCTACTTCACAGCCCATGTCCATTCCTCCAATTTCCATCTTCTCCATCACTCTACTCAAACCATCTCCAGCCCTTCTCAGTCACTTCATGATTCCAAAGATGGCTGCATGGGCATACGAAGGTACCCAGATAACAGAGCCAAGTGCGCCTTTTTGAGATCTGAACCGCAATGTCAATCTCAAGGATACATAGACTATCTCCAGCTCTTCTATTG…
g00007t00032	3628	T	C	247	0.1786	287	0.2544	115	0.2672	AB	AB	AB	GACAGCTCTTCATTCCCAATTAGAACTTTAGACACCATGGAACCACAGTTCCATCTTGACCCCTAAAACTTTTGTAAACACTTTTTCATGTGATTCAAAATCCTTGAATGGCAAGGTTGGTCTCCACATCAACAGCCAGGAAATTTCATCTCTTCCTCAACATTTCCTTCTTTTCCTCTTATTTTTCTACTTCACAGCCCATGTCCATTCCTCCAATTTCCATCTTCTCCATCACTCTACTCAAACCATCTCCAGCCCTTCTCAGTCACTTCATGATTCCAAAGATGGCTGCATGGGCATACGAAGGTACCCAGATAACAGAGCCAAGTGCGCCTTTTTGAGATCTGAACCGCAATGTCAATCTCAAGGATACATAGACTATCTCCAGCTCTTCTATTG…
g00007t00032	3629	T	G	216	0.185	235	0.1146	98	0.2328	AB	AB	AB	GACAGCTCTTCATTCCCAATTAGAACTTTAGACACCATGGAACCACAGTTCCATCTTGACCCCTAAAACTTTTGTAAACACTTTTTCATGTGATTCAAAATCCTTGAATGGCAAGGTTGGTCTCCACATCAACAGCCAGGAAATTTCATCTCTTCCTCAACATTTCCTTCTTTTCCTCTTATTTTTCTACTTCACAGCCCATGTCCATTCCTCCAATTTCCATCTTCTCCATCACTCTACTCAAACCATCTCCAGCCCTTCTCAGTCACTTCATGATTCCAAAGATGGCTGCATGGGCATACGAAGGTACCCAGATAACAGAGCCAAGTGCGCCTTTTTGAGATCTGAACCGCAATGTCAATCTCAAGGATACATAGACTATCTCCAGCTCTTCTATTG…
g00007t00032	3632	C	T	247	0.2753	288	0.1528	118	0.2373	AB	AB	AB	GACAGCTCTTCATTCCCAATTAGAACTTTAGACACCATGGAACCACAGTTCCATCTTGACCCCTAAAACTTTTGTAAACACTTTTTCATGTGATTCAAAATCCTTGAATGGCAAGGTTGGTCTCCACATCAACAGCCAGGAAATTTCATCTCTTCCTCAACATTTCCTTCTTTTCCTCTTATTTTTCTACTTCACAGCCCATGTCCATTCCTCCAATTTCCATCTTCTCCATCACTCTACTCAAACCATCTCCAGCCCTTCTCAGTCACTTCATGATTCCAAAGATGGCTGCATGGGCATACGAAGGTACCCAGATAACAGAGCCAAGTGCGCCTTTTTGAGATCTGAACCGCAATGTCAATCTCAAGGATACATAGACTATCTCCAGCTCTTCTATTG…
g00007t00032	3634	G	T	236	0.4228	275	0.2832	110	0.3305	AB	AB	AB	GACAGCTCTTCATTCCCAATTAGAACTTTAGACACCATGGAACCACAGTTCCATCTTGACCCCTAAAACTTTTGTAAACACTTTTTCATGTGATTCAAAATCCTTGAATGGCAAGGTTGGTCTCCACATCAACAGCCAGGAAATTTCATCTCTTCCTCAACATTTCCTTCTTTTCCTCTTATTTTTCTACTTCACAGCCCATGTCCATTCCTCCAATTTCCATCTTCTCCATCACTCTACTCAAACCATCTCCAGCCCTTCTCAGTCACTTCATGATTCCAAAGATGGCTGCATGGGCATACGAAGGTACCCAGATAACAGAGCCAAGTGCGCCTTTTTGAGATCTGAACCGCAATGTCAATCTCAAGGATACATAGACTATCTCCAGCTCTTCTATTG…
g00007t00032	3637	A	G	237	0.3592	280	0.2265	117	0.3223	AB	AB	AB	GACAGCTCTTCATTCCCAATTAGAACTTTAGACACCATGGAACCACAGTTCCATCTTGACCCCTAAAACTTTTGTAAACACTTTTTCATGTGATTCAAAATCCTTGAATGGCAAGGTTGGTCTCCACATCAACAGCCAGGAAATTTCATCTCTTCCTCAACATTTCCTTCTTTTCCTCTTATTTTTCTACTTCACAGCCCATGTCCATTCCTCCAATTTCCATCTTCTCCATCACTCTACTCAAACCATCTCCAGCCCTTCTCAGTCACTTCATGATTCCAAAGATGGCTGCATGGGCATACGAAGGTACCCAGATAACAGAGCCAAGTGCGCCTTTTTGAGATCTGAACCGCAATGTCAATCTCAAGGATACATAGACTATCTCCAGCTCTTCTATTG…
g00007t00032	3687	A	G	300	0.3588	336	0.2619	128	0.3906	AB	AB	AB	GACAGCTCTTCATTCCCAATTAGAACTTTAGACACCATGGAACCACAGTTCCATCTTGACCCCTAAAACTTTTGTAAACACTTTTTCATGTGATTCAAAATCCTTGAATGGCAAGGTTGGTCTCCACATCAACAGCCAGGAAATTTCATCTCTTCCTCAACATTTCCTTCTTTTCCTCTTATTTTTCTACTTCACAGCCCATGTCCATTCCTCCAATTTCCATCTTCTCCATCACTCTACTCAAACCATCTCCAGCCCTTCTCAGTCACTTCATGATTCCAAAGATGGCTGCATGGGCATACGAAGGTACCCAGATAACAGAGCCAAGTGCGCCTTTTTGAGATCTGAACCGCAATGTCAATCTCAAGGATACATAGACTATCTCCAGCTCTTCTATTG…
g00007t00032	3698	C	T	298	0.1779	322	0.2484	120	0.1583	AB	AB	AB	GACAGCTCTTCATTCCCAATTAGAACTTTAGACACCATGGAACCACAGTTCCATCTTGACCCCTAAAACTTTTGTAAACACTTTTTCATGTGATTCAAAATCCTTGAATGGCAAGGTTGGTCTCCACATCAACAGCCAGGAAATTTCATCTCTTCCTCAACATTTCCTTCTTTTCCTCTTATTTTTCTACTTCACAGCCCATGTCCATTCCTCCAATTTCCATCTTCTCCATCACTCTACTCAAACCATCTCCAGCCCTTCTCAGTCACTTCATGATTCCAAAGATGGCTGCATGGGCATACGAAGGTACCCAGATAACAGAGCCAAGTGCGCCTTTTTGAGATCTGAACCGCAATGTCAATCTCAAGGATACATAGACTATCTCCAGCTCTTCTATTG…
g00007t00032	3707	C	G	249	0.2518	298	0.2809	85	0.2935	AB	AB	AB	GACAGCTCTTCATTCCCAATTAGAACTTTAGACACCATGGAACCACAGTTCCATCTTGACCCCTAAAACTTTTGTAAACACTTTTTCATGTGATTCAAAATCCTTGAATGGCAAGGTTGGTCTCCACATCAACAGCCAGGAAATTTCATCTCTTCCTCAACATTTCCTTCTTTTCCTCTTATTTTTCTACTTCACAGCCCATGTCCATTCCTCCAATTTCCATCTTCTCCATCACTCTACTCAAACCATCTCCAGCCCTTCTCAGTCACTTCATGATTCCAAAGATGGCTGCATGGGCATACGAAGGTACCCAGATAACAGAGCCAAGTGCGCCTTTTTGAGATCTGAACCGCAATGTCAATCTCAAGGATACATAGACTATCTCCAGCTCTTCTATTG…
g00007t00032	3708	T	C	207	0.243	240	0.2601	81	0.3295	AB	AB	AB	GACAGCTCTTCATTCCCAATTAGAACTTTAGACACCATGGAACCACAGTTCCATCTTGACCCCTAAAACTTTTGTAAACACTTTTTCATGTGATTCAAAATCCTTGAATGGCAAGGTTGGTCTCCACATCAACAGCCAGGAAATTTCATCTCTTCCTCAACATTTCCTTCTTTTCCTCTTATTTTTCTACTTCACAGCCCATGTCCATTCCTCCAATTTCCATCTTCTCCATCACTCTACTCAAACCATCTCCAGCCCTTCTCAGTCACTTCATGATTCCAAAGATGGCTGCATGGGCATACGAAGGTACCCAGATAACAGAGCCAAGTGCGCCTTTTTGAGATCTGAACCGCAATGTCAATCTCAAGGATACATAGACTATCTCCAGCTCTTCTATTG…
g00007t00032	3709	C	T	242	0.5102	243	0.5309	83	0.5783	AB	AB	AB	GACAGCTCTTCATTCCCAATTAGAACTTTAGACACCATGGAACCACAGTTCCATCTTGACCCCTAAAACTTTTGTAAACACTTTTTCATGTGATTCAAAATCCTTGAATGGCAAGGTTGGTCTCCACATCAACAGCCAGGAAATTTCATCTCTTCCTCAACATTTCCTTCTTTTCCTCTTATTTTTCTACTTCACAGCCCATGTCCATTCCTCCAATTTCCATCTTCTCCATCACTCTACTCAAACCATCTCCAGCCCTTCTCAGTCACTTCATGATTCCAAAGATGGCTGCATGGGCATACGAAGGTACCCAGATAACAGAGCCAAGTGCGCCTTTTTGAGATCTGAACCGCAATGTCAATCTCAAGGATACATAGACTATCTCCAGCTCTTCTATTG…
g00007t00032	3712	T	C	275	0.1149	302	0.165	98	0.198	AB	AB	AB	GACAGCTCTTCATTCCCAATTAGAACTTTAGACACCATGGAACCACAGTTCCATCTTGACCCCTAAAACTTTTGTAAACACTTTTTCATGTGATTCAAAATCCTTGAATGGCAAGGTTGGTCTCCACATCAACAGCCAGGAAATTTCATCTCTTCCTCAACATTTCCTTCTTTTCCTCTTATTTTTCTACTTCACAGCCCATGTCCATTCCTCCAATTTCCATCTTCTCCATCACTCTACTCAAACCATCTCCAGCCCTTCTCAGTCACTTCATGATTCCAAAGATGGCTGCATGGGCATACGAAGGTACCCAGATAACAGAGCCAAGTGCGCCTTTTTGAGATCTGAACCGCAATGTCAATCTCAAGGATACATAGACTATCTCCAGCTCTTCTATTG…
g00007t00032	3779	C	T	209	0.7	220	0.629	98	0.5455	AB	AB	AB	GACAGCTCTTCATTCCCAATTAGAACTTTAGACACCATGGAACCACAGTTCCATCTTGACCCCTAAAACTTTTGTAAACACTTTTTCATGTGATTCAAAATCCTTGAATGGCAAGGTTGGTCTCCACATCAACAGCCAGGAAATTTCATCTCTTCCTCAACATTTCCTTCTTTTCCTCTTATTTTTCTACTTCACAGCCCATGTCCATTCCTCCAATTTCCATCTTCTCCATCACTCTACTCAAACCATCTCCAGCCCTTCTCAGTCACTTCATGATTCCAAAGATGGCTGCATGGGCATACGAAGGTACCCAGATAACAGAGCCAAGTGCGCCTTTTTGAGATCTGAACCGCAATGTCAATCTCAAGGATACATAGACTATCTCCAGCTCTTCTATTG…
g00007t00032	3780	T	C	208	0.6938	217	0.6425	93	0.5248	AB	AB	AB	GACAGCTCTTCATTCCCAATTAGAACTTTAGACACCATGGAACCACAGTTCCATCTTGACCCCTAAAACTTTTGTAAACACTTTTTCATGTGATTCAAAATCCTTGAATGGCAAGGTTGGTCTCCACATCAACAGCCAGGAAATTTCATCTCTTCCTCAACATTTCCTTCTTTTCCTCTTATTTTTCTACTTCACAGCCCATGTCCATTCCTCCAATTTCCATCTTCTCCATCACTCTACTCAAACCATCTCCAGCCCTTCTCAGTCACTTCATGATTCCAAAGATGGCTGCATGGGCATACGAAGGTACCCAGATAACAGAGCCAAGTGCGCCTTTTTGAGATCTGAACCGCAATGTCAATCTCAAGGATACATAGACTATCTCCAGCTCTTCTATTG…
g00007t00032	3793	T	C	189	0.3158	226	0.2699	107	0.2991	AB	AB	AB	GACAGCTCTTCATTCCCAATTAGAACTTTAGACACCATGGAACCACAGTTCCATCTTGACCCCTAAAACTTTTGTAAACACTTTTTCATGTGATTCAAAATCCTTGAATGGCAAGGTTGGTCTCCACATCAACAGCCAGGAAATTTCATCTCTTCCTCAACATTTCCTTCTTTTCCTCTTATTTTTCTACTTCACAGCCCATGTCCATTCCTCCAATTTCCATCTTCTCCATCACTCTACTCAAACCATCTCCAGCCCTTCTCAGTCACTTCATGATTCCAAAGATGGCTGCATGGGCATACGAAGGTACCCAGATAACAGAGCCAAGTGCGCCTTTTTGAGATCTGAACCGCAATGTCAATCTCAAGGATACATAGACTATCTCCAGCTCTTCTATTG…
g00007t00032	3794	C	T	168	0.2368	209	0.287	99	0.2264	AB	AB	AB	GACAGCTCTTCATTCCCAATTAGAACTTTAGACACCATGGAACCACAGTTCCATCTTGACCCCTAAAACTTTTGTAAACACTTTTTCATGTGATTCAAAATCCTTGAATGGCAAGGTTGGTCTCCACATCAACAGCCAGGAAATTTCATCTCTTCCTCAACATTTCCTTCTTTTCCTCTTATTTTTCTACTTCACAGCCCATGTCCATTCCTCCAATTTCCATCTTCTCCATCACTCTACTCAAACCATCTCCAGCCCTTCTCAGTCACTTCATGATTCCAAAGATGGCTGCATGGGCATACGAAGGTACCCAGATAACAGAGCCAAGTGCGCCTTTTTGAGATCTGAACCGCAATGTCAATCTCAAGGATACATAGACTATCTCCAGCTCTTCTATTG…
g00007t00032	3801	G	C	157	0.6829	185	0.66	99	0.7238	AB	AB	AB	GACAGCTCTTCATTCCCAATTAGAACTTTAGACACCATGGAACCACAGTTCCATCTTGACCCCTAAAACTTTTGTAAACACTTTTTCATGTGATTCAAAATCCTTGAATGGCAAGGTTGGTCTCCACATCAACAGCCAGGAAATTTCATCTCTTCCTCAACATTTCCTTCTTTTCCTCTTATTTTTCTACTTCACAGCCCATGTCCATTCCTCCAATTTCCATCTTCTCCATCACTCTACTCAAACCATCTCCAGCCCTTCTCAGTCACTTCATGATTCCAAAGATGGCTGCATGGGCATACGAAGGTACCCAGATAACAGAGCCAAGTGCGCCTTTTTGAGATCTGAACCGCAATGTCAATCTCAAGGATACATAGACTATCTCCAGCTCTTCTATTG…
g00007t00032	3805	C	G	136	0.4387	178	0.3781	91	0.3981	AB	AB	AB	GACAGCTCTTCATTCCCAATTAGAACTTTAGACACCATGGAACCACAGTTCCATCTTGACCCCTAAAACTTTTGTAAACACTTTTTCATGTGATTCAAAATCCTTGAATGGCAAGGTTGGTCTCCACATCAACAGCCAGGAAATTTCATCTCTTCCTCAACATTTCCTTCTTTTCCTCTTATTTTTCTACTTCACAGCCCATGTCCATTCCTCCAATTTCCATCTTCTCCATCACTCTACTCAAACCATCTCCAGCCCTTCTCAGTCACTTCATGATTCCAAAGATGGCTGCATGGGCATACGAAGGTACCCAGATAACAGAGCCAAGTGCGCCTTTTTGAGATCTGAACCGCAATGTCAATCTCAAGGATACATAGACTATCTCCAGCTCTTCTATTG…
g00007t00032	3806	C	T	121	0.2129	164	0.235	85	0.1569	AB	AB	AB	GACAGCTCTTCATTCCCAATTAGAACTTTAGACACCATGGAACCACAGTTCCATCTTGACCCCTAAAACTTTTGTAAACACTTTTTCATGTGATTCAAAATCCTTGAATGGCAAGGTTGGTCTCCACATCAACAGCCAGGAAATTTCATCTCTTCCTCAACATTTCCTTCTTTTCCTCTTATTTTTCTACTTCACAGCCCATGTCCATTCCTCCAATTTCCATCTTCTCCATCACTCTACTCAAACCATCTCCAGCCCTTCTCAGTCACTTCATGATTCCAAAGATGGCTGCATGGGCATACGAAGGTACCCAGATAACAGAGCCAAGTGCGCCTTTTTGAGATCTGAACCGCAATGTCAATCTCAAGGATACATAGACTATCTCCAGCTCTTCTATTG…
g00007t00032	3807	T	C	134	0.2039	153	0.2677	90	0.1765	AB	AB	AB	GACAGCTCTTCATTCCCAATTAGAACTTTAGACACCATGGAACCACAGTTCCATCTTGACCCCTAAAACTTTTGTAAACACTTTTTCATGTGATTCAAAATCCTTGAATGGCAAGGTTGGTCTCCACATCAACAGCCAGGAAATTTCATCTCTTCCTCAACATTTCCTTCTTTTCCTCTTATTTTTCTACTTCACAGCCCATGTCCATTCCTCCAATTTCCATCTTCTCCATCACTCTACTCAAACCATCTCCAGCCCTTCTCAGTCACTTCATGATTCCAAAGATGGCTGCATGGGCATACGAAGGTACCCAGATAACAGAGCCAAGTGCGCCTTTTTGAGATCTGAACCGCAATGTCAATCTCAAGGATACATAGACTATCTCCAGCTCTTCTATTG…
g00007t00032	3808	A	G	149	0.7483	197	0.7868	102	0.7961	AB	AB	AB	GACAGCTCTTCATTCCCAATTAGAACTTTAGACACCATGGAACCACAGTTCCATCTTGACCCCTAAAACTTTTGTAAACACTTTTTCATGTGATTCAAAATCCTTGAATGGCAAGGTTGGTCTCCACATCAACAGCCAGGAAATTTCATCTCTTCCTCAACATTTCCTTCTTTTCCTCTTATTTTTCTACTTCACAGCCCATGTCCATTCCTCCAATTTCCATCTTCTCCATCACTCTACTCAAACCATCTCCAGCCCTTCTCAGTCACTTCATGATTCCAAAGATGGCTGCATGGGCATACGAAGGTACCCAGATAACAGAGCCAAGTGCGCCTTTTTGAGATCTGAACCGCAATGTCAATCTCAAGGATACATAGACTATCTCCAGCTCTTCTATTG…
g00007t00032	3832	A	C	183	0.8306	218	0.8493	107	0.8318	AB	AB	AB	GACAGCTCTTCATTCCCAATTAGAACTTTAGACACCATGGAACCACAGTTCCATCTTGACCCCTAAAACTTTTGTAAACACTTTTTCATGTGATTCAAAATCCTTGAATGGCAAGGTTGGTCTCCACATCAACAGCCAGGAAATTTCATCTCTTCCTCAACATTTCCTTCTTTTCCTCTTATTTTTCTACTTCACAGCCCATGTCCATTCCTCCAATTTCCATCTTCTCCATCACTCTACTCAAACCATCTCCAGCCCTTCTCAGTCACTTCATGATTCCAAAGATGGCTGCATGGGCATACGAAGGTACCCAGATAACAGAGCCAAGTGCGCCTTTTTGAGATCTGAACCGCAATGTCAATCTCAAGGATACATAGACTATCTCCAGCTCTTCTATTG…
g00007t00032	3836	A	G	194	0.7629	225	0.8356	108	0.8148	AB	AB	AB	GACAGCTCTTCATTCCCAATTAGAACTTTAGACACCATGGAACCACAGTTCCATCTTGACCCCTAAAACTTTTGTAAACACTTTTTCATGTGATTCAAAATCCTTGAATGGCAAGGTTGGTCTCCACATCAACAGCCAGGAAATTTCATCTCTTCCTCAACATTTCCTTCTTTTCCTCTTATTTTTCTACTTCACAGCCCATGTCCATTCCTCCAATTTCCATCTTCTCCATCACTCTACTCAAACCATCTCCAGCCCTTCTCAGTCACTTCATGATTCCAAAGATGGCTGCATGGGCATACGAAGGTACCCAGATAACAGAGCCAAGTGCGCCTTTTTGAGATCTGAACCGCAATGTCAATCTCAAGGATACATAGACTATCTCCAGCTCTTCTATTG…
g00007t00032	3858	C	T	224	0.7545	247	0.8057	116	0.7931	AB	AB	AB	GACAGCTCTTCATTCCCAATTAGAACTTTAGACACCATGGAACCACAGTTCCATCTTGACCCCTAAAACTTTTGTAAACACTTTTTCATGTGATTCAAAATCCTTGAATGGCAAGGTTGGTCTCCACATCAACAGCCAGGAAATTTCATCTCTTCCTCAACATTTCCTTCTTTTCCTCTTATTTTTCTACTTCACAGCCCATGTCCATTCCTCCAATTTCCATCTTCTCCATCACTCTACTCAAACCATCTCCAGCCCTTCTCAGTCACTTCATGATTCCAAAGATGGCTGCATGGGCATACGAAGGTACCCAGATAACAGAGCCAAGTGCGCCTTTTTGAGATCTGAACCGCAATGTCAATCTCAAGGATACATAGACTATCTCCAGCTCTTCTATTG…
g00007t00032	3859	A	G	221	0.8778	248	0.8347	116	0.8621	AB	AB	AB	GACAGCTCTTCATTCCCAATTAGAACTTTAGACACCATGGAACCACAGTTCCATCTTGACCCCTAAAACTTTTGTAAACACTTTTTCATGTGATTCAAAATCCTTGAATGGCAAGGTTGGTCTCCACATCAACAGCCAGGAAATTTCATCTCTTCCTCAACATTTCCTTCTTTTCCTCTTATTTTTCTACTTCACAGCCCATGTCCATTCCTCCAATTTCCATCTTCTCCATCACTCTACTCAAACCATCTCCAGCCCTTCTCAGTCACTTCATGATTCCAAAGATGGCTGCATGGGCATACGAAGGTACCCAGATAACAGAGCCAAGTGCGCCTTTTTGAGATCTGAACCGCAATGTCAATCTCAAGGATACATAGACTATCTCCAGCTCTTCTATTG…
g00007t00032	3890	T	A	206	0.5565	227	0.5992	114	0.5556	AB	AB	AB	GACAGCTCTTCATTCCCAATTAGAACTTTAGACACCATGGAACCACAGTTCCATCTTGACCCCTAAAACTTTTGTAAACACTTTTTCATGTGATTCAAAATCCTTGAATGGCAAGGTTGGTCTCCACATCAACAGCCAGGAAATTTCATCTCTTCCTCAACATTTCCTTCTTTTCCTCTTATTTTTCTACTTCACAGCCCATGTCCATTCCTCCAATTTCCATCTTCTCCATCACTCTACTCAAACCATCTCCAGCCCTTCTCAGTCACTTCATGATTCCAAAGATGGCTGCATGGGCATACGAAGGTACCCAGATAACAGAGCCAAGTGCGCCTTTTTGAGATCTGAACCGCAATGTCAATCTCAAGGATACATAGACTATCTCCAGCTCTTCTATTG…
g00007t00032	3895	T	G	257	0.4125	271	0.417	134	0.3955	AB	AB	AB	GACAGCTCTTCATTCCCAATTAGAACTTTAGACACCATGGAACCACAGTTCCATCTTGACCCCTAAAACTTTTGTAAACACTTTTTCATGTGATTCAAAATCCTTGAATGGCAAGGTTGGTCTCCACATCAACAGCCAGGAAATTTCATCTCTTCCTCAACATTTCCTTCTTTTCCTCTTATTTTTCTACTTCACAGCCCATGTCCATTCCTCCAATTTCCATCTTCTCCATCACTCTACTCAAACCATCTCCAGCCCTTCTCAGTCACTTCATGATTCCAAAGATGGCTGCATGGGCATACGAAGGTACCCAGATAACAGAGCCAAGTGCGCCTTTTTGAGATCTGAACCGCAATGTCAATCTCAAGGATACATAGACTATCTCCAGCTCTTCTATTG…
g00007t00032	393	T	A	51	0.0196	73	0.3425	30	0	AB	AB	AA	GACAGCTCTTCATTCCCAATTAGAACTTTAGACACCATGGAACCACAGTTCCATCTTGACCCCTAAAACTTTTGTAAACACTTTTTCATGTGATTCAAAATCCTTGAATGGCAAGGTTGGTCTCCACATCAACAGCCAGGAAATTTCATCTCTTCCTCAACATTTCCTTCTTTTCCTCTTATTTTTCTACTTCACAGCCCATGTCCATTCCTCCAATTTCCATCTTCTCCATCACTCTACTCAAACCATCTCCAGCCCTTCTCAGTCACTTCATGATTCCAAAGATGGCTGCATGGGCATACGAAGGTACCCAGATAACAGAGCCAAGTGCGCCTTTTTGAGATCTGAACCGCAATGTCAATCTCAAGGATACATAGACTATCTCCAGCTCTTCTATTG…
g00007t00032	3931	A	T	252	0.2976	263	0.2538	118	0.2966	AB	AB	AB	GACAGCTCTTCATTCCCAATTAGAACTTTAGACACCATGGAACCACAGTTCCATCTTGACCCCTAAAACTTTTGTAAACACTTTTTCATGTGATTCAAAATCCTTGAATGGCAAGGTTGGTCTCCACATCAACAGCCAGGAAATTTCATCTCTTCCTCAACATTTCCTTCTTTTCCTCTTATTTTTCTACTTCACAGCCCATGTCCATTCCTCCAATTTCCATCTTCTCCATCACTCTACTCAAACCATCTCCAGCCCTTCTCAGTCACTTCATGATTCCAAAGATGGCTGCATGGGCATACGAAGGTACCCAGATAACAGAGCCAAGTGCGCCTTTTTGAGATCTGAACCGCAATGTCAATCTCAAGGATACATAGACTATCTCCAGCTCTTCTATTG…
g00007t00032	3961	A	C	224	0.4267	220	0.4045	106	0.4393	AB	AB	AB	GACAGCTCTTCATTCCCAATTAGAACTTTAGACACCATGGAACCACAGTTCCATCTTGACCCCTAAAACTTTTGTAAACACTTTTTCATGTGATTCAAAATCCTTGAATGGCAAGGTTGGTCTCCACATCAACAGCCAGGAAATTTCATCTCTTCCTCAACATTTCCTTCTTTTCCTCTTATTTTTCTACTTCACAGCCCATGTCCATTCCTCCAATTTCCATCTTCTCCATCACTCTACTCAAACCATCTCCAGCCCTTCTCAGTCACTTCATGATTCCAAAGATGGCTGCATGGGCATACGAAGGTACCCAGATAACAGAGCCAAGTGCGCCTTTTTGAGATCTGAACCGCAATGTCAATCTCAAGGATACATAGACTATCTCCAGCTCTTCTATTG…
g00007t00032	3962	T	C	195	0.7098	195	0.7376	87	0.7429	AB	AB	AB	GACAGCTCTTCATTCCCAATTAGAACTTTAGACACCATGGAACCACAGTTCCATCTTGACCCCTAAAACTTTTGTAAACACTTTTTCATGTGATTCAAAATCCTTGAATGGCAAGGTTGGTCTCCACATCAACAGCCAGGAAATTTCATCTCTTCCTCAACATTTCCTTCTTTTCCTCTTATTTTTCTACTTCACAGCCCATGTCCATTCCTCCAATTTCCATCTTCTCCATCACTCTACTCAAACCATCTCCAGCCCTTCTCAGTCACTTCATGATTCCAAAGATGGCTGCATGGGCATACGAAGGTACCCAGATAACAGAGCCAAGTGCGCCTTTTTGAGATCTGAACCGCAATGTCAATCTCAAGGATACATAGACTATCTCCAGCTCTTCTATTG…
g00007t00032	4017	T	A	42	0.0714	49	0.2041	32	0.125	AB	AB	AB	GACAGCTCTTCATTCCCAATTAGAACTTTAGACACCATGGAACCACAGTTCCATCTTGACCCCTAAAACTTTTGTAAACACTTTTTCATGTGATTCAAAATCCTTGAATGGCAAGGTTGGTCTCCACATCAACAGCCAGGAAATTTCATCTCTTCCTCAACATTTCCTTCTTTTCCTCTTATTTTTCTACTTCACAGCCCATGTCCATTCCTCCAATTTCCATCTTCTCCATCACTCTACTCAAACCATCTCCAGCCCTTCTCAGTCACTTCATGATTCCAAAGATGGCTGCATGGGCATACGAAGGTACCCAGATAACAGAGCCAAGTGCGCCTTTTTGAGATCTGAACCGCAATGTCAATCTCAAGGATACATAGACTATCTCCAGCTCTTCTATTG…
g00007t00032	4021	A	T	44	0.0217	59	0.0339	31	0.2188	AB	AB	AB	GACAGCTCTTCATTCCCAATTAGAACTTTAGACACCATGGAACCACAGTTCCATCTTGACCCCTAAAACTTTTGTAAACACTTTTTCATGTGATTCAAAATCCTTGAATGGCAAGGTTGGTCTCCACATCAACAGCCAGGAAATTTCATCTCTTCCTCAACATTTCCTTCTTTTCCTCTTATTTTTCTACTTCACAGCCCATGTCCATTCCTCCAATTTCCATCTTCTCCATCACTCTACTCAAACCATCTCCAGCCCTTCTCAGTCACTTCATGATTCCAAAGATGGCTGCATGGGCATACGAAGGTACCCAGATAACAGAGCCAAGTGCGCCTTTTTGAGATCTGAACCGCAATGTCAATCTCAAGGATACATAGACTATCTCCAGCTCTTCTATTG…
g00007t00032	4025	G	A	46	0.4783	65	0.4928	29	0.5862	AB	AB	AB	GACAGCTCTTCATTCCCAATTAGAACTTTAGACACCATGGAACCACAGTTCCATCTTGACCCCTAAAACTTTTGTAAACACTTTTTCATGTGATTCAAAATCCTTGAATGGCAAGGTTGGTCTCCACATCAACAGCCAGGAAATTTCATCTCTTCCTCAACATTTCCTTCTTTTCCTCTTATTTTTCTACTTCACAGCCCATGTCCATTCCTCCAATTTCCATCTTCTCCATCACTCTACTCAAACCATCTCCAGCCCTTCTCAGTCACTTCATGATTCCAAAGATGGCTGCATGGGCATACGAAGGTACCCAGATAACAGAGCCAAGTGCGCCTTTTTGAGATCTGAACCGCAATGTCAATCTCAAGGATACATAGACTATCTCCAGCTCTTCTATTG…
g00007t00032	4031	C	T	79	0.038	114	0.1053	38	0.2368	AB	AB	AB	GACAGCTCTTCATTCCCAATTAGAACTTTAGACACCATGGAACCACAGTTCCATCTTGACCCCTAAAACTTTTGTAAACACTTTTTCATGTGATTCAAAATCCTTGAATGGCAAGGTTGGTCTCCACATCAACAGCCAGGAAATTTCATCTCTTCCTCAACATTTCCTTCTTTTCCTCTTATTTTTCTACTTCACAGCCCATGTCCATTCCTCCAATTTCCATCTTCTCCATCACTCTACTCAAACCATCTCCAGCCCTTCTCAGTCACTTCATGATTCCAAAGATGGCTGCATGGGCATACGAAGGTACCCAGATAACAGAGCCAAGTGCGCCTTTTTGAGATCTGAACCGCAATGTCAATCTCAAGGATACATAGACTATCTCCAGCTCTTCTATTG…
g00007t00032	4088	T	C	126	0.2388	145	0.2069	55	0.2154	AB	AB	AB	GACAGCTCTTCATTCCCAATTAGAACTTTAGACACCATGGAACCACAGTTCCATCTTGACCCCTAAAACTTTTGTAAACACTTTTTCATGTGATTCAAAATCCTTGAATGGCAAGGTTGGTCTCCACATCAACAGCCAGGAAATTTCATCTCTTCCTCAACATTTCCTTCTTTTCCTCTTATTTTTCTACTTCACAGCCCATGTCCATTCCTCCAATTTCCATCTTCTCCATCACTCTACTCAAACCATCTCCAGCCCTTCTCAGTCACTTCATGATTCCAAAGATGGCTGCATGGGCATACGAAGGTACCCAGATAACAGAGCCAAGTGCGCCTTTTTGAGATCTGAACCGCAATGTCAATCTCAAGGATACATAGACTATCTCCAGCTCTTCTATTG…
g00007t00032	4089	C	G	122	0.8672	122	0.774	52	0.7812	AB	AB	AB	GACAGCTCTTCATTCCCAATTAGAACTTTAGACACCATGGAACCACAGTTCCATCTTGACCCCTAAAACTTTTGTAAACACTTTTTCATGTGATTCAAAATCCTTGAATGGCAAGGTTGGTCTCCACATCAACAGCCAGGAAATTTCATCTCTTCCTCAACATTTCCTTCTTTTCCTCTTATTTTTCTACTTCACAGCCCATGTCCATTCCTCCAATTTCCATCTTCTCCATCACTCTACTCAAACCATCTCCAGCCCTTCTCAGTCACTTCATGATTCCAAAGATGGCTGCATGGGCATACGAAGGTACCCAGATAACAGAGCCAAGTGCGCCTTTTTGAGATCTGAACCGCAATGTCAATCTCAAGGATACATAGACTATCTCCAGCTCTTCTATTG…
g00007t00032	4097	A	G	132	0.6742	147	0.7007	66	0.5303	AB	AB	AB	GACAGCTCTTCATTCCCAATTAGAACTTTAGACACCATGGAACCACAGTTCCATCTTGACCCCTAAAACTTTTGTAAACACTTTTTCATGTGATTCAAAATCCTTGAATGGCAAGGTTGGTCTCCACATCAACAGCCAGGAAATTTCATCTCTTCCTCAACATTTCCTTCTTTTCCTCTTATTTTTCTACTTCACAGCCCATGTCCATTCCTCCAATTTCCATCTTCTCCATCACTCTACTCAAACCATCTCCAGCCCTTCTCAGTCACTTCATGATTCCAAAGATGGCTGCATGGGCATACGAAGGTACCCAGATAACAGAGCCAAGTGCGCCTTTTTGAGATCTGAACCGCAATGTCAATCTCAAGGATACATAGACTATCTCCAGCTCTTCTATTG…
g00007t00032	4104	C	T	129	0.2222	146	0.268	57	0.1692	AB	AB	AB	GACAGCTCTTCATTCCCAATTAGAACTTTAGACACCATGGAACCACAGTTCCATCTTGACCCCTAAAACTTTTGTAAACACTTTTTCATGTGATTCAAAATCCTTGAATGGCAAGGTTGGTCTCCACATCAACAGCCAGGAAATTTCATCTCTTCCTCAACATTTCCTTCTTTTCCTCTTATTTTTCTACTTCACAGCCCATGTCCATTCCTCCAATTTCCATCTTCTCCATCACTCTACTCAAACCATCTCCAGCCCTTCTCAGTCACTTCATGATTCCAAAGATGGCTGCATGGGCATACGAAGGTACCCAGATAACAGAGCCAAGTGCGCCTTTTTGAGATCTGAACCGCAATGTCAATCTCAAGGATACATAGACTATCTCCAGCTCTTCTATTG…
g00007t00032	4112	T	C	134	0.1866	145	0.2483	68	0.0294	AB	AB	AB	GACAGCTCTTCATTCCCAATTAGAACTTTAGACACCATGGAACCACAGTTCCATCTTGACCCCTAAAACTTTTGTAAACACTTTTTCATGTGATTCAAAATCCTTGAATGGCAAGGTTGGTCTCCACATCAACAGCCAGGAAATTTCATCTCTTCCTCAACATTTCCTTCTTTTCCTCTTATTTTTCTACTTCACAGCCCATGTCCATTCCTCCAATTTCCATCTTCTCCATCACTCTACTCAAACCATCTCCAGCCCTTCTCAGTCACTTCATGATTCCAAAGATGGCTGCATGGGCATACGAAGGTACCCAGATAACAGAGCCAAGTGCGCCTTTTTGAGATCTGAACCGCAATGTCAATCTCAAGGATACATAGACTATCTCCAGCTCTTCTATTG…
g00007t00032	4122	T	A	125	0.992	125	0.984	60	1	AB	AB	BB	GACAGCTCTTCATTCCCAATTAGAACTTTAGACACCATGGAACCACAGTTCCATCTTGACCCCTAAAACTTTTGTAAACACTTTTTCATGTGATTCAAAATCCTTGAATGGCAAGGTTGGTCTCCACATCAACAGCCAGGAAATTTCATCTCTTCCTCAACATTTCCTTCTTTTCCTCTTATTTTTCTACTTCACAGCCCATGTCCATTCCTCCAATTTCCATCTTCTCCATCACTCTACTCAAACCATCTCCAGCCCTTCTCAGTCACTTCATGATTCCAAAGATGGCTGCATGGGCATACGAAGGTACCCAGATAACAGAGCCAAGTGCGCCTTTTTGAGATCTGAACCGCAATGTCAATCTCAAGGATACATAGACTATCTCCAGCTCTTCTATTG…
g00007t00032	4123	T	G	125	0.992	125	1	60	0.9833	AB	BB	AB	GACAGCTCTTCATTCCCAATTAGAACTTTAGACACCATGGAACCACAGTTCCATCTTGACCCCTAAAACTTTTGTAAACACTTTTTCATGTGATTCAAAATCCTTGAATGGCAAGGTTGGTCTCCACATCAACAGCCAGGAAATTTCATCTCTTCCTCAACATTTCCTTCTTTTCCTCTTATTTTTCTACTTCACAGCCCATGTCCATTCCTCCAATTTCCATCTTCTCCATCACTCTACTCAAACCATCTCCAGCCCTTCTCAGTCACTTCATGATTCCAAAGATGGCTGCATGGGCATACGAAGGTACCCAGATAACAGAGCCAAGTGCGCCTTTTTGAGATCTGAACCGCAATGTCAATCTCAAGGATACATAGACTATCTCCAGCTCTTCTATTG…
g00007t00032	4141	T	C	135	0.1704	130	0.0385	60	0.2333	AB	AB	AB	GACAGCTCTTCATTCCCAATTAGAACTTTAGACACCATGGAACCACAGTTCCATCTTGACCCCTAAAACTTTTGTAAACACTTTTTCATGTGATTCAAAATCCTTGAATGGCAAGGTTGGTCTCCACATCAACAGCCAGGAAATTTCATCTCTTCCTCAACATTTCCTTCTTTTCCTCTTATTTTTCTACTTCACAGCCCATGTCCATTCCTCCAATTTCCATCTTCTCCATCACTCTACTCAAACCATCTCCAGCCCTTCTCAGTCACTTCATGATTCCAAAGATGGCTGCATGGGCATACGAAGGTACCCAGATAACAGAGCCAAGTGCGCCTTTTTGAGATCTGAACCGCAATGTCAATCTCAAGGATACATAGACTATCTCCAGCTCTTCTATTG…
g00007t00032	4144	C	T	135	0.3529	129	0.3721	59	0.2881	AB	AB	AB	GACAGCTCTTCATTCCCAATTAGAACTTTAGACACCATGGAACCACAGTTCCATCTTGACCCCTAAAACTTTTGTAAACACTTTTTCATGTGATTCAAAATCCTTGAATGGCAAGGTTGGTCTCCACATCAACAGCCAGGAAATTTCATCTCTTCCTCAACATTTCCTTCTTTTCCTCTTATTTTTCTACTTCACAGCCCATGTCCATTCCTCCAATTTCCATCTTCTCCATCACTCTACTCAAACCATCTCCAGCCCTTCTCAGTCACTTCATGATTCCAAAGATGGCTGCATGGGCATACGAAGGTACCCAGATAACAGAGCCAAGTGCGCCTTTTTGAGATCTGAACCGCAATGTCAATCTCAAGGATACATAGACTATCTCCAGCTCTTCTATTG…
g00007t00032	4158	C	T	127	0.25	120	0.2333	44	0.25	AB	AB	AB	GACAGCTCTTCATTCCCAATTAGAACTTTAGACACCATGGAACCACAGTTCCATCTTGACCCCTAAAACTTTTGTAAACACTTTTTCATGTGATTCAAAATCCTTGAATGGCAAGGTTGGTCTCCACATCAACAGCCAGGAAATTTCATCTCTTCCTCAACATTTCCTTCTTTTCCTCTTATTTTTCTACTTCACAGCCCATGTCCATTCCTCCAATTTCCATCTTCTCCATCACTCTACTCAAACCATCTCCAGCCCTTCTCAGTCACTTCATGATTCCAAAGATGGCTGCATGGGCATACGAAGGTACCCAGATAACAGAGCCAAGTGCGCCTTTTTGAGATCTGAACCGCAATGTCAATCTCAAGGATACATAGACTATCTCCAGCTCTTCTATTG…
g00007t00032	4163	G	A	82	0.2979	83	0.3864	35	0.2308	AB	AB	AB	GACAGCTCTTCATTCCCAATTAGAACTTTAGACACCATGGAACCACAGTTCCATCTTGACCCCTAAAACTTTTGTAAACACTTTTTCATGTGATTCAAAATCCTTGAATGGCAAGGTTGGTCTCCACATCAACAGCCAGGAAATTTCATCTCTTCCTCAACATTTCCTTCTTTTCCTCTTATTTTTCTACTTCACAGCCCATGTCCATTCCTCCAATTTCCATCTTCTCCATCACTCTACTCAAACCATCTCCAGCCCTTCTCAGTCACTTCATGATTCCAAAGATGGCTGCATGGGCATACGAAGGTACCCAGATAACAGAGCCAAGTGCGCCTTTTTGAGATCTGAACCGCAATGTCAATCTCAAGGATACATAGACTATCTCCAGCTCTTCTATTG…
g00007t00032	4164	C	A	87	0.8161	76	0.7632	37	0.6216	AB	AB	AB	GACAGCTCTTCATTCCCAATTAGAACTTTAGACACCATGGAACCACAGTTCCATCTTGACCCCTAAAACTTTTGTAAACACTTTTTCATGTGATTCAAAATCCTTGAATGGCAAGGTTGGTCTCCACATCAACAGCCAGGAAATTTCATCTCTTCCTCAACATTTCCTTCTTTTCCTCTTATTTTTCTACTTCACAGCCCATGTCCATTCCTCCAATTTCCATCTTCTCCATCACTCTACTCAAACCATCTCCAGCCCTTCTCAGTCACTTCATGATTCCAAAGATGGCTGCATGGGCATACGAAGGTACCCAGATAACAGAGCCAAGTGCGCCTTTTTGAGATCTGAACCGCAATGTCAATCTCAAGGATACATAGACTATCTCCAGCTCTTCTATTG…
g00007t00032	4165	C	G	70	0.6207	64	0.5844	29	0.4054	AB	AB	AB	GACAGCTCTTCATTCCCAATTAGAACTTTAGACACCATGGAACCACAGTTCCATCTTGACCCCTAAAACTTTTGTAAACACTTTTTCATGTGATTCAAAATCCTTGAATGGCAAGGTTGGTCTCCACATCAACAGCCAGGAAATTTCATCTCTTCCTCAACATTTCCTTCTTTTCCTCTTATTTTTCTACTTCACAGCCCATGTCCATTCCTCCAATTTCCATCTTCTCCATCACTCTACTCAAACCATCTCCAGCCCTTCTCAGTCACTTCATGATTCCAAAGATGGCTGCATGGGCATACGAAGGTACCCAGATAACAGAGCCAAGTGCGCCTTTTTGAGATCTGAACCGCAATGTCAATCTCAAGGATACATAGACTATCTCCAGCTCTTCTATTG…
g00007t00032	4166	T	C	86	0.2442	75	0.1711	36	0.2162	AB	AB	AB	GACAGCTCTTCATTCCCAATTAGAACTTTAGACACCATGGAACCACAGTTCCATCTTGACCCCTAAAACTTTTGTAAACACTTTTTCATGTGATTCAAAATCCTTGAATGGCAAGGTTGGTCTCCACATCAACAGCCAGGAAATTTCATCTCTTCCTCAACATTTCCTTCTTTTCCTCTTATTTTTCTACTTCACAGCCCATGTCCATTCCTCCAATTTCCATCTTCTCCATCACTCTACTCAAACCATCTCCAGCCCTTCTCAGTCACTTCATGATTCCAAAGATGGCTGCATGGGCATACGAAGGTACCCAGATAACAGAGCCAAGTGCGCCTTTTTGAGATCTGAACCGCAATGTCAATCTCAAGGATACATAGACTATCTCCAGCTCTTCTATTG…
g00007t00032	4167	C	G	58	0.6279	57	0.7467	26	0.7429	AB	AB	AB	GACAGCTCTTCATTCCCAATTAGAACTTTAGACACCATGGAACCACAGTTCCATCTTGACCCCTAAAACTTTTGTAAACACTTTTTCATGTGATTCAAAATCCTTGAATGGCAAGGTTGGTCTCCACATCAACAGCCAGGAAATTTCATCTCTTCCTCAACATTTCCTTCTTTTCCTCTTATTTTTCTACTTCACAGCCCATGTCCATTCCTCCAATTTCCATCTTCTCCATCACTCTACTCAAACCATCTCCAGCCCTTCTCAGTCACTTCATGATTCCAAAGATGGCTGCATGGGCATACGAAGGTACCCAGATAACAGAGCCAAGTGCGCCTTTTTGAGATCTGAACCGCAATGTCAATCTCAAGGATACATAGACTATCTCCAGCTCTTCTATTG…
g00007t00032	4179	A	C	139	0.5603	121	0.5149	59	0.4167	AB	AB	AB	GACAGCTCTTCATTCCCAATTAGAACTTTAGACACCATGGAACCACAGTTCCATCTTGACCCCTAAAACTTTTGTAAACACTTTTTCATGTGATTCAAAATCCTTGAATGGCAAGGTTGGTCTCCACATCAACAGCCAGGAAATTTCATCTCTTCCTCAACATTTCCTTCTTTTCCTCTTATTTTTCTACTTCACAGCCCATGTCCATTCCTCCAATTTCCATCTTCTCCATCACTCTACTCAAACCATCTCCAGCCCTTCTCAGTCACTTCATGATTCCAAAGATGGCTGCATGGGCATACGAAGGTACCCAGATAACAGAGCCAAGTGCGCCTTTTTGAGATCTGAACCGCAATGTCAATCTCAAGGATACATAGACTATCTCCAGCTCTTCTATTG…
g00007t00032	4183	A	C	147	0.5578	135	0.5704	61	0.4426	AB	AB	AB	GACAGCTCTTCATTCCCAATTAGAACTTTAGACACCATGGAACCACAGTTCCATCTTGACCCCTAAAACTTTTGTAAACACTTTTTCATGTGATTCAAAATCCTTGAATGGCAAGGTTGGTCTCCACATCAACAGCCAGGAAATTTCATCTCTTCCTCAACATTTCCTTCTTTTCCTCTTATTTTTCTACTTCACAGCCCATGTCCATTCCTCCAATTTCCATCTTCTCCATCACTCTACTCAAACCATCTCCAGCCCTTCTCAGTCACTTCATGATTCCAAAGATGGCTGCATGGGCATACGAAGGTACCCAGATAACAGAGCCAAGTGCGCCTTTTTGAGATCTGAACCGCAATGTCAATCTCAAGGATACATAGACTATCTCCAGCTCTTCTATTG…
g00007t00032	4210	T	A	169	0.1479	169	0.2544	75	0.1733	AB	AB	AB	GACAGCTCTTCATTCCCAATTAGAACTTTAGACACCATGGAACCACAGTTCCATCTTGACCCCTAAAACTTTTGTAAACACTTTTTCATGTGATTCAAAATCCTTGAATGGCAAGGTTGGTCTCCACATCAACAGCCAGGAAATTTCATCTCTTCCTCAACATTTCCTTCTTTTCCTCTTATTTTTCTACTTCACAGCCCATGTCCATTCCTCCAATTTCCATCTTCTCCATCACTCTACTCAAACCATCTCCAGCCCTTCTCAGTCACTTCATGATTCCAAAGATGGCTGCATGGGCATACGAAGGTACCCAGATAACAGAGCCAAGTGCGCCTTTTTGAGATCTGAACCGCAATGTCAATCTCAAGGATACATAGACTATCTCCAGCTCTTCTATTG…
g00007t00032	4220	G	A	171	0.7126	170	0.8882	75	0.6533	AB	AB	AB	GACAGCTCTTCATTCCCAATTAGAACTTTAGACACCATGGAACCACAGTTCCATCTTGACCCCTAAAACTTTTGTAAACACTTTTTCATGTGATTCAAAATCCTTGAATGGCAAGGTTGGTCTCCACATCAACAGCCAGGAAATTTCATCTCTTCCTCAACATTTCCTTCTTTTCCTCTTATTTTTCTACTTCACAGCCCATGTCCATTCCTCCAATTTCCATCTTCTCCATCACTCTACTCAAACCATCTCCAGCCCTTCTCAGTCACTTCATGATTCCAAAGATGGCTGCATGGGCATACGAAGGTACCCAGATAACAGAGCCAAGTGCGCCTTTTTGAGATCTGAACCGCAATGTCAATCTCAAGGATACATAGACTATCTCCAGCTCTTCTATTG…
g00007t00032	4228	A	C	159	0.4	174	0.546	74	0.4211	AB	AB	AB	GACAGCTCTTCATTCCCAATTAGAACTTTAGACACCATGGAACCACAGTTCCATCTTGACCCCTAAAACTTTTGTAAACACTTTTTCATGTGATTCAAAATCCTTGAATGGCAAGGTTGGTCTCCACATCAACAGCCAGGAAATTTCATCTCTTCCTCAACATTTCCTTCTTTTCCTCTTATTTTTCTACTTCACAGCCCATGTCCATTCCTCCAATTTCCATCTTCTCCATCACTCTACTCAAACCATCTCCAGCCCTTCTCAGTCACTTCATGATTCCAAAGATGGCTGCATGGGCATACGAAGGTACCCAGATAACAGAGCCAAGTGCGCCTTTTTGAGATCTGAACCGCAATGTCAATCTCAAGGATACATAGACTATCTCCAGCTCTTCTATTG…
g00007t00032	4230	T	G	152	0.2635	174	0.337	72	0.2346	AB	AB	AB	GACAGCTCTTCATTCCCAATTAGAACTTTAGACACCATGGAACCACAGTTCCATCTTGACCCCTAAAACTTTTGTAAACACTTTTTCATGTGATTCAAAATCCTTGAATGGCAAGGTTGGTCTCCACATCAACAGCCAGGAAATTTCATCTCTTCCTCAACATTTCCTTCTTTTCCTCTTATTTTTCTACTTCACAGCCCATGTCCATTCCTCCAATTTCCATCTTCTCCATCACTCTACTCAAACCATCTCCAGCCCTTCTCAGTCACTTCATGATTCCAAAGATGGCTGCATGGGCATACGAAGGTACCCAGATAACAGAGCCAAGTGCGCCTTTTTGAGATCTGAACCGCAATGTCAATCTCAAGGATACATAGACTATCTCCAGCTCTTCTATTG…
g00007t00032	4235	C	T	164	0.2848	179	0.2781	84	0.3059	AB	AB	AB	GACAGCTCTTCATTCCCAATTAGAACTTTAGACACCATGGAACCACAGTTCCATCTTGACCCCTAAAACTTTTGTAAACACTTTTTCATGTGATTCAAAATCCTTGAATGGCAAGGTTGGTCTCCACATCAACAGCCAGGAAATTTCATCTCTTCCTCAACATTTCCTTCTTTTCCTCTTATTTTTCTACTTCACAGCCCATGTCCATTCCTCCAATTTCCATCTTCTCCATCACTCTACTCAAACCATCTCCAGCCCTTCTCAGTCACTTCATGATTCCAAAGATGGCTGCATGGGCATACGAAGGTACCCAGATAACAGAGCCAAGTGCGCCTTTTTGAGATCTGAACCGCAATGTCAATCTCAAGGATACATAGACTATCTCCAGCTCTTCTATTG…
g00007t00032	4236	T	C	126	0.7531	133	0.7268	70	0.7143	AB	AB	AB	GACAGCTCTTCATTCCCAATTAGAACTTTAGACACCATGGAACCACAGTTCCATCTTGACCCCTAAAACTTTTGTAAACACTTTTTCATGTGATTCAAAATCCTTGAATGGCAAGGTTGGTCTCCACATCAACAGCCAGGAAATTTCATCTCTTCCTCAACATTTCCTTCTTTTCCTCTTATTTTTCTACTTCACAGCCCATGTCCATTCCTCCAATTTCCATCTTCTCCATCACTCTACTCAAACCATCTCCAGCCCTTCTCAGTCACTTCATGATTCCAAAGATGGCTGCATGGGCATACGAAGGTACCCAGATAACAGAGCCAAGTGCGCCTTTTTGAGATCTGAACCGCAATGTCAATCTCAAGGATACATAGACTATCTCCAGCTCTTCTATTG…
g00007t00032	4238	G	T	163	0.5583	184	0.6685	85	0.4023	AB	AB	AB	GACAGCTCTTCATTCCCAATTAGAACTTTAGACACCATGGAACCACAGTTCCATCTTGACCCCTAAAACTTTTGTAAACACTTTTTCATGTGATTCAAAATCCTTGAATGGCAAGGTTGGTCTCCACATCAACAGCCAGGAAATTTCATCTCTTCCTCAACATTTCCTTCTTTTCCTCTTATTTTTCTACTTCACAGCCCATGTCCATTCCTCCAATTTCCATCTTCTCCATCACTCTACTCAAACCATCTCCAGCCCTTCTCAGTCACTTCATGATTCCAAAGATGGCTGCATGGGCATACGAAGGTACCCAGATAACAGAGCCAAGTGCGCCTTTTTGAGATCTGAACCGCAATGTCAATCTCAAGGATACATAGACTATCTCCAGCTCTTCTATTG…
g00007t00032	4239	T	C	156	0.638	175	0.8516	79	0.5227	AB	AB	AB	GACAGCTCTTCATTCCCAATTAGAACTTTAGACACCATGGAACCACAGTTCCATCTTGACCCCTAAAACTTTTGTAAACACTTTTTCATGTGATTCAAAATCCTTGAATGGCAAGGTTGGTCTCCACATCAACAGCCAGGAAATTTCATCTCTTCCTCAACATTTCCTTCTTTTCCTCTTATTTTTCTACTTCACAGCCCATGTCCATTCCTCCAATTTCCATCTTCTCCATCACTCTACTCAAACCATCTCCAGCCCTTCTCAGTCACTTCATGATTCCAAAGATGGCTGCATGGGCATACGAAGGTACCCAGATAACAGAGCCAAGTGCGCCTTTTTGAGATCTGAACCGCAATGTCAATCTCAAGGATACATAGACTATCTCCAGCTCTTCTATTG…
g00007t00032	4255	T	G	200	0.125	219	0.0502	109	0.2661	AB	AB	AB	GACAGCTCTTCATTCCCAATTAGAACTTTAGACACCATGGAACCACAGTTCCATCTTGACCCCTAAAACTTTTGTAAACACTTTTTCATGTGATTCAAAATCCTTGAATGGCAAGGTTGGTCTCCACATCAACAGCCAGGAAATTTCATCTCTTCCTCAACATTTCCTTCTTTTCCTCTTATTTTTCTACTTCACAGCCCATGTCCATTCCTCCAATTTCCATCTTCTCCATCACTCTACTCAAACCATCTCCAGCCCTTCTCAGTCACTTCATGATTCCAAAGATGGCTGCATGGGCATACGAAGGTACCCAGATAACAGAGCCAAGTGCGCCTTTTTGAGATCTGAACCGCAATGTCAATCTCAAGGATACATAGACTATCTCCAGCTCTTCTATTG…
g00007t00032	4305	A	T	133	0.4353	138	0.4054	69	0.3486	AB	AB	AB	GACAGCTCTTCATTCCCAATTAGAACTTTAGACACCATGGAACCACAGTTCCATCTTGACCCCTAAAACTTTTGTAAACACTTTTTCATGTGATTCAAAATCCTTGAATGGCAAGGTTGGTCTCCACATCAACAGCCAGGAAATTTCATCTCTTCCTCAACATTTCCTTCTTTTCCTCTTATTTTTCTACTTCACAGCCCATGTCCATTCCTCCAATTTCCATCTTCTCCATCACTCTACTCAAACCATCTCCAGCCCTTCTCAGTCACTTCATGATTCCAAAGATGGCTGCATGGGCATACGAAGGTACCCAGATAACAGAGCCAAGTGCGCCTTTTTGAGATCTGAACCGCAATGTCAATCTCAAGGATACATAGACTATCTCCAGCTCTTCTATTG…
g00007t00032	433	C	G	53	0.1698	83	0.0361	29	0.069	AB	AB	AB	GACAGCTCTTCATTCCCAATTAGAACTTTAGACACCATGGAACCACAGTTCCATCTTGACCCCTAAAACTTTTGTAAACACTTTTTCATGTGATTCAAAATCCTTGAATGGCAAGGTTGGTCTCCACATCAACAGCCAGGAAATTTCATCTCTTCCTCAACATTTCCTTCTTTTCCTCTTATTTTTCTACTTCACAGCCCATGTCCATTCCTCCAATTTCCATCTTCTCCATCACTCTACTCAAACCATCTCCAGCCCTTCTCAGTCACTTCATGATTCCAAAGATGGCTGCATGGGCATACGAAGGTACCCAGATAACAGAGCCAAGTGCGCCTTTTTGAGATCTGAACCGCAATGTCAATCTCAAGGATACATAGACTATCTCCAGCTCTTCTATTG…
g00007t00032	4368	C	T	97	0.4742	144	0.4375	68	0.6618	AB	AB	AB	GACAGCTCTTCATTCCCAATTAGAACTTTAGACACCATGGAACCACAGTTCCATCTTGACCCCTAAAACTTTTGTAAACACTTTTTCATGTGATTCAAAATCCTTGAATGGCAAGGTTGGTCTCCACATCAACAGCCAGGAAATTTCATCTCTTCCTCAACATTTCCTTCTTTTCCTCTTATTTTTCTACTTCACAGCCCATGTCCATTCCTCCAATTTCCATCTTCTCCATCACTCTACTCAAACCATCTCCAGCCCTTCTCAGTCACTTCATGATTCCAAAGATGGCTGCATGGGCATACGAAGGTACCCAGATAACAGAGCCAAGTGCGCCTTTTTGAGATCTGAACCGCAATGTCAATCTCAAGGATACATAGACTATCTCCAGCTCTTCTATTG…
g00007t00032	4376	G	C	92	0.7447	116	0.6818	57	0.5286	AB	AB	AB	GACAGCTCTTCATTCCCAATTAGAACTTTAGACACCATGGAACCACAGTTCCATCTTGACCCCTAAAACTTTTGTAAACACTTTTTCATGTGATTCAAAATCCTTGAATGGCAAGGTTGGTCTCCACATCAACAGCCAGGAAATTTCATCTCTTCCTCAACATTTCCTTCTTTTCCTCTTATTTTTCTACTTCACAGCCCATGTCCATTCCTCCAATTTCCATCTTCTCCATCACTCTACTCAAACCATCTCCAGCCCTTCTCAGTCACTTCATGATTCCAAAGATGGCTGCATGGGCATACGAAGGTACCCAGATAACAGAGCCAAGTGCGCCTTTTTGAGATCTGAACCGCAATGTCAATCTCAAGGATACATAGACTATCTCCAGCTCTTCTATTG…
g00007t00032	4379	T	G	92	0.4239	130	0.542	66	0.2571	AB	AB	AB	GACAGCTCTTCATTCCCAATTAGAACTTTAGACACCATGGAACCACAGTTCCATCTTGACCCCTAAAACTTTTGTAAACACTTTTTCATGTGATTCAAAATCCTTGAATGGCAAGGTTGGTCTCCACATCAACAGCCAGGAAATTTCATCTCTTCCTCAACATTTCCTTCTTTTCCTCTTATTTTTCTACTTCACAGCCCATGTCCATTCCTCCAATTTCCATCTTCTCCATCACTCTACTCAAACCATCTCCAGCCCTTCTCAGTCACTTCATGATTCCAAAGATGGCTGCATGGGCATACGAAGGTACCCAGATAACAGAGCCAAGTGCGCCTTTTTGAGATCTGAACCGCAATGTCAATCTCAAGGATACATAGACTATCTCCAGCTCTTCTATTG…
g00007t00032	4380	T	C	92	0.6947	128	0.7462	70	0.6286	AB	AB	AB	GACAGCTCTTCATTCCCAATTAGAACTTTAGACACCATGGAACCACAGTTCCATCTTGACCCCTAAAACTTTTGTAAACACTTTTTCATGTGATTCAAAATCCTTGAATGGCAAGGTTGGTCTCCACATCAACAGCCAGGAAATTTCATCTCTTCCTCAACATTTCCTTCTTTTCCTCTTATTTTTCTACTTCACAGCCCATGTCCATTCCTCCAATTTCCATCTTCTCCATCACTCTACTCAAACCATCTCCAGCCCTTCTCAGTCACTTCATGATTCCAAAGATGGCTGCATGGGCATACGAAGGTACCCAGATAACAGAGCCAAGTGCGCCTTTTTGAGATCTGAACCGCAATGTCAATCTCAAGGATACATAGACTATCTCCAGCTCTTCTATTG…
g00007t00032	4412	A	G	88	0.9205	113	0.9912	68	0.971	AB	AB	AB	GACAGCTCTTCATTCCCAATTAGAACTTTAGACACCATGGAACCACAGTTCCATCTTGACCCCTAAAACTTTTGTAAACACTTTTTCATGTGATTCAAAATCCTTGAATGGCAAGGTTGGTCTCCACATCAACAGCCAGGAAATTTCATCTCTTCCTCAACATTTCCTTCTTTTCCTCTTATTTTTCTACTTCACAGCCCATGTCCATTCCTCCAATTTCCATCTTCTCCATCACTCTACTCAAACCATCTCCAGCCCTTCTCAGTCACTTCATGATTCCAAAGATGGCTGCATGGGCATACGAAGGTACCCAGATAACAGAGCCAAGTGCGCCTTTTTGAGATCTGAACCGCAATGTCAATCTCAAGGATACATAGACTATCTCCAGCTCTTCTATTG…
g00007t00032	4445	C	T	74	0.1486	88	0.1364	46	0.125	AB	AB	AB	GACAGCTCTTCATTCCCAATTAGAACTTTAGACACCATGGAACCACAGTTCCATCTTGACCCCTAAAACTTTTGTAAACACTTTTTCATGTGATTCAAAATCCTTGAATGGCAAGGTTGGTCTCCACATCAACAGCCAGGAAATTTCATCTCTTCCTCAACATTTCCTTCTTTTCCTCTTATTTTTCTACTTCACAGCCCATGTCCATTCCTCCAATTTCCATCTTCTCCATCACTCTACTCAAACCATCTCCAGCCCTTCTCAGTCACTTCATGATTCCAAAGATGGCTGCATGGGCATACGAAGGTACCCAGATAACAGAGCCAAGTGCGCCTTTTTGAGATCTGAACCGCAATGTCAATCTCAAGGATACATAGACTATCTCCAGCTCTTCTATTG…
g00007t00032	4448	T	G	75	0.9467	83	0.9277	47	0.9787	AB	AB	AB	GACAGCTCTTCATTCCCAATTAGAACTTTAGACACCATGGAACCACAGTTCCATCTTGACCCCTAAAACTTTTGTAAACACTTTTTCATGTGATTCAAAATCCTTGAATGGCAAGGTTGGTCTCCACATCAACAGCCAGGAAATTTCATCTCTTCCTCAACATTTCCTTCTTTTCCTCTTATTTTTCTACTTCACAGCCCATGTCCATTCCTCCAATTTCCATCTTCTCCATCACTCTACTCAAACCATCTCCAGCCCTTCTCAGTCACTTCATGATTCCAAAGATGGCTGCATGGGCATACGAAGGTACCCAGATAACAGAGCCAAGTGCGCCTTTTTGAGATCTGAACCGCAATGTCAATCTCAAGGATACATAGACTATCTCCAGCTCTTCTATTG…
g00007t00032	4449	A	T	74	0.0135	83	0.0714	49	0.2041	AB	AB	AB	GACAGCTCTTCATTCCCAATTAGAACTTTAGACACCATGGAACCACAGTTCCATCTTGACCCCTAAAACTTTTGTAAACACTTTTTCATGTGATTCAAAATCCTTGAATGGCAAGGTTGGTCTCCACATCAACAGCCAGGAAATTTCATCTCTTCCTCAACATTTCCTTCTTTTCCTCTTATTTTTCTACTTCACAGCCCATGTCCATTCCTCCAATTTCCATCTTCTCCATCACTCTACTCAAACCATCTCCAGCCCTTCTCAGTCACTTCATGATTCCAAAGATGGCTGCATGGGCATACGAAGGTACCCAGATAACAGAGCCAAGTGCGCCTTTTTGAGATCTGAACCGCAATGTCAATCTCAAGGATACATAGACTATCTCCAGCTCTTCTATTG…
g00007t00032	4454	T	C	68	0.2059	83	0.1928	49	0.2449	AB	AB	AB	GACAGCTCTTCATTCCCAATTAGAACTTTAGACACCATGGAACCACAGTTCCATCTTGACCCCTAAAACTTTTGTAAACACTTTTTCATGTGATTCAAAATCCTTGAATGGCAAGGTTGGTCTCCACATCAACAGCCAGGAAATTTCATCTCTTCCTCAACATTTCCTTCTTTTCCTCTTATTTTTCTACTTCACAGCCCATGTCCATTCCTCCAATTTCCATCTTCTCCATCACTCTACTCAAACCATCTCCAGCCCTTCTCAGTCACTTCATGATTCCAAAGATGGCTGCATGGGCATACGAAGGTACCCAGATAACAGAGCCAAGTGCGCCTTTTTGAGATCTGAACCGCAATGTCAATCTCAAGGATACATAGACTATCTCCAGCTCTTCTATTG…
g00007t00032	4462	T	C	66	0.4394	80	0.3875	51	0.549	AB	AB	AB	GACAGCTCTTCATTCCCAATTAGAACTTTAGACACCATGGAACCACAGTTCCATCTTGACCCCTAAAACTTTTGTAAACACTTTTTCATGTGATTCAAAATCCTTGAATGGCAAGGTTGGTCTCCACATCAACAGCCAGGAAATTTCATCTCTTCCTCAACATTTCCTTCTTTTCCTCTTATTTTTCTACTTCACAGCCCATGTCCATTCCTCCAATTTCCATCTTCTCCATCACTCTACTCAAACCATCTCCAGCCCTTCTCAGTCACTTCATGATTCCAAAGATGGCTGCATGGGCATACGAAGGTACCCAGATAACAGAGCCAAGTGCGCCTTTTTGAGATCTGAACCGCAATGTCAATCTCAAGGATACATAGACTATCTCCAGCTCTTCTATTG…
g00007t00032	4503	C	T	78	0.1026	51	0.0196	40	0.35	AB	AB	AB	GACAGCTCTTCATTCCCAATTAGAACTTTAGACACCATGGAACCACAGTTCCATCTTGACCCCTAAAACTTTTGTAAACACTTTTTCATGTGATTCAAAATCCTTGAATGGCAAGGTTGGTCTCCACATCAACAGCCAGGAAATTTCATCTCTTCCTCAACATTTCCTTCTTTTCCTCTTATTTTTCTACTTCACAGCCCATGTCCATTCCTCCAATTTCCATCTTCTCCATCACTCTACTCAAACCATCTCCAGCCCTTCTCAGTCACTTCATGATTCCAAAGATGGCTGCATGGGCATACGAAGGTACCCAGATAACAGAGCCAAGTGCGCCTTTTTGAGATCTGAACCGCAATGTCAATCTCAAGGATACATAGACTATCTCCAGCTCTTCTATTG…
g00007t00032	4505	G	T	68	0.1795	47	0.0926	40	0.093	AB	AB	AB	GACAGCTCTTCATTCCCAATTAGAACTTTAGACACCATGGAACCACAGTTCCATCTTGACCCCTAAAACTTTTGTAAACACTTTTTCATGTGATTCAAAATCCTTGAATGGCAAGGTTGGTCTCCACATCAACAGCCAGGAAATTTCATCTCTTCCTCAACATTTCCTTCTTTTCCTCTTATTTTTCTACTTCACAGCCCATGTCCATTCCTCCAATTTCCATCTTCTCCATCACTCTACTCAAACCATCTCCAGCCCTTCTCAGTCACTTCATGATTCCAAAGATGGCTGCATGGGCATACGAAGGTACCCAGATAACAGAGCCAAGTGCGCCTTTTTGAGATCTGAACCGCAATGTCAATCTCAAGGATACATAGACTATCTCCAGCTCTTCTATTG…
g00007t00032	4518	T	C	87	0.3103	68	0.3088	54	0.1852	AB	AB	AB	GACAGCTCTTCATTCCCAATTAGAACTTTAGACACCATGGAACCACAGTTCCATCTTGACCCCTAAAACTTTTGTAAACACTTTTTCATGTGATTCAAAATCCTTGAATGGCAAGGTTGGTCTCCACATCAACAGCCAGGAAATTTCATCTCTTCCTCAACATTTCCTTCTTTTCCTCTTATTTTTCTACTTCACAGCCCATGTCCATTCCTCCAATTTCCATCTTCTCCATCACTCTACTCAAACCATCTCCAGCCCTTCTCAGTCACTTCATGATTCCAAAGATGGCTGCATGGGCATACGAAGGTACCCAGATAACAGAGCCAAGTGCGCCTTTTTGAGATCTGAACCGCAATGTCAATCTCAAGGATACATAGACTATCTCCAGCTCTTCTATTG…
g00007t00032	4571	G	A	94	0.1277	73	0.1486	47	0.18	AB	AB	AB	GACAGCTCTTCATTCCCAATTAGAACTTTAGACACCATGGAACCACAGTTCCATCTTGACCCCTAAAACTTTTGTAAACACTTTTTCATGTGATTCAAAATCCTTGAATGGCAAGGTTGGTCTCCACATCAACAGCCAGGAAATTTCATCTCTTCCTCAACATTTCCTTCTTTTCCTCTTATTTTTCTACTTCACAGCCCATGTCCATTCCTCCAATTTCCATCTTCTCCATCACTCTACTCAAACCATCTCCAGCCCTTCTCAGTCACTTCATGATTCCAAAGATGGCTGCATGGGCATACGAAGGTACCCAGATAACAGAGCCAAGTGCGCCTTTTTGAGATCTGAACCGCAATGTCAATCTCAAGGATACATAGACTATCTCCAGCTCTTCTATTG…
g00007t00032	4590	G	A	91	0.0659	80	0.1125	43	0.1163	AB	AB	AB	GACAGCTCTTCATTCCCAATTAGAACTTTAGACACCATGGAACCACAGTTCCATCTTGACCCCTAAAACTTTTGTAAACACTTTTTCATGTGATTCAAAATCCTTGAATGGCAAGGTTGGTCTCCACATCAACAGCCAGGAAATTTCATCTCTTCCTCAACATTTCCTTCTTTTCCTCTTATTTTTCTACTTCACAGCCCATGTCCATTCCTCCAATTTCCATCTTCTCCATCACTCTACTCAAACCATCTCCAGCCCTTCTCAGTCACTTCATGATTCCAAAGATGGCTGCATGGGCATACGAAGGTACCCAGATAACAGAGCCAAGTGCGCCTTTTTGAGATCTGAACCGCAATGTCAATCTCAAGGATACATAGACTATCTCCAGCTCTTCTATTG…
g00007t00032	4602	A	G	89	0.0787	76	0.0132	42	0	AB	AB	AA	GACAGCTCTTCATTCCCAATTAGAACTTTAGACACCATGGAACCACAGTTCCATCTTGACCCCTAAAACTTTTGTAAACACTTTTTCATGTGATTCAAAATCCTTGAATGGCAAGGTTGGTCTCCACATCAACAGCCAGGAAATTTCATCTCTTCCTCAACATTTCCTTCTTTTCCTCTTATTTTTCTACTTCACAGCCCATGTCCATTCCTCCAATTTCCATCTTCTCCATCACTCTACTCAAACCATCTCCAGCCCTTCTCAGTCACTTCATGATTCCAAAGATGGCTGCATGGGCATACGAAGGTACCCAGATAACAGAGCCAAGTGCGCCTTTTTGAGATCTGAACCGCAATGTCAATCTCAAGGATACATAGACTATCTCCAGCTCTTCTATTG…
g00007t00032	4627	C	G	81	0.2791	64	0.1549	37	0.186	AB	AB	AB	GACAGCTCTTCATTCCCAATTAGAACTTTAGACACCATGGAACCACAGTTCCATCTTGACCCCTAAAACTTTTGTAAACACTTTTTCATGTGATTCAAAATCCTTGAATGGCAAGGTTGGTCTCCACATCAACAGCCAGGAAATTTCATCTCTTCCTCAACATTTCCTTCTTTTCCTCTTATTTTTCTACTTCACAGCCCATGTCCATTCCTCCAATTTCCATCTTCTCCATCACTCTACTCAAACCATCTCCAGCCCTTCTCAGTCACTTCATGATTCCAAAGATGGCTGCATGGGCATACGAAGGTACCCAGATAACAGAGCCAAGTGCGCCTTTTTGAGATCTGAACCGCAATGTCAATCTCAAGGATACATAGACTATCTCCAGCTCTTCTATTG…
g00007t00032	4631	A	T	81	0.0617	63	0.1364	42	0	AB	AB	AA	GACAGCTCTTCATTCCCAATTAGAACTTTAGACACCATGGAACCACAGTTCCATCTTGACCCCTAAAACTTTTGTAAACACTTTTTCATGTGATTCAAAATCCTTGAATGGCAAGGTTGGTCTCCACATCAACAGCCAGGAAATTTCATCTCTTCCTCAACATTTCCTTCTTTTCCTCTTATTTTTCTACTTCACAGCCCATGTCCATTCCTCCAATTTCCATCTTCTCCATCACTCTACTCAAACCATCTCCAGCCCTTCTCAGTCACTTCATGATTCCAAAGATGGCTGCATGGGCATACGAAGGTACCCAGATAACAGAGCCAAGTGCGCCTTTTTGAGATCTGAACCGCAATGTCAATCTCAAGGATACATAGACTATCTCCAGCTCTTCTATTG…
g00007t00032	4645	T	C	74	0.973	58	0.931	48	0.8333	AB	AB	AB	GACAGCTCTTCATTCCCAATTAGAACTTTAGACACCATGGAACCACAGTTCCATCTTGACCCCTAAAACTTTTGTAAACACTTTTTCATGTGATTCAAAATCCTTGAATGGCAAGGTTGGTCTCCACATCAACAGCCAGGAAATTTCATCTCTTCCTCAACATTTCCTTCTTTTCCTCTTATTTTTCTACTTCACAGCCCATGTCCATTCCTCCAATTTCCATCTTCTCCATCACTCTACTCAAACCATCTCCAGCCCTTCTCAGTCACTTCATGATTCCAAAGATGGCTGCATGGGCATACGAAGGTACCCAGATAACAGAGCCAAGTGCGCCTTTTTGAGATCTGAACCGCAATGTCAATCTCAAGGATACATAGACTATCTCCAGCTCTTCTATTG…
g00007t00032	4679	C	T	59	0.9492	43	0.907	56	0.8571	AB	AB	AB	GACAGCTCTTCATTCCCAATTAGAACTTTAGACACCATGGAACCACAGTTCCATCTTGACCCCTAAAACTTTTGTAAACACTTTTTCATGTGATTCAAAATCCTTGAATGGCAAGGTTGGTCTCCACATCAACAGCCAGGAAATTTCATCTCTTCCTCAACATTTCCTTCTTTTCCTCTTATTTTTCTACTTCACAGCCCATGTCCATTCCTCCAATTTCCATCTTCTCCATCACTCTACTCAAACCATCTCCAGCCCTTCTCAGTCACTTCATGATTCCAAAGATGGCTGCATGGGCATACGAAGGTACCCAGATAACAGAGCCAAGTGCGCCTTTTTGAGATCTGAACCGCAATGTCAATCTCAAGGATACATAGACTATCTCCAGCTCTTCTATTG…
g00007t00032	4697	A	C	54	0.9259	32	0.8125	53	0.7925	AB	AB	AB	GACAGCTCTTCATTCCCAATTAGAACTTTAGACACCATGGAACCACAGTTCCATCTTGACCCCTAAAACTTTTGTAAACACTTTTTCATGTGATTCAAAATCCTTGAATGGCAAGGTTGGTCTCCACATCAACAGCCAGGAAATTTCATCTCTTCCTCAACATTTCCTTCTTTTCCTCTTATTTTTCTACTTCACAGCCCATGTCCATTCCTCCAATTTCCATCTTCTCCATCACTCTACTCAAACCATCTCCAGCCCTTCTCAGTCACTTCATGATTCCAAAGATGGCTGCATGGGCATACGAAGGTACCCAGATAACAGAGCCAAGTGCGCCTTTTTGAGATCTGAACCGCAATGTCAATCTCAAGGATACATAGACTATCTCCAGCTCTTCTATTG…
g00007t00032	4701	A	G	54	0.1296	33	0.0303	52	0.2308	AB	AB	AB	GACAGCTCTTCATTCCCAATTAGAACTTTAGACACCATGGAACCACAGTTCCATCTTGACCCCTAAAACTTTTGTAAACACTTTTTCATGTGATTCAAAATCCTTGAATGGCAAGGTTGGTCTCCACATCAACAGCCAGGAAATTTCATCTCTTCCTCAACATTTCCTTCTTTTCCTCTTATTTTTCTACTTCACAGCCCATGTCCATTCCTCCAATTTCCATCTTCTCCATCACTCTACTCAAACCATCTCCAGCCCTTCTCAGTCACTTCATGATTCCAAAGATGGCTGCATGGGCATACGAAGGTACCCAGATAACAGAGCCAAGTGCGCCTTTTTGAGATCTGAACCGCAATGTCAATCTCAAGGATACATAGACTATCTCCAGCTCTTCTATTG…
g00007t00032	4707	T	C	48	0.0816	34	0.0588	51	0.098	AB	AB	AB	GACAGCTCTTCATTCCCAATTAGAACTTTAGACACCATGGAACCACAGTTCCATCTTGACCCCTAAAACTTTTGTAAACACTTTTTCATGTGATTCAAAATCCTTGAATGGCAAGGTTGGTCTCCACATCAACAGCCAGGAAATTTCATCTCTTCCTCAACATTTCCTTCTTTTCCTCTTATTTTTCTACTTCACAGCCCATGTCCATTCCTCCAATTTCCATCTTCTCCATCACTCTACTCAAACCATCTCCAGCCCTTCTCAGTCACTTCATGATTCCAAAGATGGCTGCATGGGCATACGAAGGTACCCAGATAACAGAGCCAAGTGCGCCTTTTTGAGATCTGAACCGCAATGTCAATCTCAAGGATACATAGACTATCTCCAGCTCTTCTATTG…
g00007t00032	4711	T	C	47	0.4468	29	0.5172	51	0.6863	AB	AB	AB	GACAGCTCTTCATTCCCAATTAGAACTTTAGACACCATGGAACCACAGTTCCATCTTGACCCCTAAAACTTTTGTAAACACTTTTTCATGTGATTCAAAATCCTTGAATGGCAAGGTTGGTCTCCACATCAACAGCCAGGAAATTTCATCTCTTCCTCAACATTTCCTTCTTTTCCTCTTATTTTTCTACTTCACAGCCCATGTCCATTCCTCCAATTTCCATCTTCTCCATCACTCTACTCAAACCATCTCCAGCCCTTCTCAGTCACTTCATGATTCCAAAGATGGCTGCATGGGCATACGAAGGTACCCAGATAACAGAGCCAAGTGCGCCTTTTTGAGATCTGAACCGCAATGTCAATCTCAAGGATACATAGACTATCTCCAGCTCTTCTATTG…
g00007t00032	4722	A	G	37	0.8919	23	0.6957	41	0.8049	AB	AB	AB	GACAGCTCTTCATTCCCAATTAGAACTTTAGACACCATGGAACCACAGTTCCATCTTGACCCCTAAAACTTTTGTAAACACTTTTTCATGTGATTCAAAATCCTTGAATGGCAAGGTTGGTCTCCACATCAACAGCCAGGAAATTTCATCTCTTCCTCAACATTTCCTTCTTTTCCTCTTATTTTTCTACTTCACAGCCCATGTCCATTCCTCCAATTTCCATCTTCTCCATCACTCTACTCAAACCATCTCCAGCCCTTCTCAGTCACTTCATGATTCCAAAGATGGCTGCATGGGCATACGAAGGTACCCAGATAACAGAGCCAAGTGCGCCTTTTTGAGATCTGAACCGCAATGTCAATCTCAAGGATACATAGACTATCTCCAGCTCTTCTATTG…
g00007t00032	4747	A	C	23	0.8696	16	0.5	27	0.6296	AB	AB	AB	GACAGCTCTTCATTCCCAATTAGAACTTTAGACACCATGGAACCACAGTTCCATCTTGACCCCTAAAACTTTTGTAAACACTTTTTCATGTGATTCAAAATCCTTGAATGGCAAGGTTGGTCTCCACATCAACAGCCAGGAAATTTCATCTCTTCCTCAACATTTCCTTCTTTTCCTCTTATTTTTCTACTTCACAGCCCATGTCCATTCCTCCAATTTCCATCTTCTCCATCACTCTACTCAAACCATCTCCAGCCCTTCTCAGTCACTTCATGATTCCAAAGATGGCTGCATGGGCATACGAAGGTACCCAGATAACAGAGCCAAGTGCGCCTTTTTGAGATCTGAACCGCAATGTCAATCTCAAGGATACATAGACTATCTCCAGCTCTTCTATTG…
g00007t00032	4752	A	T	18	0.8333	15	0.5333	21	0.5238	AB	AB	AB	GACAGCTCTTCATTCCCAATTAGAACTTTAGACACCATGGAACCACAGTTCCATCTTGACCCCTAAAACTTTTGTAAACACTTTTTCATGTGATTCAAAATCCTTGAATGGCAAGGTTGGTCTCCACATCAACAGCCAGGAAATTTCATCTCTTCCTCAACATTTCCTTCTTTTCCTCTTATTTTTCTACTTCACAGCCCATGTCCATTCCTCCAATTTCCATCTTCTCCATCACTCTACTCAAACCATCTCCAGCCCTTCTCAGTCACTTCATGATTCCAAAGATGGCTGCATGGGCATACGAAGGTACCCAGATAACAGAGCCAAGTGCGCCTTTTTGAGATCTGAACCGCAATGTCAATCTCAAGGATACATAGACTATCTCCAGCTCTTCTATTG…
g00007t00032	4757	C	T	12	0.8333	11	0.4545	15	0.3333	AB	AB	AB	GACAGCTCTTCATTCCCAATTAGAACTTTAGACACCATGGAACCACAGTTCCATCTTGACCCCTAAAACTTTTGTAAACACTTTTTCATGTGATTCAAAATCCTTGAATGGCAAGGTTGGTCTCCACATCAACAGCCAGGAAATTTCATCTCTTCCTCAACATTTCCTTCTTTTCCTCTTATTTTTCTACTTCACAGCCCATGTCCATTCCTCCAATTTCCATCTTCTCCATCACTCTACTCAAACCATCTCCAGCCCTTCTCAGTCACTTCATGATTCCAAAGATGGCTGCATGGGCATACGAAGGTACCCAGATAACAGAGCCAAGTGCGCCTTTTTGAGATCTGAACCGCAATGTCAATCTCAAGGATACATAGACTATCTCCAGCTCTTCTATTG…
g00007t00032	4794	G	A	22	0.1818	40	0.15	61	0.3934	AB	AB	AB	GACAGCTCTTCATTCCCAATTAGAACTTTAGACACCATGGAACCACAGTTCCATCTTGACCCCTAAAACTTTTGTAAACACTTTTTCATGTGATTCAAAATCCTTGAATGGCAAGGTTGGTCTCCACATCAACAGCCAGGAAATTTCATCTCTTCCTCAACATTTCCTTCTTTTCCTCTTATTTTTCTACTTCACAGCCCATGTCCATTCCTCCAATTTCCATCTTCTCCATCACTCTACTCAAACCATCTCCAGCCCTTCTCAGTCACTTCATGATTCCAAAGATGGCTGCATGGGCATACGAAGGTACCCAGATAACAGAGCCAAGTGCGCCTTTTTGAGATCTGAACCGCAATGTCAATCTCAAGGATACATAGACTATCTCCAGCTCTTCTATTG…
g00007t00032	4813	A	T	32	0	46	0.3261	93	0.043	AA	AB	AB	GACAGCTCTTCATTCCCAATTAGAACTTTAGACACCATGGAACCACAGTTCCATCTTGACCCCTAAAACTTTTGTAAACACTTTTTCATGTGATTCAAAATCCTTGAATGGCAAGGTTGGTCTCCACATCAACAGCCAGGAAATTTCATCTCTTCCTCAACATTTCCTTCTTTTCCTCTTATTTTTCTACTTCACAGCCCATGTCCATTCCTCCAATTTCCATCTTCTCCATCACTCTACTCAAACCATCTCCAGCCCTTCTCAGTCACTTCATGATTCCAAAGATGGCTGCATGGGCATACGAAGGTACCCAGATAACAGAGCCAAGTGCGCCTTTTTGAGATCTGAACCGCAATGTCAATCTCAAGGATACATAGACTATCTCCAGCTCTTCTATTG…
g00007t00032	4827	G	T	36	0.8947	50	0.86	114	0.8957	AB	AB	AB	GACAGCTCTTCATTCCCAATTAGAACTTTAGACACCATGGAACCACAGTTCCATCTTGACCCCTAAAACTTTTGTAAACACTTTTTCATGTGATTCAAAATCCTTGAATGGCAAGGTTGGTCTCCACATCAACAGCCAGGAAATTTCATCTCTTCCTCAACATTTCCTTCTTTTCCTCTTATTTTTCTACTTCACAGCCCATGTCCATTCCTCCAATTTCCATCTTCTCCATCACTCTACTCAAACCATCTCCAGCCCTTCTCAGTCACTTCATGATTCCAAAGATGGCTGCATGGGCATACGAAGGTACCCAGATAACAGAGCCAAGTGCGCCTTTTTGAGATCTGAACCGCAATGTCAATCTCAAGGATACATAGACTATCTCCAGCTCTTCTATTG…
g00007t00032	4859	T	C	45	0.3556	59	0.2542	127	0.4609	AB	AB	AB	GACAGCTCTTCATTCCCAATTAGAACTTTAGACACCATGGAACCACAGTTCCATCTTGACCCCTAAAACTTTTGTAAACACTTTTTCATGTGATTCAAAATCCTTGAATGGCAAGGTTGGTCTCCACATCAACAGCCAGGAAATTTCATCTCTTCCTCAACATTTCCTTCTTTTCCTCTTATTTTTCTACTTCACAGCCCATGTCCATTCCTCCAATTTCCATCTTCTCCATCACTCTACTCAAACCATCTCCAGCCCTTCTCAGTCACTTCATGATTCCAAAGATGGCTGCATGGGCATACGAAGGTACCCAGATAACAGAGCCAAGTGCGCCTTTTTGAGATCTGAACCGCAATGTCAATCTCAAGGATACATAGACTATCTCCAGCTCTTCTATTG…
g00007t00032	4860	T	C	45	0.2889	60	0.2333	129	0.4419	AB	AB	AB	GACAGCTCTTCATTCCCAATTAGAACTTTAGACACCATGGAACCACAGTTCCATCTTGACCCCTAAAACTTTTGTAAACACTTTTTCATGTGATTCAAAATCCTTGAATGGCAAGGTTGGTCTCCACATCAACAGCCAGGAAATTTCATCTCTTCCTCAACATTTCCTTCTTTTCCTCTTATTTTTCTACTTCACAGCCCATGTCCATTCCTCCAATTTCCATCTTCTCCATCACTCTACTCAAACCATCTCCAGCCCTTCTCAGTCACTTCATGATTCCAAAGATGGCTGCATGGGCATACGAAGGTACCCAGATAACAGAGCCAAGTGCGCCTTTTTGAGATCTGAACCGCAATGTCAATCTCAAGGATACATAGACTATCTCCAGCTCTTCTATTG…
g00007t00032	4900	T	C	42	0.119	58	0.1034	82	0.2439	AB	AB	AB	GACAGCTCTTCATTCCCAATTAGAACTTTAGACACCATGGAACCACAGTTCCATCTTGACCCCTAAAACTTTTGTAAACACTTTTTCATGTGATTCAAAATCCTTGAATGGCAAGGTTGGTCTCCACATCAACAGCCAGGAAATTTCATCTCTTCCTCAACATTTCCTTCTTTTCCTCTTATTTTTCTACTTCACAGCCCATGTCCATTCCTCCAATTTCCATCTTCTCCATCACTCTACTCAAACCATCTCCAGCCCTTCTCAGTCACTTCATGATTCCAAAGATGGCTGCATGGGCATACGAAGGTACCCAGATAACAGAGCCAAGTGCGCCTTTTTGAGATCTGAACCGCAATGTCAATCTCAAGGATACATAGACTATCTCCAGCTCTTCTATTG…
g00007t00032	4908	C	T	39	0.2564	55	0.1818	71	0.3803	AB	AB	AB	GACAGCTCTTCATTCCCAATTAGAACTTTAGACACCATGGAACCACAGTTCCATCTTGACCCCTAAAACTTTTGTAAACACTTTTTCATGTGATTCAAAATCCTTGAATGGCAAGGTTGGTCTCCACATCAACAGCCAGGAAATTTCATCTCTTCCTCAACATTTCCTTCTTTTCCTCTTATTTTTCTACTTCACAGCCCATGTCCATTCCTCCAATTTCCATCTTCTCCATCACTCTACTCAAACCATCTCCAGCCCTTCTCAGTCACTTCATGATTCCAAAGATGGCTGCATGGGCATACGAAGGTACCCAGATAACAGAGCCAAGTGCGCCTTTTTGAGATCTGAACCGCAATGTCAATCTCAAGGATACATAGACTATCTCCAGCTCTTCTATTG…
g00007t00032	4909	G	A	35	0.1081	53	0.2642	65	0.1159	AB	AB	AB	GACAGCTCTTCATTCCCAATTAGAACTTTAGACACCATGGAACCACAGTTCCATCTTGACCCCTAAAACTTTTGTAAACACTTTTTCATGTGATTCAAAATCCTTGAATGGCAAGGTTGGTCTCCACATCAACAGCCAGGAAATTTCATCTCTTCCTCAACATTTCCTTCTTTTCCTCTTATTTTTCTACTTCACAGCCCATGTCCATTCCTCCAATTTCCATCTTCTCCATCACTCTACTCAAACCATCTCCAGCCCTTCTCAGTCACTTCATGATTCCAAAGATGGCTGCATGGGCATACGAAGGTACCCAGATAACAGAGCCAAGTGCGCCTTTTTGAGATCTGAACCGCAATGTCAATCTCAAGGATACATAGACTATCTCCAGCTCTTCTATTG…
g00007t00032	4913	T	G	41	0.3659	48	0.4694	68	0.3382	AB	AB	AB	GACAGCTCTTCATTCCCAATTAGAACTTTAGACACCATGGAACCACAGTTCCATCTTGACCCCTAAAACTTTTGTAAACACTTTTTCATGTGATTCAAAATCCTTGAATGGCAAGGTTGGTCTCCACATCAACAGCCAGGAAATTTCATCTCTTCCTCAACATTTCCTTCTTTTCCTCTTATTTTTCTACTTCACAGCCCATGTCCATTCCTCCAATTTCCATCTTCTCCATCACTCTACTCAAACCATCTCCAGCCCTTCTCAGTCACTTCATGATTCCAAAGATGGCTGCATGGGCATACGAAGGTACCCAGATAACAGAGCCAAGTGCGCCTTTTTGAGATCTGAACCGCAATGTCAATCTCAAGGATACATAGACTATCTCCAGCTCTTCTATTG…
g00007t00032	4915	G	C	38	0.1	47	0.1569	57	0.2034	AB	AB	AB	GACAGCTCTTCATTCCCAATTAGAACTTTAGACACCATGGAACCACAGTTCCATCTTGACCCCTAAAACTTTTGTAAACACTTTTTCATGTGATTCAAAATCCTTGAATGGCAAGGTTGGTCTCCACATCAACAGCCAGGAAATTTCATCTCTTCCTCAACATTTCCTTCTTTTCCTCTTATTTTTCTACTTCACAGCCCATGTCCATTCCTCCAATTTCCATCTTCTCCATCACTCTACTCAAACCATCTCCAGCCCTTCTCAGTCACTTCATGATTCCAAAGATGGCTGCATGGGCATACGAAGGTACCCAGATAACAGAGCCAAGTGCGCCTTTTTGAGATCTGAACCGCAATGTCAATCTCAAGGATACATAGACTATCTCCAGCTCTTCTATTG…
g00007t00032	4922	T	C	21	0.5417	18	0.375	34	0.4286	AB	AB	AB	GACAGCTCTTCATTCCCAATTAGAACTTTAGACACCATGGAACCACAGTTCCATCTTGACCCCTAAAACTTTTGTAAACACTTTTTCATGTGATTCAAAATCCTTGAATGGCAAGGTTGGTCTCCACATCAACAGCCAGGAAATTTCATCTCTTCCTCAACATTTCCTTCTTTTCCTCTTATTTTTCTACTTCACAGCCCATGTCCATTCCTCCAATTTCCATCTTCTCCATCACTCTACTCAAACCATCTCCAGCCCTTCTCAGTCACTTCATGATTCCAAAGATGGCTGCATGGGCATACGAAGGTACCCAGATAACAGAGCCAAGTGCGCCTTTTTGAGATCTGAACCGCAATGTCAATCTCAAGGATACATAGACTATCTCCAGCTCTTCTATTG…
g00007t00032	4923	C	A	21	0.625	23	0.5417	37	0.65	AB	AB	AB	GACAGCTCTTCATTCCCAATTAGAACTTTAGACACCATGGAACCACAGTTCCATCTTGACCCCTAAAACTTTTGTAAACACTTTTTCATGTGATTCAAAATCCTTGAATGGCAAGGTTGGTCTCCACATCAACAGCCAGGAAATTTCATCTCTTCCTCAACATTTCCTTCTTTTCCTCTTATTTTTCTACTTCACAGCCCATGTCCATTCCTCCAATTTCCATCTTCTCCATCACTCTACTCAAACCATCTCCAGCCCTTCTCAGTCACTTCATGATTCCAAAGATGGCTGCATGGGCATACGAAGGTACCCAGATAACAGAGCCAAGTGCGCCTTTTTGAGATCTGAACCGCAATGTCAATCTCAAGGATACATAGACTATCTCCAGCTCTTCTATTG…
g00007t00032	4925	C	T	26	0.3333	26	0.2963	46	0.234	AB	AB	AB	GACAGCTCTTCATTCCCAATTAGAACTTTAGACACCATGGAACCACAGTTCCATCTTGACCCCTAAAACTTTTGTAAACACTTTTTCATGTGATTCAAAATCCTTGAATGGCAAGGTTGGTCTCCACATCAACAGCCAGGAAATTTCATCTCTTCCTCAACATTTCCTTCTTTTCCTCTTATTTTTCTACTTCACAGCCCATGTCCATTCCTCCAATTTCCATCTTCTCCATCACTCTACTCAAACCATCTCCAGCCCTTCTCAGTCACTTCATGATTCCAAAGATGGCTGCATGGGCATACGAAGGTACCCAGATAACAGAGCCAAGTGCGCCTTTTTGAGATCTGAACCGCAATGTCAATCTCAAGGATACATAGACTATCTCCAGCTCTTCTATTG…
g00007t00032	4926	A	G	30	0.4333	27	0.2963	57	0.3103	AB	AB	AB	GACAGCTCTTCATTCCCAATTAGAACTTTAGACACCATGGAACCACAGTTCCATCTTGACCCCTAAAACTTTTGTAAACACTTTTTCATGTGATTCAAAATCCTTGAATGGCAAGGTTGGTCTCCACATCAACAGCCAGGAAATTTCATCTCTTCCTCAACATTTCCTTCTTTTCCTCTTATTTTTCTACTTCACAGCCCATGTCCATTCCTCCAATTTCCATCTTCTCCATCACTCTACTCAAACCATCTCCAGCCCTTCTCAGTCACTTCATGATTCCAAAGATGGCTGCATGGGCATACGAAGGTACCCAGATAACAGAGCCAAGTGCGCCTTTTTGAGATCTGAACCGCAATGTCAATCTCAAGGATACATAGACTATCTCCAGCTCTTCTATTG…
g00007t00032	4927	G	A	28	0.4474	25	0.3143	57	0.4426	AB	AB	AB	GACAGCTCTTCATTCCCAATTAGAACTTTAGACACCATGGAACCACAGTTCCATCTTGACCCCTAAAACTTTTGTAAACACTTTTTCATGTGATTCAAAATCCTTGAATGGCAAGGTTGGTCTCCACATCAACAGCCAGGAAATTTCATCTCTTCCTCAACATTTCCTTCTTTTCCTCTTATTTTTCTACTTCACAGCCCATGTCCATTCCTCCAATTTCCATCTTCTCCATCACTCTACTCAAACCATCTCCAGCCCTTCTCAGTCACTTCATGATTCCAAAGATGGCTGCATGGGCATACGAAGGTACCCAGATAACAGAGCCAAGTGCGCCTTTTTGAGATCTGAACCGCAATGTCAATCTCAAGGATACATAGACTATCTCCAGCTCTTCTATTG…
g00007t00032	4938	C	T	50	0.4808	35	0.475	78	0.641	AB	AB	AB	GACAGCTCTTCATTCCCAATTAGAACTTTAGACACCATGGAACCACAGTTCCATCTTGACCCCTAAAACTTTTGTAAACACTTTTTCATGTGATTCAAAATCCTTGAATGGCAAGGTTGGTCTCCACATCAACAGCCAGGAAATTTCATCTCTTCCTCAACATTTCCTTCTTTTCCTCTTATTTTTCTACTTCACAGCCCATGTCCATTCCTCCAATTTCCATCTTCTCCATCACTCTACTCAAACCATCTCCAGCCCTTCTCAGTCACTTCATGATTCCAAAGATGGCTGCATGGGCATACGAAGGTACCCAGATAACAGAGCCAAGTGCGCCTTTTTGAGATCTGAACCGCAATGTCAATCTCAAGGATACATAGACTATCTCCAGCTCTTCTATTG…
g00007t00032	4941	T	G	42	0.451	31	0.475	67	0.4699	AB	AB	AB	GACAGCTCTTCATTCCCAATTAGAACTTTAGACACCATGGAACCACAGTTCCATCTTGACCCCTAAAACTTTTGTAAACACTTTTTCATGTGATTCAAAATCCTTGAATGGCAAGGTTGGTCTCCACATCAACAGCCAGGAAATTTCATCTCTTCCTCAACATTTCCTTCTTTTCCTCTTATTTTTCTACTTCACAGCCCATGTCCATTCCTCCAATTTCCATCTTCTCCATCACTCTACTCAAACCATCTCCAGCCCTTCTCAGTCACTTCATGATTCCAAAGATGGCTGCATGGGCATACGAAGGTACCCAGATAACAGAGCCAAGTGCGCCTTTTTGAGATCTGAACCGCAATGTCAATCTCAAGGATACATAGACTATCTCCAGCTCTTCTATTG…
g00007t00032	5009	A	G	93	0.7527	95	0.5579	117	0.7119	AB	AB	AB	GACAGCTCTTCATTCCCAATTAGAACTTTAGACACCATGGAACCACAGTTCCATCTTGACCCCTAAAACTTTTGTAAACACTTTTTCATGTGATTCAAAATCCTTGAATGGCAAGGTTGGTCTCCACATCAACAGCCAGGAAATTTCATCTCTTCCTCAACATTTCCTTCTTTTCCTCTTATTTTTCTACTTCACAGCCCATGTCCATTCCTCCAATTTCCATCTTCTCCATCACTCTACTCAAACCATCTCCAGCCCTTCTCAGTCACTTCATGATTCCAAAGATGGCTGCATGGGCATACGAAGGTACCCAGATAACAGAGCCAAGTGCGCCTTTTTGAGATCTGAACCGCAATGTCAATCTCAAGGATACATAGACTATCTCCAGCTCTTCTATTG…
g00007t00032	5036	G	A	90	0.2667	100	0.1	83	0.3133	AB	AB	AB	GACAGCTCTTCATTCCCAATTAGAACTTTAGACACCATGGAACCACAGTTCCATCTTGACCCCTAAAACTTTTGTAAACACTTTTTCATGTGATTCAAAATCCTTGAATGGCAAGGTTGGTCTCCACATCAACAGCCAGGAAATTTCATCTCTTCCTCAACATTTCCTTCTTTTCCTCTTATTTTTCTACTTCACAGCCCATGTCCATTCCTCCAATTTCCATCTTCTCCATCACTCTACTCAAACCATCTCCAGCCCTTCTCAGTCACTTCATGATTCCAAAGATGGCTGCATGGGCATACGAAGGTACCCAGATAACAGAGCCAAGTGCGCCTTTTTGAGATCTGAACCGCAATGTCAATCTCAAGGATACATAGACTATCTCCAGCTCTTCTATTG…
g00007t00032	5040	A	G	87	0.5158	92	0.5053	70	0.5789	AB	AB	AB	GACAGCTCTTCATTCCCAATTAGAACTTTAGACACCATGGAACCACAGTTCCATCTTGACCCCTAAAACTTTTGTAAACACTTTTTCATGTGATTCAAAATCCTTGAATGGCAAGGTTGGTCTCCACATCAACAGCCAGGAAATTTCATCTCTTCCTCAACATTTCCTTCTTTTCCTCTTATTTTTCTACTTCACAGCCCATGTCCATTCCTCCAATTTCCATCTTCTCCATCACTCTACTCAAACCATCTCCAGCCCTTCTCAGTCACTTCATGATTCCAAAGATGGCTGCATGGGCATACGAAGGTACCCAGATAACAGAGCCAAGTGCGCCTTTTTGAGATCTGAACCGCAATGTCAATCTCAAGGATACATAGACTATCTCCAGCTCTTCTATTG…
g00007t00032	5052	A	G	93	0.6667	90	0.5444	60	0.65	AB	AB	AB	GACAGCTCTTCATTCCCAATTAGAACTTTAGACACCATGGAACCACAGTTCCATCTTGACCCCTAAAACTTTTGTAAACACTTTTTCATGTGATTCAAAATCCTTGAATGGCAAGGTTGGTCTCCACATCAACAGCCAGGAAATTTCATCTCTTCCTCAACATTTCCTTCTTTTCCTCTTATTTTTCTACTTCACAGCCCATGTCCATTCCTCCAATTTCCATCTTCTCCATCACTCTACTCAAACCATCTCCAGCCCTTCTCAGTCACTTCATGATTCCAAAGATGGCTGCATGGGCATACGAAGGTACCCAGATAACAGAGCCAAGTGCGCCTTTTTGAGATCTGAACCGCAATGTCAATCTCAAGGATACATAGACTATCTCCAGCTCTTCTATTG…
g00007t00032	5074	C	G	80	0.2	82	0.0732	42	0.0714	AB	AB	AB	GACAGCTCTTCATTCCCAATTAGAACTTTAGACACCATGGAACCACAGTTCCATCTTGACCCCTAAAACTTTTGTAAACACTTTTTCATGTGATTCAAAATCCTTGAATGGCAAGGTTGGTCTCCACATCAACAGCCAGGAAATTTCATCTCTTCCTCAACATTTCCTTCTTTTCCTCTTATTTTTCTACTTCACAGCCCATGTCCATTCCTCCAATTTCCATCTTCTCCATCACTCTACTCAAACCATCTCCAGCCCTTCTCAGTCACTTCATGATTCCAAAGATGGCTGCATGGGCATACGAAGGTACCCAGATAACAGAGCCAAGTGCGCCTTTTTGAGATCTGAACCGCAATGTCAATCTCAAGGATACATAGACTATCTCCAGCTCTTCTATTG…
g00007t00032	5075	A	G	78	0.3205	79	0.3671	41	0.1463	AB	AB	AB	GACAGCTCTTCATTCCCAATTAGAACTTTAGACACCATGGAACCACAGTTCCATCTTGACCCCTAAAACTTTTGTAAACACTTTTTCATGTGATTCAAAATCCTTGAATGGCAAGGTTGGTCTCCACATCAACAGCCAGGAAATTTCATCTCTTCCTCAACATTTCCTTCTTTTCCTCTTATTTTTCTACTTCACAGCCCATGTCCATTCCTCCAATTTCCATCTTCTCCATCACTCTACTCAAACCATCTCCAGCCCTTCTCAGTCACTTCATGATTCCAAAGATGGCTGCATGGGCATACGAAGGTACCCAGATAACAGAGCCAAGTGCGCCTTTTTGAGATCTGAACCGCAATGTCAATCTCAAGGATACATAGACTATCTCCAGCTCTTCTATTG…
g00007t00032	5086	A	C	67	0.4706	74	0.4189	34	0.5294	AB	AB	AB	GACAGCTCTTCATTCCCAATTAGAACTTTAGACACCATGGAACCACAGTTCCATCTTGACCCCTAAAACTTTTGTAAACACTTTTTCATGTGATTCAAAATCCTTGAATGGCAAGGTTGGTCTCCACATCAACAGCCAGGAAATTTCATCTCTTCCTCAACATTTCCTTCTTTTCCTCTTATTTTTCTACTTCACAGCCCATGTCCATTCCTCCAATTTCCATCTTCTCCATCACTCTACTCAAACCATCTCCAGCCCTTCTCAGTCACTTCATGATTCCAAAGATGGCTGCATGGGCATACGAAGGTACCCAGATAACAGAGCCAAGTGCGCCTTTTTGAGATCTGAACCGCAATGTCAATCTCAAGGATACATAGACTATCTCCAGCTCTTCTATTG…
g00007t00032	5088	T	A	65	0.2794	69	0.274	31	0.2222	AB	AB	AB	GACAGCTCTTCATTCCCAATTAGAACTTTAGACACCATGGAACCACAGTTCCATCTTGACCCCTAAAACTTTTGTAAACACTTTTTCATGTGATTCAAAATCCTTGAATGGCAAGGTTGGTCTCCACATCAACAGCCAGGAAATTTCATCTCTTCCTCAACATTTCCTTCTTTTCCTCTTATTTTTCTACTTCACAGCCCATGTCCATTCCTCCAATTTCCATCTTCTCCATCACTCTACTCAAACCATCTCCAGCCCTTCTCAGTCACTTCATGATTCCAAAGATGGCTGCATGGGCATACGAAGGTACCCAGATAACAGAGCCAAGTGCGCCTTTTTGAGATCTGAACCGCAATGTCAATCTCAAGGATACATAGACTATCTCCAGCTCTTCTATTG…
g00007t00032	5089	T	C	66	0.2879	72	0.2778	36	0.2222	AB	AB	AB	GACAGCTCTTCATTCCCAATTAGAACTTTAGACACCATGGAACCACAGTTCCATCTTGACCCCTAAAACTTTTGTAAACACTTTTTCATGTGATTCAAAATCCTTGAATGGCAAGGTTGGTCTCCACATCAACAGCCAGGAAATTTCATCTCTTCCTCAACATTTCCTTCTTTTCCTCTTATTTTTCTACTTCACAGCCCATGTCCATTCCTCCAATTTCCATCTTCTCCATCACTCTACTCAAACCATCTCCAGCCCTTCTCAGTCACTTCATGATTCCAAAGATGGCTGCATGGGCATACGAAGGTACCCAGATAACAGAGCCAAGTGCGCCTTTTTGAGATCTGAACCGCAATGTCAATCTCAAGGATACATAGACTATCTCCAGCTCTTCTATTG…
g00007t00032	5091	T	G	65	0.4154	73	0.3699	36	0.3333	AB	AB	AB	GACAGCTCTTCATTCCCAATTAGAACTTTAGACACCATGGAACCACAGTTCCATCTTGACCCCTAAAACTTTTGTAAACACTTTTTCATGTGATTCAAAATCCTTGAATGGCAAGGTTGGTCTCCACATCAACAGCCAGGAAATTTCATCTCTTCCTCAACATTTCCTTCTTTTCCTCTTATTTTTCTACTTCACAGCCCATGTCCATTCCTCCAATTTCCATCTTCTCCATCACTCTACTCAAACCATCTCCAGCCCTTCTCAGTCACTTCATGATTCCAAAGATGGCTGCATGGGCATACGAAGGTACCCAGATAACAGAGCCAAGTGCGCCTTTTTGAGATCTGAACCGCAATGTCAATCTCAAGGATACATAGACTATCTCCAGCTCTTCTATTG…
g00007t00032	5101	T	G	67	0.4179	72	0.4583	38	0.5263	AB	AB	AB	GACAGCTCTTCATTCCCAATTAGAACTTTAGACACCATGGAACCACAGTTCCATCTTGACCCCTAAAACTTTTGTAAACACTTTTTCATGTGATTCAAAATCCTTGAATGGCAAGGTTGGTCTCCACATCAACAGCCAGGAAATTTCATCTCTTCCTCAACATTTCCTTCTTTTCCTCTTATTTTTCTACTTCACAGCCCATGTCCATTCCTCCAATTTCCATCTTCTCCATCACTCTACTCAAACCATCTCCAGCCCTTCTCAGTCACTTCATGATTCCAAAGATGGCTGCATGGGCATACGAAGGTACCCAGATAACAGAGCCAAGTGCGCCTTTTTGAGATCTGAACCGCAATGTCAATCTCAAGGATACATAGACTATCTCCAGCTCTTCTATTG…
g00007t00032	5108	G	C	65	0.2424	67	0.2537	40	0.25	AB	AB	AB	GACAGCTCTTCATTCCCAATTAGAACTTTAGACACCATGGAACCACAGTTCCATCTTGACCCCTAAAACTTTTGTAAACACTTTTTCATGTGATTCAAAATCCTTGAATGGCAAGGTTGGTCTCCACATCAACAGCCAGGAAATTTCATCTCTTCCTCAACATTTCCTTCTTTTCCTCTTATTTTTCTACTTCACAGCCCATGTCCATTCCTCCAATTTCCATCTTCTCCATCACTCTACTCAAACCATCTCCAGCCCTTCTCAGTCACTTCATGATTCCAAAGATGGCTGCATGGGCATACGAAGGTACCCAGATAACAGAGCCAAGTGCGCCTTTTTGAGATCTGAACCGCAATGTCAATCTCAAGGATACATAGACTATCTCCAGCTCTTCTATTG…
g00007t00032	5144	C	G	50	0.12	47	0.2128	38	0.3158	AB	AB	AB	GACAGCTCTTCATTCCCAATTAGAACTTTAGACACCATGGAACCACAGTTCCATCTTGACCCCTAAAACTTTTGTAAACACTTTTTCATGTGATTCAAAATCCTTGAATGGCAAGGTTGGTCTCCACATCAACAGCCAGGAAATTTCATCTCTTCCTCAACATTTCCTTCTTTTCCTCTTATTTTTCTACTTCACAGCCCATGTCCATTCCTCCAATTTCCATCTTCTCCATCACTCTACTCAAACCATCTCCAGCCCTTCTCAGTCACTTCATGATTCCAAAGATGGCTGCATGGGCATACGAAGGTACCCAGATAACAGAGCCAAGTGCGCCTTTTTGAGATCTGAACCGCAATGTCAATCTCAAGGATACATAGACTATCTCCAGCTCTTCTATTG…
g00007t00032	5161	T	C	48	0.8333	38	0.9474	36	0.8333	AB	AB	AB	GACAGCTCTTCATTCCCAATTAGAACTTTAGACACCATGGAACCACAGTTCCATCTTGACCCCTAAAACTTTTGTAAACACTTTTTCATGTGATTCAAAATCCTTGAATGGCAAGGTTGGTCTCCACATCAACAGCCAGGAAATTTCATCTCTTCCTCAACATTTCCTTCTTTTCCTCTTATTTTTCTACTTCACAGCCCATGTCCATTCCTCCAATTTCCATCTTCTCCATCACTCTACTCAAACCATCTCCAGCCCTTCTCAGTCACTTCATGATTCCAAAGATGGCTGCATGGGCATACGAAGGTACCCAGATAACAGAGCCAAGTGCGCCTTTTTGAGATCTGAACCGCAATGTCAATCTCAAGGATACATAGACTATCTCCAGCTCTTCTATTG…
g00007t00032	5169	G	A	45	0.0667	40	0.3	37	0.1081	AB	AB	AB	GACAGCTCTTCATTCCCAATTAGAACTTTAGACACCATGGAACCACAGTTCCATCTTGACCCCTAAAACTTTTGTAAACACTTTTTCATGTGATTCAAAATCCTTGAATGGCAAGGTTGGTCTCCACATCAACAGCCAGGAAATTTCATCTCTTCCTCAACATTTCCTTCTTTTCCTCTTATTTTTCTACTTCACAGCCCATGTCCATTCCTCCAATTTCCATCTTCTCCATCACTCTACTCAAACCATCTCCAGCCCTTCTCAGTCACTTCATGATTCCAAAGATGGCTGCATGGGCATACGAAGGTACCCAGATAACAGAGCCAAGTGCGCCTTTTTGAGATCTGAACCGCAATGTCAATCTCAAGGATACATAGACTATCTCCAGCTCTTCTATTG…
g00007t00032	5173	G	A	42	0.8095	41	0.9268	38	0.8158	AB	AB	AB	GACAGCTCTTCATTCCCAATTAGAACTTTAGACACCATGGAACCACAGTTCCATCTTGACCCCTAAAACTTTTGTAAACACTTTTTCATGTGATTCAAAATCCTTGAATGGCAAGGTTGGTCTCCACATCAACAGCCAGGAAATTTCATCTCTTCCTCAACATTTCCTTCTTTTCCTCTTATTTTTCTACTTCACAGCCCATGTCCATTCCTCCAATTTCCATCTTCTCCATCACTCTACTCAAACCATCTCCAGCCCTTCTCAGTCACTTCATGATTCCAAAGATGGCTGCATGGGCATACGAAGGTACCCAGATAACAGAGCCAAGTGCGCCTTTTTGAGATCTGAACCGCAATGTCAATCTCAAGGATACATAGACTATCTCCAGCTCTTCTATTG…
g00007t00032	5177	C	T	40	0.275	41	0.3415	40	0.2	AB	AB	AB	GACAGCTCTTCATTCCCAATTAGAACTTTAGACACCATGGAACCACAGTTCCATCTTGACCCCTAAAACTTTTGTAAACACTTTTTCATGTGATTCAAAATCCTTGAATGGCAAGGTTGGTCTCCACATCAACAGCCAGGAAATTTCATCTCTTCCTCAACATTTCCTTCTTTTCCTCTTATTTTTCTACTTCACAGCCCATGTCCATTCCTCCAATTTCCATCTTCTCCATCACTCTACTCAAACCATCTCCAGCCCTTCTCAGTCACTTCATGATTCCAAAGATGGCTGCATGGGCATACGAAGGTACCCAGATAACAGAGCCAAGTGCGCCTTTTTGAGATCTGAACCGCAATGTCAATCTCAAGGATACATAGACTATCTCCAGCTCTTCTATTG…
g00007t00032	5193	T	C	35	0.1143	44	0.5909	38	0.1842	AB	AB	AB	GACAGCTCTTCATTCCCAATTAGAACTTTAGACACCATGGAACCACAGTTCCATCTTGACCCCTAAAACTTTTGTAAACACTTTTTCATGTGATTCAAAATCCTTGAATGGCAAGGTTGGTCTCCACATCAACAGCCAGGAAATTTCATCTCTTCCTCAACATTTCCTTCTTTTCCTCTTATTTTTCTACTTCACAGCCCATGTCCATTCCTCCAATTTCCATCTTCTCCATCACTCTACTCAAACCATCTCCAGCCCTTCTCAGTCACTTCATGATTCCAAAGATGGCTGCATGGGCATACGAAGGTACCCAGATAACAGAGCCAAGTGCGCCTTTTTGAGATCTGAACCGCAATGTCAATCTCAAGGATACATAGACTATCTCCAGCTCTTCTATTG…
g00007t00032	5217	A	T	41	0.4878	45	0.8444	33	0.5152	AB	AB	AB	GACAGCTCTTCATTCCCAATTAGAACTTTAGACACCATGGAACCACAGTTCCATCTTGACCCCTAAAACTTTTGTAAACACTTTTTCATGTGATTCAAAATCCTTGAATGGCAAGGTTGGTCTCCACATCAACAGCCAGGAAATTTCATCTCTTCCTCAACATTTCCTTCTTTTCCTCTTATTTTTCTACTTCACAGCCCATGTCCATTCCTCCAATTTCCATCTTCTCCATCACTCTACTCAAACCATCTCCAGCCCTTCTCAGTCACTTCATGATTCCAAAGATGGCTGCATGGGCATACGAAGGTACCCAGATAACAGAGCCAAGTGCGCCTTTTTGAGATCTGAACCGCAATGTCAATCTCAAGGATACATAGACTATCTCCAGCTCTTCTATTG…
g00007t00032	5288	C	G	69	0.2319	57	0.0877	32	0.2059	AB	AB	AB	GACAGCTCTTCATTCCCAATTAGAACTTTAGACACCATGGAACCACAGTTCCATCTTGACCCCTAAAACTTTTGTAAACACTTTTTCATGTGATTCAAAATCCTTGAATGGCAAGGTTGGTCTCCACATCAACAGCCAGGAAATTTCATCTCTTCCTCAACATTTCCTTCTTTTCCTCTTATTTTTCTACTTCACAGCCCATGTCCATTCCTCCAATTTCCATCTTCTCCATCACTCTACTCAAACCATCTCCAGCCCTTCTCAGTCACTTCATGATTCCAAAGATGGCTGCATGGGCATACGAAGGTACCCAGATAACAGAGCCAAGTGCGCCTTTTTGAGATCTGAACCGCAATGTCAATCTCAAGGATACATAGACTATCTCCAGCTCTTCTATTG…
g00007t00032	5297	T	G	69	0.2754	57	0.1379	35	0.2	AB	AB	AB	GACAGCTCTTCATTCCCAATTAGAACTTTAGACACCATGGAACCACAGTTCCATCTTGACCCCTAAAACTTTTGTAAACACTTTTTCATGTGATTCAAAATCCTTGAATGGCAAGGTTGGTCTCCACATCAACAGCCAGGAAATTTCATCTCTTCCTCAACATTTCCTTCTTTTCCTCTTATTTTTCTACTTCACAGCCCATGTCCATTCCTCCAATTTCCATCTTCTCCATCACTCTACTCAAACCATCTCCAGCCCTTCTCAGTCACTTCATGATTCCAAAGATGGCTGCATGGGCATACGAAGGTACCCAGATAACAGAGCCAAGTGCGCCTTTTTGAGATCTGAACCGCAATGTCAATCTCAAGGATACATAGACTATCTCCAGCTCTTCTATTG…
g00007t00032	5312	C	T	69	0.0725	56	0.125	36	0.0556	AB	AB	AB	GACAGCTCTTCATTCCCAATTAGAACTTTAGACACCATGGAACCACAGTTCCATCTTGACCCCTAAAACTTTTGTAAACACTTTTTCATGTGATTCAAAATCCTTGAATGGCAAGGTTGGTCTCCACATCAACAGCCAGGAAATTTCATCTCTTCCTCAACATTTCCTTCTTTTCCTCTTATTTTTCTACTTCACAGCCCATGTCCATTCCTCCAATTTCCATCTTCTCCATCACTCTACTCAAACCATCTCCAGCCCTTCTCAGTCACTTCATGATTCCAAAGATGGCTGCATGGGCATACGAAGGTACCCAGATAACAGAGCCAAGTGCGCCTTTTTGAGATCTGAACCGCAATGTCAATCTCAAGGATACATAGACTATCTCCAGCTCTTCTATTG…
g00007t00032	5333	C	T	71	0.338	54	0.2778	39	0.2821	AB	AB	AB	GACAGCTCTTCATTCCCAATTAGAACTTTAGACACCATGGAACCACAGTTCCATCTTGACCCCTAAAACTTTTGTAAACACTTTTTCATGTGATTCAAAATCCTTGAATGGCAAGGTTGGTCTCCACATCAACAGCCAGGAAATTTCATCTCTTCCTCAACATTTCCTTCTTTTCCTCTTATTTTTCTACTTCACAGCCCATGTCCATTCCTCCAATTTCCATCTTCTCCATCACTCTACTCAAACCATCTCCAGCCCTTCTCAGTCACTTCATGATTCCAAAGATGGCTGCATGGGCATACGAAGGTACCCAGATAACAGAGCCAAGTGCGCCTTTTTGAGATCTGAACCGCAATGTCAATCTCAAGGATACATAGACTATCTCCAGCTCTTCTATTG…
g00007t00032	5359	A	G	63	0.2222	60	0.1667	37	0.2432	AB	AB	AB	GACAGCTCTTCATTCCCAATTAGAACTTTAGACACCATGGAACCACAGTTCCATCTTGACCCCTAAAACTTTTGTAAACACTTTTTCATGTGATTCAAAATCCTTGAATGGCAAGGTTGGTCTCCACATCAACAGCCAGGAAATTTCATCTCTTCCTCAACATTTCCTTCTTTTCCTCTTATTTTTCTACTTCACAGCCCATGTCCATTCCTCCAATTTCCATCTTCTCCATCACTCTACTCAAACCATCTCCAGCCCTTCTCAGTCACTTCATGATTCCAAAGATGGCTGCATGGGCATACGAAGGTACCCAGATAACAGAGCCAAGTGCGCCTTTTTGAGATCTGAACCGCAATGTCAATCTCAAGGATACATAGACTATCTCCAGCTCTTCTATTG…
g00007t00032	5375	A	G	64	0.1094	60	0.1	37	0.1892	AB	AB	AB	GACAGCTCTTCATTCCCAATTAGAACTTTAGACACCATGGAACCACAGTTCCATCTTGACCCCTAAAACTTTTGTAAACACTTTTTCATGTGATTCAAAATCCTTGAATGGCAAGGTTGGTCTCCACATCAACAGCCAGGAAATTTCATCTCTTCCTCAACATTTCCTTCTTTTCCTCTTATTTTTCTACTTCACAGCCCATGTCCATTCCTCCAATTTCCATCTTCTCCATCACTCTACTCAAACCATCTCCAGCCCTTCTCAGTCACTTCATGATTCCAAAGATGGCTGCATGGGCATACGAAGGTACCCAGATAACAGAGCCAAGTGCGCCTTTTTGAGATCTGAACCGCAATGTCAATCTCAAGGATACATAGACTATCTCCAGCTCTTCTATTG…
g00007t00032	5378	A	G	62	0.1129	60	0.1333	36	0.1667	AB	AB	AB	GACAGCTCTTCATTCCCAATTAGAACTTTAGACACCATGGAACCACAGTTCCATCTTGACCCCTAAAACTTTTGTAAACACTTTTTCATGTGATTCAAAATCCTTGAATGGCAAGGTTGGTCTCCACATCAACAGCCAGGAAATTTCATCTCTTCCTCAACATTTCCTTCTTTTCCTCTTATTTTTCTACTTCACAGCCCATGTCCATTCCTCCAATTTCCATCTTCTCCATCACTCTACTCAAACCATCTCCAGCCCTTCTCAGTCACTTCATGATTCCAAAGATGGCTGCATGGGCATACGAAGGTACCCAGATAACAGAGCCAAGTGCGCCTTTTTGAGATCTGAACCGCAATGTCAATCTCAAGGATACATAGACTATCTCCAGCTCTTCTATTG…
g00007t00032	5381	C	T	65	0.1077	59	0.0984	34	0.1765	AB	AB	AB	GACAGCTCTTCATTCCCAATTAGAACTTTAGACACCATGGAACCACAGTTCCATCTTGACCCCTAAAACTTTTGTAAACACTTTTTCATGTGATTCAAAATCCTTGAATGGCAAGGTTGGTCTCCACATCAACAGCCAGGAAATTTCATCTCTTCCTCAACATTTCCTTCTTTTCCTCTTATTTTTCTACTTCACAGCCCATGTCCATTCCTCCAATTTCCATCTTCTCCATCACTCTACTCAAACCATCTCCAGCCCTTCTCAGTCACTTCATGATTCCAAAGATGGCTGCATGGGCATACGAAGGTACCCAGATAACAGAGCCAAGTGCGCCTTTTTGAGATCTGAACCGCAATGTCAATCTCAAGGATACATAGACTATCTCCAGCTCTTCTATTG…
g00007t00032	5415	A	T	62	0.1719	56	0.2	23	0.12	AB	AB	AB	GACAGCTCTTCATTCCCAATTAGAACTTTAGACACCATGGAACCACAGTTCCATCTTGACCCCTAAAACTTTTGTAAACACTTTTTCATGTGATTCAAAATCCTTGAATGGCAAGGTTGGTCTCCACATCAACAGCCAGGAAATTTCATCTCTTCCTCAACATTTCCTTCTTTTCCTCTTATTTTTCTACTTCACAGCCCATGTCCATTCCTCCAATTTCCATCTTCTCCATCACTCTACTCAAACCATCTCCAGCCCTTCTCAGTCACTTCATGATTCCAAAGATGGCTGCATGGGCATACGAAGGTACCCAGATAACAGAGCCAAGTGCGCCTTTTTGAGATCTGAACCGCAATGTCAATCTCAAGGATACATAGACTATCTCCAGCTCTTCTATTG…
g00007t00032	5421	T	C	63	0.1429	60	0.2	25	0.04	AB	AB	AB	GACAGCTCTTCATTCCCAATTAGAACTTTAGACACCATGGAACCACAGTTCCATCTTGACCCCTAAAACTTTTGTAAACACTTTTTCATGTGATTCAAAATCCTTGAATGGCAAGGTTGGTCTCCACATCAACAGCCAGGAAATTTCATCTCTTCCTCAACATTTCCTTCTTTTCCTCTTATTTTTCTACTTCACAGCCCATGTCCATTCCTCCAATTTCCATCTTCTCCATCACTCTACTCAAACCATCTCCAGCCCTTCTCAGTCACTTCATGATTCCAAAGATGGCTGCATGGGCATACGAAGGTACCCAGATAACAGAGCCAAGTGCGCCTTTTTGAGATCTGAACCGCAATGTCAATCTCAAGGATACATAGACTATCTCCAGCTCTTCTATTG…
g00007t00032	5426	C	T	60	0.1667	59	0.2203	25	0.04	AB	AB	AB	GACAGCTCTTCATTCCCAATTAGAACTTTAGACACCATGGAACCACAGTTCCATCTTGACCCCTAAAACTTTTGTAAACACTTTTTCATGTGATTCAAAATCCTTGAATGGCAAGGTTGGTCTCCACATCAACAGCCAGGAAATTTCATCTCTTCCTCAACATTTCCTTCTTTTCCTCTTATTTTTCTACTTCACAGCCCATGTCCATTCCTCCAATTTCCATCTTCTCCATCACTCTACTCAAACCATCTCCAGCCCTTCTCAGTCACTTCATGATTCCAAAGATGGCTGCATGGGCATACGAAGGTACCCAGATAACAGAGCCAAGTGCGCCTTTTTGAGATCTGAACCGCAATGTCAATCTCAAGGATACATAGACTATCTCCAGCTCTTCTATTG…
g00007t00032	5432	T	C	61	0.2787	60	0.3	27	0.1111	AB	AB	AB	GACAGCTCTTCATTCCCAATTAGAACTTTAGACACCATGGAACCACAGTTCCATCTTGACCCCTAAAACTTTTGTAAACACTTTTTCATGTGATTCAAAATCCTTGAATGGCAAGGTTGGTCTCCACATCAACAGCCAGGAAATTTCATCTCTTCCTCAACATTTCCTTCTTTTCCTCTTATTTTTCTACTTCACAGCCCATGTCCATTCCTCCAATTTCCATCTTCTCCATCACTCTACTCAAACCATCTCCAGCCCTTCTCAGTCACTTCATGATTCCAAAGATGGCTGCATGGGCATACGAAGGTACCCAGATAACAGAGCCAAGTGCGCCTTTTTGAGATCTGAACCGCAATGTCAATCTCAAGGATACATAGACTATCTCCAGCTCTTCTATTG…
g00007t00032	5434	T	C	62	0.2742	62	0.2903	27	0.1111	AB	AB	AB	GACAGCTCTTCATTCCCAATTAGAACTTTAGACACCATGGAACCACAGTTCCATCTTGACCCCTAAAACTTTTGTAAACACTTTTTCATGTGATTCAAAATCCTTGAATGGCAAGGTTGGTCTCCACATCAACAGCCAGGAAATTTCATCTCTTCCTCAACATTTCCTTCTTTTCCTCTTATTTTTCTACTTCACAGCCCATGTCCATTCCTCCAATTTCCATCTTCTCCATCACTCTACTCAAACCATCTCCAGCCCTTCTCAGTCACTTCATGATTCCAAAGATGGCTGCATGGGCATACGAAGGTACCCAGATAACAGAGCCAAGTGCGCCTTTTTGAGATCTGAACCGCAATGTCAATCTCAAGGATACATAGACTATCTCCAGCTCTTCTATTG…
g00007t00032	5443	A	T	66	0.9545	65	1	26	0.9231	AB	BB	AB	GACAGCTCTTCATTCCCAATTAGAACTTTAGACACCATGGAACCACAGTTCCATCTTGACCCCTAAAACTTTTGTAAACACTTTTTCATGTGATTCAAAATCCTTGAATGGCAAGGTTGGTCTCCACATCAACAGCCAGGAAATTTCATCTCTTCCTCAACATTTCCTTCTTTTCCTCTTATTTTTCTACTTCACAGCCCATGTCCATTCCTCCAATTTCCATCTTCTCCATCACTCTACTCAAACCATCTCCAGCCCTTCTCAGTCACTTCATGATTCCAAAGATGGCTGCATGGGCATACGAAGGTACCCAGATAACAGAGCCAAGTGCGCCTTTTTGAGATCTGAACCGCAATGTCAATCTCAAGGATACATAGACTATCTCCAGCTCTTCTATTG…
g00007t00032	5445	T	A	66	0.3485	63	0.3175	26	0.2692	AB	AB	AB	GACAGCTCTTCATTCCCAATTAGAACTTTAGACACCATGGAACCACAGTTCCATCTTGACCCCTAAAACTTTTGTAAACACTTTTTCATGTGATTCAAAATCCTTGAATGGCAAGGTTGGTCTCCACATCAACAGCCAGGAAATTTCATCTCTTCCTCAACATTTCCTTCTTTTCCTCTTATTTTTCTACTTCACAGCCCATGTCCATTCCTCCAATTTCCATCTTCTCCATCACTCTACTCAAACCATCTCCAGCCCTTCTCAGTCACTTCATGATTCCAAAGATGGCTGCATGGGCATACGAAGGTACCCAGATAACAGAGCCAAGTGCGCCTTTTTGAGATCTGAACCGCAATGTCAATCTCAAGGATACATAGACTATCTCCAGCTCTTCTATTG…
g00007t00032	5452	T	A	70	0.338	72	0.3288	25	0.24	AB	AB	AB	GACAGCTCTTCATTCCCAATTAGAACTTTAGACACCATGGAACCACAGTTCCATCTTGACCCCTAAAACTTTTGTAAACACTTTTTCATGTGATTCAAAATCCTTGAATGGCAAGGTTGGTCTCCACATCAACAGCCAGGAAATTTCATCTCTTCCTCAACATTTCCTTCTTTTCCTCTTATTTTTCTACTTCACAGCCCATGTCCATTCCTCCAATTTCCATCTTCTCCATCACTCTACTCAAACCATCTCCAGCCCTTCTCAGTCACTTCATGATTCCAAAGATGGCTGCATGGGCATACGAAGGTACCCAGATAACAGAGCCAAGTGCGCCTTTTTGAGATCTGAACCGCAATGTCAATCTCAAGGATACATAGACTATCTCCAGCTCTTCTATTG…
g00007t00032	5455	T	G	69	0.3521	69	0.3611	24	0.25	AB	AB	AB	GACAGCTCTTCATTCCCAATTAGAACTTTAGACACCATGGAACCACAGTTCCATCTTGACCCCTAAAACTTTTGTAAACACTTTTTCATGTGATTCAAAATCCTTGAATGGCAAGGTTGGTCTCCACATCAACAGCCAGGAAATTTCATCTCTTCCTCAACATTTCCTTCTTTTCCTCTTATTTTTCTACTTCACAGCCCATGTCCATTCCTCCAATTTCCATCTTCTCCATCACTCTACTCAAACCATCTCCAGCCCTTCTCAGTCACTTCATGATTCCAAAGATGGCTGCATGGGCATACGAAGGTACCCAGATAACAGAGCCAAGTGCGCCTTTTTGAGATCTGAACCGCAATGTCAATCTCAAGGATACATAGACTATCTCCAGCTCTTCTATTG…
g00007t00032	5461	A	G	77	0.4935	77	0.4545	30	0.4333	AB	AB	AB	GACAGCTCTTCATTCCCAATTAGAACTTTAGACACCATGGAACCACAGTTCCATCTTGACCCCTAAAACTTTTGTAAACACTTTTTCATGTGATTCAAAATCCTTGAATGGCAAGGTTGGTCTCCACATCAACAGCCAGGAAATTTCATCTCTTCCTCAACATTTCCTTCTTTTCCTCTTATTTTTCTACTTCACAGCCCATGTCCATTCCTCCAATTTCCATCTTCTCCATCACTCTACTCAAACCATCTCCAGCCCTTCTCAGTCACTTCATGATTCCAAAGATGGCTGCATGGGCATACGAAGGTACCCAGATAACAGAGCCAAGTGCGCCTTTTTGAGATCTGAACCGCAATGTCAATCTCAAGGATACATAGACTATCTCCAGCTCTTCTATTG…
g00007t00032	5473	A	G	76	0.4737	74	0.4865	34	0.5294	AB	AB	AB	GACAGCTCTTCATTCCCAATTAGAACTTTAGACACCATGGAACCACAGTTCCATCTTGACCCCTAAAACTTTTGTAAACACTTTTTCATGTGATTCAAAATCCTTGAATGGCAAGGTTGGTCTCCACATCAACAGCCAGGAAATTTCATCTCTTCCTCAACATTTCCTTCTTTTCCTCTTATTTTTCTACTTCACAGCCCATGTCCATTCCTCCAATTTCCATCTTCTCCATCACTCTACTCAAACCATCTCCAGCCCTTCTCAGTCACTTCATGATTCCAAAGATGGCTGCATGGGCATACGAAGGTACCCAGATAACAGAGCCAAGTGCGCCTTTTTGAGATCTGAACCGCAATGTCAATCTCAAGGATACATAGACTATCTCCAGCTCTTCTATTG…
g00007t00032	5475	C	G	42	0.48	51	0.4932	23	0.5455	AB	AB	AB	GACAGCTCTTCATTCCCAATTAGAACTTTAGACACCATGGAACCACAGTTCCATCTTGACCCCTAAAACTTTTGTAAACACTTTTTCATGTGATTCAAAATCCTTGAATGGCAAGGTTGGTCTCCACATCAACAGCCAGGAAATTTCATCTCTTCCTCAACATTTCCTTCTTTTCCTCTTATTTTTCTACTTCACAGCCCATGTCCATTCCTCCAATTTCCATCTTCTCCATCACTCTACTCAAACCATCTCCAGCCCTTCTCAGTCACTTCATGATTCCAAAGATGGCTGCATGGGCATACGAAGGTACCCAGATAACAGAGCCAAGTGCGCCTTTTTGAGATCTGAACCGCAATGTCAATCTCAAGGATACATAGACTATCTCCAGCTCTTCTATTG…
g00007t00032	5476	A	G	74	0.473	73	0.4932	32	0.5625	AB	AB	AB	GACAGCTCTTCATTCCCAATTAGAACTTTAGACACCATGGAACCACAGTTCCATCTTGACCCCTAAAACTTTTGTAAACACTTTTTCATGTGATTCAAAATCCTTGAATGGCAAGGTTGGTCTCCACATCAACAGCCAGGAAATTTCATCTCTTCCTCAACATTTCCTTCTTTTCCTCTTATTTTTCTACTTCACAGCCCATGTCCATTCCTCCAATTTCCATCTTCTCCATCACTCTACTCAAACCATCTCCAGCCCTTCTCAGTCACTTCATGATTCCAAAGATGGCTGCATGGGCATACGAAGGTACCCAGATAACAGAGCCAAGTGCGCCTTTTTGAGATCTGAACCGCAATGTCAATCTCAAGGATACATAGACTATCTCCAGCTCTTCTATTG…
g00007t00032	5478	G	T	70	0.5	75	0.48	32	0.5625	AB	AB	AB	GACAGCTCTTCATTCCCAATTAGAACTTTAGACACCATGGAACCACAGTTCCATCTTGACCCCTAAAACTTTTGTAAACACTTTTTCATGTGATTCAAAATCCTTGAATGGCAAGGTTGGTCTCCACATCAACAGCCAGGAAATTTCATCTCTTCCTCAACATTTCCTTCTTTTCCTCTTATTTTTCTACTTCACAGCCCATGTCCATTCCTCCAATTTCCATCTTCTCCATCACTCTACTCAAACCATCTCCAGCCCTTCTCAGTCACTTCATGATTCCAAAGATGGCTGCATGGGCATACGAAGGTACCCAGATAACAGAGCCAAGTGCGCCTTTTTGAGATCTGAACCGCAATGTCAATCTCAAGGATACATAGACTATCTCCAGCTCTTCTATTG…
g00007t00032	5497	T	C	84	0.4048	77	0.4026	36	0.25	AB	AB	AB	GACAGCTCTTCATTCCCAATTAGAACTTTAGACACCATGGAACCACAGTTCCATCTTGACCCCTAAAACTTTTGTAAACACTTTTTCATGTGATTCAAAATCCTTGAATGGCAAGGTTGGTCTCCACATCAACAGCCAGGAAATTTCATCTCTTCCTCAACATTTCCTTCTTTTCCTCTTATTTTTCTACTTCACAGCCCATGTCCATTCCTCCAATTTCCATCTTCTCCATCACTCTACTCAAACCATCTCCAGCCCTTCTCAGTCACTTCATGATTCCAAAGATGGCTGCATGGGCATACGAAGGTACCCAGATAACAGAGCCAAGTGCGCCTTTTTGAGATCTGAACCGCAATGTCAATCTCAAGGATACATAGACTATCTCCAGCTCTTCTATTG…
g00007t00032	5498	C	T	83	0.4048	78	0.3974	36	0.2778	AB	AB	AB	GACAGCTCTTCATTCCCAATTAGAACTTTAGACACCATGGAACCACAGTTCCATCTTGACCCCTAAAACTTTTGTAAACACTTTTTCATGTGATTCAAAATCCTTGAATGGCAAGGTTGGTCTCCACATCAACAGCCAGGAAATTTCATCTCTTCCTCAACATTTCCTTCTTTTCCTCTTATTTTTCTACTTCACAGCCCATGTCCATTCCTCCAATTTCCATCTTCTCCATCACTCTACTCAAACCATCTCCAGCCCTTCTCAGTCACTTCATGATTCCAAAGATGGCTGCATGGGCATACGAAGGTACCCAGATAACAGAGCCAAGTGCGCCTTTTTGAGATCTGAACCGCAATGTCAATCTCAAGGATACATAGACTATCTCCAGCTCTTCTATTG…
g00007t00032	5507	A	T	89	0.3736	86	0.3846	37	0.2162	AB	AB	AB	GACAGCTCTTCATTCCCAATTAGAACTTTAGACACCATGGAACCACAGTTCCATCTTGACCCCTAAAACTTTTGTAAACACTTTTTCATGTGATTCAAAATCCTTGAATGGCAAGGTTGGTCTCCACATCAACAGCCAGGAAATTTCATCTCTTCCTCAACATTTCCTTCTTTTCCTCTTATTTTTCTACTTCACAGCCCATGTCCATTCCTCCAATTTCCATCTTCTCCATCACTCTACTCAAACCATCTCCAGCCCTTCTCAGTCACTTCATGATTCCAAAGATGGCTGCATGGGCATACGAAGGTACCCAGATAACAGAGCCAAGTGCGCCTTTTTGAGATCTGAACCGCAATGTCAATCTCAAGGATACATAGACTATCTCCAGCTCTTCTATTG…
g00007t00032	5518	G	T	110	0.4273	106	0.4717	40	0.225	AB	AB	AB	GACAGCTCTTCATTCCCAATTAGAACTTTAGACACCATGGAACCACAGTTCCATCTTGACCCCTAAAACTTTTGTAAACACTTTTTCATGTGATTCAAAATCCTTGAATGGCAAGGTTGGTCTCCACATCAACAGCCAGGAAATTTCATCTCTTCCTCAACATTTCCTTCTTTTCCTCTTATTTTTCTACTTCACAGCCCATGTCCATTCCTCCAATTTCCATCTTCTCCATCACTCTACTCAAACCATCTCCAGCCCTTCTCAGTCACTTCATGATTCCAAAGATGGCTGCATGGGCATACGAAGGTACCCAGATAACAGAGCCAAGTGCGCCTTTTTGAGATCTGAACCGCAATGTCAATCTCAAGGATACATAGACTATCTCCAGCTCTTCTATTG…
g00007t00032	5527	T	C	127	0.4646	117	0.4786	44	0.2727	AB	AB	AB	GACAGCTCTTCATTCCCAATTAGAACTTTAGACACCATGGAACCACAGTTCCATCTTGACCCCTAAAACTTTTGTAAACACTTTTTCATGTGATTCAAAATCCTTGAATGGCAAGGTTGGTCTCCACATCAACAGCCAGGAAATTTCATCTCTTCCTCAACATTTCCTTCTTTTCCTCTTATTTTTCTACTTCACAGCCCATGTCCATTCCTCCAATTTCCATCTTCTCCATCACTCTACTCAAACCATCTCCAGCCCTTCTCAGTCACTTCATGATTCCAAAGATGGCTGCATGGGCATACGAAGGTACCCAGATAACAGAGCCAAGTGCGCCTTTTTGAGATCTGAACCGCAATGTCAATCTCAAGGATACATAGACTATCTCCAGCTCTTCTATTG…
g00007t00032	5528	G	A	130	0.2462	117	0.3162	43	0.1628	AB	AB	AB	GACAGCTCTTCATTCCCAATTAGAACTTTAGACACCATGGAACCACAGTTCCATCTTGACCCCTAAAACTTTTGTAAACACTTTTTCATGTGATTCAAAATCCTTGAATGGCAAGGTTGGTCTCCACATCAACAGCCAGGAAATTTCATCTCTTCCTCAACATTTCCTTCTTTTCCTCTTATTTTTCTACTTCACAGCCCATGTCCATTCCTCCAATTTCCATCTTCTCCATCACTCTACTCAAACCATCTCCAGCCCTTCTCAGTCACTTCATGATTCCAAAGATGGCTGCATGGGCATACGAAGGTACCCAGATAACAGAGCCAAGTGCGCCTTTTTGAGATCTGAACCGCAATGTCAATCTCAAGGATACATAGACTATCTCCAGCTCTTCTATTG…
g00007t00032	5536	G	C	136	0.5441	136	0.3824	48	0.5208	AB	AB	AB	GACAGCTCTTCATTCCCAATTAGAACTTTAGACACCATGGAACCACAGTTCCATCTTGACCCCTAAAACTTTTGTAAACACTTTTTCATGTGATTCAAAATCCTTGAATGGCAAGGTTGGTCTCCACATCAACAGCCAGGAAATTTCATCTCTTCCTCAACATTTCCTTCTTTTCCTCTTATTTTTCTACTTCACAGCCCATGTCCATTCCTCCAATTTCCATCTTCTCCATCACTCTACTCAAACCATCTCCAGCCCTTCTCAGTCACTTCATGATTCCAAAGATGGCTGCATGGGCATACGAAGGTACCCAGATAACAGAGCCAAGTGCGCCTTTTTGAGATCTGAACCGCAATGTCAATCTCAAGGATACATAGACTATCTCCAGCTCTTCTATTG…
g00007t00032	5537	G	A	135	0.5481	138	0.3841	49	0.5102	AB	AB	AB	GACAGCTCTTCATTCCCAATTAGAACTTTAGACACCATGGAACCACAGTTCCATCTTGACCCCTAAAACTTTTGTAAACACTTTTTCATGTGATTCAAAATCCTTGAATGGCAAGGTTGGTCTCCACATCAACAGCCAGGAAATTTCATCTCTTCCTCAACATTTCCTTCTTTTCCTCTTATTTTTCTACTTCACAGCCCATGTCCATTCCTCCAATTTCCATCTTCTCCATCACTCTACTCAAACCATCTCCAGCCCTTCTCAGTCACTTCATGATTCCAAAGATGGCTGCATGGGCATACGAAGGTACCCAGATAACAGAGCCAAGTGCGCCTTTTTGAGATCTGAACCGCAATGTCAATCTCAAGGATACATAGACTATCTCCAGCTCTTCTATTG…
g00007t00032	5552	G	T	153	0.1274	155	0.2051	59	0.1017	AB	AB	AB	GACAGCTCTTCATTCCCAATTAGAACTTTAGACACCATGGAACCACAGTTCCATCTTGACCCCTAAAACTTTTGTAAACACTTTTTCATGTGATTCAAAATCCTTGAATGGCAAGGTTGGTCTCCACATCAACAGCCAGGAAATTTCATCTCTTCCTCAACATTTCCTTCTTTTCCTCTTATTTTTCTACTTCACAGCCCATGTCCATTCCTCCAATTTCCATCTTCTCCATCACTCTACTCAAACCATCTCCAGCCCTTCTCAGTCACTTCATGATTCCAAAGATGGCTGCATGGGCATACGAAGGTACCCAGATAACAGAGCCAAGTGCGCCTTTTTGAGATCTGAACCGCAATGTCAATCTCAAGGATACATAGACTATCTCCAGCTCTTCTATTG…
g00007t00032	5554	C	A	159	0.125	155	0.2013	59	0.1017	AB	AB	AB	GACAGCTCTTCATTCCCAATTAGAACTTTAGACACCATGGAACCACAGTTCCATCTTGACCCCTAAAACTTTTGTAAACACTTTTTCATGTGATTCAAAATCCTTGAATGGCAAGGTTGGTCTCCACATCAACAGCCAGGAAATTTCATCTCTTCCTCAACATTTCCTTCTTTTCCTCTTATTTTTCTACTTCACAGCCCATGTCCATTCCTCCAATTTCCATCTTCTCCATCACTCTACTCAAACCATCTCCAGCCCTTCTCAGTCACTTCATGATTCCAAAGATGGCTGCATGGGCATACGAAGGTACCCAGATAACAGAGCCAAGTGCGCCTTTTTGAGATCTGAACCGCAATGTCAATCTCAAGGATACATAGACTATCTCCAGCTCTTCTATTG…
g00007t00032	5556	T	C	160	0.2312	160	0.2688	62	0.1774	AB	AB	AB	GACAGCTCTTCATTCCCAATTAGAACTTTAGACACCATGGAACCACAGTTCCATCTTGACCCCTAAAACTTTTGTAAACACTTTTTCATGTGATTCAAAATCCTTGAATGGCAAGGTTGGTCTCCACATCAACAGCCAGGAAATTTCATCTCTTCCTCAACATTTCCTTCTTTTCCTCTTATTTTTCTACTTCACAGCCCATGTCCATTCCTCCAATTTCCATCTTCTCCATCACTCTACTCAAACCATCTCCAGCCCTTCTCAGTCACTTCATGATTCCAAAGATGGCTGCATGGGCATACGAAGGTACCCAGATAACAGAGCCAAGTGCGCCTTTTTGAGATCTGAACCGCAATGTCAATCTCAAGGATACATAGACTATCTCCAGCTCTTCTATTG…
g00007t00032	5567	A	G	158	0.1582	189	0.2275	72	0.1944	AB	AB	AB	GACAGCTCTTCATTCCCAATTAGAACTTTAGACACCATGGAACCACAGTTCCATCTTGACCCCTAAAACTTTTGTAAACACTTTTTCATGTGATTCAAAATCCTTGAATGGCAAGGTTGGTCTCCACATCAACAGCCAGGAAATTTCATCTCTTCCTCAACATTTCCTTCTTTTCCTCTTATTTTTCTACTTCACAGCCCATGTCCATTCCTCCAATTTCCATCTTCTCCATCACTCTACTCAAACCATCTCCAGCCCTTCTCAGTCACTTCATGATTCCAAAGATGGCTGCATGGGCATACGAAGGTACCCAGATAACAGAGCCAAGTGCGCCTTTTTGAGATCTGAACCGCAATGTCAATCTCAAGGATACATAGACTATCTCCAGCTCTTCTATTG…
g00007t00032	5572	T	C	166	0.1506	200	0.24	78	0.1923	AB	AB	AB	GACAGCTCTTCATTCCCAATTAGAACTTTAGACACCATGGAACCACAGTTCCATCTTGACCCCTAAAACTTTTGTAAACACTTTTTCATGTGATTCAAAATCCTTGAATGGCAAGGTTGGTCTCCACATCAACAGCCAGGAAATTTCATCTCTTCCTCAACATTTCCTTCTTTTCCTCTTATTTTTCTACTTCACAGCCCATGTCCATTCCTCCAATTTCCATCTTCTCCATCACTCTACTCAAACCATCTCCAGCCCTTCTCAGTCACTTCATGATTCCAAAGATGGCTGCATGGGCATACGAAGGTACCCAGATAACAGAGCCAAGTGCGCCTTTTTGAGATCTGAACCGCAATGTCAATCTCAAGGATACATAGACTATCTCCAGCTCTTCTATTG…
g00007t00032	5580	C	T	159	0.1771	197	0.2689	78	0.1975	AB	AB	AB	GACAGCTCTTCATTCCCAATTAGAACTTTAGACACCATGGAACCACAGTTCCATCTTGACCCCTAAAACTTTTGTAAACACTTTTTCATGTGATTCAAAATCCTTGAATGGCAAGGTTGGTCTCCACATCAACAGCCAGGAAATTTCATCTCTTCCTCAACATTTCCTTCTTTTCCTCTTATTTTTCTACTTCACAGCCCATGTCCATTCCTCCAATTTCCATCTTCTCCATCACTCTACTCAAACCATCTCCAGCCCTTCTCAGTCACTTCATGATTCCAAAGATGGCTGCATGGGCATACGAAGGTACCCAGATAACAGAGCCAAGTGCGCCTTTTTGAGATCTGAACCGCAATGTCAATCTCAAGGATACATAGACTATCTCCAGCTCTTCTATTG…
g00007t00032	5597	A	C	167	0.5026	202	0.5	82	0.5417	AB	AB	AB	GACAGCTCTTCATTCCCAATTAGAACTTTAGACACCATGGAACCACAGTTCCATCTTGACCCCTAAAACTTTTGTAAACACTTTTTCATGTGATTCAAAATCCTTGAATGGCAAGGTTGGTCTCCACATCAACAGCCAGGAAATTTCATCTCTTCCTCAACATTTCCTTCTTTTCCTCTTATTTTTCTACTTCACAGCCCATGTCCATTCCTCCAATTTCCATCTTCTCCATCACTCTACTCAAACCATCTCCAGCCCTTCTCAGTCACTTCATGATTCCAAAGATGGCTGCATGGGCATACGAAGGTACCCAGATAACAGAGCCAAGTGCGCCTTTTTGAGATCTGAACCGCAATGTCAATCTCAAGGATACATAGACTATCTCCAGCTCTTCTATTG…
g00007t00032	5673	A	G	182	0.7857	201	0.7662	74	0.6757	AB	AB	AB	GACAGCTCTTCATTCCCAATTAGAACTTTAGACACCATGGAACCACAGTTCCATCTTGACCCCTAAAACTTTTGTAAACACTTTTTCATGTGATTCAAAATCCTTGAATGGCAAGGTTGGTCTCCACATCAACAGCCAGGAAATTTCATCTCTTCCTCAACATTTCCTTCTTTTCCTCTTATTTTTCTACTTCACAGCCCATGTCCATTCCTCCAATTTCCATCTTCTCCATCACTCTACTCAAACCATCTCCAGCCCTTCTCAGTCACTTCATGATTCCAAAGATGGCTGCATGGGCATACGAAGGTACCCAGATAACAGAGCCAAGTGCGCCTTTTTGAGATCTGAACCGCAATGTCAATCTCAAGGATACATAGACTATCTCCAGCTCTTCTATTG…
g00007t00032	5676	G	T	182	0.2568	191	0.1373	79	0.1519	AB	AB	AB	GACAGCTCTTCATTCCCAATTAGAACTTTAGACACCATGGAACCACAGTTCCATCTTGACCCCTAAAACTTTTGTAAACACTTTTTCATGTGATTCAAAATCCTTGAATGGCAAGGTTGGTCTCCACATCAACAGCCAGGAAATTTCATCTCTTCCTCAACATTTCCTTCTTTTCCTCTTATTTTTCTACTTCACAGCCCATGTCCATTCCTCCAATTTCCATCTTCTCCATCACTCTACTCAAACCATCTCCAGCCCTTCTCAGTCACTTCATGATTCCAAAGATGGCTGCATGGGCATACGAAGGTACCCAGATAACAGAGCCAAGTGCGCCTTTTTGAGATCTGAACCGCAATGTCAATCTCAAGGATACATAGACTATCTCCAGCTCTTCTATTG…
g00007t00032	5682	T	C	170	0.5439	190	0.3909	73	0.4384	AB	AB	AB	GACAGCTCTTCATTCCCAATTAGAACTTTAGACACCATGGAACCACAGTTCCATCTTGACCCCTAAAACTTTTGTAAACACTTTTTCATGTGATTCAAAATCCTTGAATGGCAAGGTTGGTCTCCACATCAACAGCCAGGAAATTTCATCTCTTCCTCAACATTTCCTTCTTTTCCTCTTATTTTTCTACTTCACAGCCCATGTCCATTCCTCCAATTTCCATCTTCTCCATCACTCTACTCAAACCATCTCCAGCCCTTCTCAGTCACTTCATGATTCCAAAGATGGCTGCATGGGCATACGAAGGTACCCAGATAACAGAGCCAAGTGCGCCTTTTTGAGATCTGAACCGCAATGTCAATCTCAAGGATACATAGACTATCTCCAGCTCTTCTATTG…
g00007t00032	5689	A	C	174	0.3563	192	0.2865	81	0.284	AB	AB	AB	GACAGCTCTTCATTCCCAATTAGAACTTTAGACACCATGGAACCACAGTTCCATCTTGACCCCTAAAACTTTTGTAAACACTTTTTCATGTGATTCAAAATCCTTGAATGGCAAGGTTGGTCTCCACATCAACAGCCAGGAAATTTCATCTCTTCCTCAACATTTCCTTCTTTTCCTCTTATTTTTCTACTTCACAGCCCATGTCCATTCCTCCAATTTCCATCTTCTCCATCACTCTACTCAAACCATCTCCAGCCCTTCTCAGTCACTTCATGATTCCAAAGATGGCTGCATGGGCATACGAAGGTACCCAGATAACAGAGCCAAGTGCGCCTTTTTGAGATCTGAACCGCAATGTCAATCTCAAGGATACATAGACTATCTCCAGCTCTTCTATTG…
g00007t00032	5690	T	C	171	0.4269	192	0.4375	83	0.3855	AB	AB	AB	GACAGCTCTTCATTCCCAATTAGAACTTTAGACACCATGGAACCACAGTTCCATCTTGACCCCTAAAACTTTTGTAAACACTTTTTCATGTGATTCAAAATCCTTGAATGGCAAGGTTGGTCTCCACATCAACAGCCAGGAAATTTCATCTCTTCCTCAACATTTCCTTCTTTTCCTCTTATTTTTCTACTTCACAGCCCATGTCCATTCCTCCAATTTCCATCTTCTCCATCACTCTACTCAAACCATCTCCAGCCCTTCTCAGTCACTTCATGATTCCAAAGATGGCTGCATGGGCATACGAAGGTACCCAGATAACAGAGCCAAGTGCGCCTTTTTGAGATCTGAACCGCAATGTCAATCTCAAGGATACATAGACTATCTCCAGCTCTTCTATTG…
g00007t00032	5743	A	G	137	0.3869	143	0.2098	169	0.3373	AB	AB	AB	GACAGCTCTTCATTCCCAATTAGAACTTTAGACACCATGGAACCACAGTTCCATCTTGACCCCTAAAACTTTTGTAAACACTTTTTCATGTGATTCAAAATCCTTGAATGGCAAGGTTGGTCTCCACATCAACAGCCAGGAAATTTCATCTCTTCCTCAACATTTCCTTCTTTTCCTCTTATTTTTCTACTTCACAGCCCATGTCCATTCCTCCAATTTCCATCTTCTCCATCACTCTACTCAAACCATCTCCAGCCCTTCTCAGTCACTTCATGATTCCAAAGATGGCTGCATGGGCATACGAAGGTACCCAGATAACAGAGCCAAGTGCGCCTTTTTGAGATCTGAACCGCAATGTCAATCTCAAGGATACATAGACTATCTCCAGCTCTTCTATTG…
g00007t00032	5757	A	G	112	0.7674	129	0.6599	144	0.7784	AB	AB	AB	GACAGCTCTTCATTCCCAATTAGAACTTTAGACACCATGGAACCACAGTTCCATCTTGACCCCTAAAACTTTTGTAAACACTTTTTCATGTGATTCAAAATCCTTGAATGGCAAGGTTGGTCTCCACATCAACAGCCAGGAAATTTCATCTCTTCCTCAACATTTCCTTCTTTTCCTCTTATTTTTCTACTTCACAGCCCATGTCCATTCCTCCAATTTCCATCTTCTCCATCACTCTACTCAAACCATCTCCAGCCCTTCTCAGTCACTTCATGATTCCAAAGATGGCTGCATGGGCATACGAAGGTACCCAGATAACAGAGCCAAGTGCGCCTTTTTGAGATCTGAACCGCAATGTCAATCTCAAGGATACATAGACTATCTCCAGCTCTTCTATTG…
g00007t00032	5769	T	C	121	0.2791	141	0.1875	155	0.2622	AB	AB	AB	GACAGCTCTTCATTCCCAATTAGAACTTTAGACACCATGGAACCACAGTTCCATCTTGACCCCTAAAACTTTTGTAAACACTTTTTCATGTGATTCAAAATCCTTGAATGGCAAGGTTGGTCTCCACATCAACAGCCAGGAAATTTCATCTCTTCCTCAACATTTCCTTCTTTTCCTCTTATTTTTCTACTTCACAGCCCATGTCCATTCCTCCAATTTCCATCTTCTCCATCACTCTACTCAAACCATCTCCAGCCCTTCTCAGTCACTTCATGATTCCAAAGATGGCTGCATGGGCATACGAAGGTACCCAGATAACAGAGCCAAGTGCGCCTTTTTGAGATCTGAACCGCAATGTCAATCTCAAGGATACATAGACTATCTCCAGCTCTTCTATTG…
g00007t00032	5784	A	G	124	0.2891	148	0.28	159	0.2699	AB	AB	AB	GACAGCTCTTCATTCCCAATTAGAACTTTAGACACCATGGAACCACAGTTCCATCTTGACCCCTAAAACTTTTGTAAACACTTTTTCATGTGATTCAAAATCCTTGAATGGCAAGGTTGGTCTCCACATCAACAGCCAGGAAATTTCATCTCTTCCTCAACATTTCCTTCTTTTCCTCTTATTTTTCTACTTCACAGCCCATGTCCATTCCTCCAATTTCCATCTTCTCCATCACTCTACTCAAACCATCTCCAGCCCTTCTCAGTCACTTCATGATTCCAAAGATGGCTGCATGGGCATACGAAGGTACCCAGATAACAGAGCCAAGTGCGCCTTTTTGAGATCTGAACCGCAATGTCAATCTCAAGGATACATAGACTATCTCCAGCTCTTCTATTG…
g00007t00032	5794	G	C	128	0.8203	162	0.8827	146	0.863	AB	AB	AB	GACAGCTCTTCATTCCCAATTAGAACTTTAGACACCATGGAACCACAGTTCCATCTTGACCCCTAAAACTTTTGTAAACACTTTTTCATGTGATTCAAAATCCTTGAATGGCAAGGTTGGTCTCCACATCAACAGCCAGGAAATTTCATCTCTTCCTCAACATTTCCTTCTTTTCCTCTTATTTTTCTACTTCACAGCCCATGTCCATTCCTCCAATTTCCATCTTCTCCATCACTCTACTCAAACCATCTCCAGCCCTTCTCAGTCACTTCATGATTCCAAAGATGGCTGCATGGGCATACGAAGGTACCCAGATAACAGAGCCAAGTGCGCCTTTTTGAGATCTGAACCGCAATGTCAATCTCAAGGATACATAGACTATCTCCAGCTCTTCTATTG…
g00007t00032	5804	C	T	140	0.25	177	0.2712	139	0.259	AB	AB	AB	GACAGCTCTTCATTCCCAATTAGAACTTTAGACACCATGGAACCACAGTTCCATCTTGACCCCTAAAACTTTTGTAAACACTTTTTCATGTGATTCAAAATCCTTGAATGGCAAGGTTGGTCTCCACATCAACAGCCAGGAAATTTCATCTCTTCCTCAACATTTCCTTCTTTTCCTCTTATTTTTCTACTTCACAGCCCATGTCCATTCCTCCAATTTCCATCTTCTCCATCACTCTACTCAAACCATCTCCAGCCCTTCTCAGTCACTTCATGATTCCAAAGATGGCTGCATGGGCATACGAAGGTACCCAGATAACAGAGCCAAGTGCGCCTTTTTGAGATCTGAACCGCAATGTCAATCTCAAGGATACATAGACTATCTCCAGCTCTTCTATTG…
g00007t00032	5822	G	C	149	0.2685	182	0.2473	130	0.2424	AB	AB	AB	GACAGCTCTTCATTCCCAATTAGAACTTTAGACACCATGGAACCACAGTTCCATCTTGACCCCTAAAACTTTTGTAAACACTTTTTCATGTGATTCAAAATCCTTGAATGGCAAGGTTGGTCTCCACATCAACAGCCAGGAAATTTCATCTCTTCCTCAACATTTCCTTCTTTTCCTCTTATTTTTCTACTTCACAGCCCATGTCCATTCCTCCAATTTCCATCTTCTCCATCACTCTACTCAAACCATCTCCAGCCCTTCTCAGTCACTTCATGATTCCAAAGATGGCTGCATGGGCATACGAAGGTACCCAGATAACAGAGCCAAGTGCGCCTTTTTGAGATCTGAACCGCAATGTCAATCTCAAGGATACATAGACTATCTCCAGCTCTTCTATTG…
g00007t00032	5836	T	G	143	0.2403	170	0.2487	116	0.2131	AB	AB	AB	GACAGCTCTTCATTCCCAATTAGAACTTTAGACACCATGGAACCACAGTTCCATCTTGACCCCTAAAACTTTTGTAAACACTTTTTCATGTGATTCAAAATCCTTGAATGGCAAGGTTGGTCTCCACATCAACAGCCAGGAAATTTCATCTCTTCCTCAACATTTCCTTCTTTTCCTCTTATTTTTCTACTTCACAGCCCATGTCCATTCCTCCAATTTCCATCTTCTCCATCACTCTACTCAAACCATCTCCAGCCCTTCTCAGTCACTTCATGATTCCAAAGATGGCTGCATGGGCATACGAAGGTACCCAGATAACAGAGCCAAGTGCGCCTTTTTGAGATCTGAACCGCAATGTCAATCTCAAGGATACATAGACTATCTCCAGCTCTTCTATTG…
g00007t00032	5842	C	T	148	0.8784	187	0.9786	115	0.8435	AB	AB	AB	GACAGCTCTTCATTCCCAATTAGAACTTTAGACACCATGGAACCACAGTTCCATCTTGACCCCTAAAACTTTTGTAAACACTTTTTCATGTGATTCAAAATCCTTGAATGGCAAGGTTGGTCTCCACATCAACAGCCAGGAAATTTCATCTCTTCCTCAACATTTCCTTCTTTTCCTCTTATTTTTCTACTTCACAGCCCATGTCCATTCCTCCAATTTCCATCTTCTCCATCACTCTACTCAAACCATCTCCAGCCCTTCTCAGTCACTTCATGATTCCAAAGATGGCTGCATGGGCATACGAAGGTACCCAGATAACAGAGCCAAGTGCGCCTTTTTGAGATCTGAACCGCAATGTCAATCTCAAGGATACATAGACTATCTCCAGCTCTTCTATTG…
g00007t00032	5852	T	A	147	0.2177	191	0.1414	118	0.1864	AB	AB	AB	GACAGCTCTTCATTCCCAATTAGAACTTTAGACACCATGGAACCACAGTTCCATCTTGACCCCTAAAACTTTTGTAAACACTTTTTCATGTGATTCAAAATCCTTGAATGGCAAGGTTGGTCTCCACATCAACAGCCAGGAAATTTCATCTCTTCCTCAACATTTCCTTCTTTTCCTCTTATTTTTCTACTTCACAGCCCATGTCCATTCCTCCAATTTCCATCTTCTCCATCACTCTACTCAAACCATCTCCAGCCCTTCTCAGTCACTTCATGATTCCAAAGATGGCTGCATGGGCATACGAAGGTACCCAGATAACAGAGCCAAGTGCGCCTTTTTGAGATCTGAACCGCAATGTCAATCTCAAGGATACATAGACTATCTCCAGCTCTTCTATTG…
g00007t00032	5884	T	A	174	0.4462	194	0.2823	121	0.2656	AB	AB	AB	GACAGCTCTTCATTCCCAATTAGAACTTTAGACACCATGGAACCACAGTTCCATCTTGACCCCTAAAACTTTTGTAAACACTTTTTCATGTGATTCAAAATCCTTGAATGGCAAGGTTGGTCTCCACATCAACAGCCAGGAAATTTCATCTCTTCCTCAACATTTCCTTCTTTTCCTCTTATTTTTCTACTTCACAGCCCATGTCCATTCCTCCAATTTCCATCTTCTCCATCACTCTACTCAAACCATCTCCAGCCCTTCTCAGTCACTTCATGATTCCAAAGATGGCTGCATGGGCATACGAAGGTACCCAGATAACAGAGCCAAGTGCGCCTTTTTGAGATCTGAACCGCAATGTCAATCTCAAGGATACATAGACTATCTCCAGCTCTTCTATTG…
g00007t00032	5911	C	A	176	0.257	201	0.3571	108	0.287	AB	AB	AB	GACAGCTCTTCATTCCCAATTAGAACTTTAGACACCATGGAACCACAGTTCCATCTTGACCCCTAAAACTTTTGTAAACACTTTTTCATGTGATTCAAAATCCTTGAATGGCAAGGTTGGTCTCCACATCAACAGCCAGGAAATTTCATCTCTTCCTCAACATTTCCTTCTTTTCCTCTTATTTTTCTACTTCACAGCCCATGTCCATTCCTCCAATTTCCATCTTCTCCATCACTCTACTCAAACCATCTCCAGCCCTTCTCAGTCACTTCATGATTCCAAAGATGGCTGCATGGGCATACGAAGGTACCCAGATAACAGAGCCAAGTGCGCCTTTTTGAGATCTGAACCGCAATGTCAATCTCAAGGATACATAGACTATCTCCAGCTCTTCTATTG…
g00007t00032	5912	A	T	175	0.267	202	0.4019	114	0.3478	AB	AB	AB	GACAGCTCTTCATTCCCAATTAGAACTTTAGACACCATGGAACCACAGTTCCATCTTGACCCCTAAAACTTTTGTAAACACTTTTTCATGTGATTCAAAATCCTTGAATGGCAAGGTTGGTCTCCACATCAACAGCCAGGAAATTTCATCTCTTCCTCAACATTTCCTTCTTTTCCTCTTATTTTTCTACTTCACAGCCCATGTCCATTCCTCCAATTTCCATCTTCTCCATCACTCTACTCAAACCATCTCCAGCCCTTCTCAGTCACTTCATGATTCCAAAGATGGCTGCATGGGCATACGAAGGTACCCAGATAACAGAGCCAAGTGCGCCTTTTTGAGATCTGAACCGCAATGTCAATCTCAAGGATACATAGACTATCTCCAGCTCTTCTATTG…
g00007t00032	5919	A	G	166	0.5689	209	0.6029	103	0.5728	AB	AB	AB	GACAGCTCTTCATTCCCAATTAGAACTTTAGACACCATGGAACCACAGTTCCATCTTGACCCCTAAAACTTTTGTAAACACTTTTTCATGTGATTCAAAATCCTTGAATGGCAAGGTTGGTCTCCACATCAACAGCCAGGAAATTTCATCTCTTCCTCAACATTTCCTTCTTTTCCTCTTATTTTTCTACTTCACAGCCCATGTCCATTCCTCCAATTTCCATCTTCTCCATCACTCTACTCAAACCATCTCCAGCCCTTCTCAGTCACTTCATGATTCCAAAGATGGCTGCATGGGCATACGAAGGTACCCAGATAACAGAGCCAAGTGCGCCTTTTTGAGATCTGAACCGCAATGTCAATCTCAAGGATACATAGACTATCTCCAGCTCTTCTATTG…
g00007t00032	5925	G	T	159	0.2767	203	0.3793	105	0.381	AB	AB	AB	GACAGCTCTTCATTCCCAATTAGAACTTTAGACACCATGGAACCACAGTTCCATCTTGACCCCTAAAACTTTTGTAAACACTTTTTCATGTGATTCAAAATCCTTGAATGGCAAGGTTGGTCTCCACATCAACAGCCAGGAAATTTCATCTCTTCCTCAACATTTCCTTCTTTTCCTCTTATTTTTCTACTTCACAGCCCATGTCCATTCCTCCAATTTCCATCTTCTCCATCACTCTACTCAAACCATCTCCAGCCCTTCTCAGTCACTTCATGATTCCAAAGATGGCTGCATGGGCATACGAAGGTACCCAGATAACAGAGCCAAGTGCGCCTTTTTGAGATCTGAACCGCAATGTCAATCTCAAGGATACATAGACTATCTCCAGCTCTTCTATTG…
g00007t00032	5955	G	A	117	0.8803	137	0.9051	74	0.7973	AB	AB	AB	GACAGCTCTTCATTCCCAATTAGAACTTTAGACACCATGGAACCACAGTTCCATCTTGACCCCTAAAACTTTTGTAAACACTTTTTCATGTGATTCAAAATCCTTGAATGGCAAGGTTGGTCTCCACATCAACAGCCAGGAAATTTCATCTCTTCCTCAACATTTCCTTCTTTTCCTCTTATTTTTCTACTTCACAGCCCATGTCCATTCCTCCAATTTCCATCTTCTCCATCACTCTACTCAAACCATCTCCAGCCCTTCTCAGTCACTTCATGATTCCAAAGATGGCTGCATGGGCATACGAAGGTACCCAGATAACAGAGCCAAGTGCGCCTTTTTGAGATCTGAACCGCAATGTCAATCTCAAGGATACATAGACTATCTCCAGCTCTTCTATTG…
g00007t00032	5997	C	G	91	0.2967	106	0.2547	68	0.2941	AB	AB	AB	GACAGCTCTTCATTCCCAATTAGAACTTTAGACACCATGGAACCACAGTTCCATCTTGACCCCTAAAACTTTTGTAAACACTTTTTCATGTGATTCAAAATCCTTGAATGGCAAGGTTGGTCTCCACATCAACAGCCAGGAAATTTCATCTCTTCCTCAACATTTCCTTCTTTTCCTCTTATTTTTCTACTTCACAGCCCATGTCCATTCCTCCAATTTCCATCTTCTCCATCACTCTACTCAAACCATCTCCAGCCCTTCTCAGTCACTTCATGATTCCAAAGATGGCTGCATGGGCATACGAAGGTACCCAGATAACAGAGCCAAGTGCGCCTTTTTGAGATCTGAACCGCAATGTCAATCTCAAGGATACATAGACTATCTCCAGCTCTTCTATTG…
g00007t00032	6028	A	G	53	0.2264	58	0.3966	64	0.1875	AB	AB	AB	GACAGCTCTTCATTCCCAATTAGAACTTTAGACACCATGGAACCACAGTTCCATCTTGACCCCTAAAACTTTTGTAAACACTTTTTCATGTGATTCAAAATCCTTGAATGGCAAGGTTGGTCTCCACATCAACAGCCAGGAAATTTCATCTCTTCCTCAACATTTCCTTCTTTTCCTCTTATTTTTCTACTTCACAGCCCATGTCCATTCCTCCAATTTCCATCTTCTCCATCACTCTACTCAAACCATCTCCAGCCCTTCTCAGTCACTTCATGATTCCAAAGATGGCTGCATGGGCATACGAAGGTACCCAGATAACAGAGCCAAGTGCGCCTTTTTGAGATCTGAACCGCAATGTCAATCTCAAGGATACATAGACTATCTCCAGCTCTTCTATTG…
g00007t00032	6029	C	T	53	0.1132	57	0.0702	64	0.0625	AB	AB	AB	GACAGCTCTTCATTCCCAATTAGAACTTTAGACACCATGGAACCACAGTTCCATCTTGACCCCTAAAACTTTTGTAAACACTTTTTCATGTGATTCAAAATCCTTGAATGGCAAGGTTGGTCTCCACATCAACAGCCAGGAAATTTCATCTCTTCCTCAACATTTCCTTCTTTTCCTCTTATTTTTCTACTTCACAGCCCATGTCCATTCCTCCAATTTCCATCTTCTCCATCACTCTACTCAAACCATCTCCAGCCCTTCTCAGTCACTTCATGATTCCAAAGATGGCTGCATGGGCATACGAAGGTACCCAGATAACAGAGCCAAGTGCGCCTTTTTGAGATCTGAACCGCAATGTCAATCTCAAGGATACATAGACTATCTCCAGCTCTTCTATTG…
g00007t00032	6030	G	A	53	0.2075	56	0.3929	64	0.1875	AB	AB	AB	GACAGCTCTTCATTCCCAATTAGAACTTTAGACACCATGGAACCACAGTTCCATCTTGACCCCTAAAACTTTTGTAAACACTTTTTCATGTGATTCAAAATCCTTGAATGGCAAGGTTGGTCTCCACATCAACAGCCAGGAAATTTCATCTCTTCCTCAACATTTCCTTCTTTTCCTCTTATTTTTCTACTTCACAGCCCATGTCCATTCCTCCAATTTCCATCTTCTCCATCACTCTACTCAAACCATCTCCAGCCCTTCTCAGTCACTTCATGATTCCAAAGATGGCTGCATGGGCATACGAAGGTACCCAGATAACAGAGCCAAGTGCGCCTTTTTGAGATCTGAACCGCAATGTCAATCTCAAGGATACATAGACTATCTCCAGCTCTTCTATTG…
g00007t00032	6032	G	C	54	0.2222	57	0.3684	67	0.1791	AB	AB	AB	GACAGCTCTTCATTCCCAATTAGAACTTTAGACACCATGGAACCACAGTTCCATCTTGACCCCTAAAACTTTTGTAAACACTTTTTCATGTGATTCAAAATCCTTGAATGGCAAGGTTGGTCTCCACATCAACAGCCAGGAAATTTCATCTCTTCCTCAACATTTCCTTCTTTTCCTCTTATTTTTCTACTTCACAGCCCATGTCCATTCCTCCAATTTCCATCTTCTCCATCACTCTACTCAAACCATCTCCAGCCCTTCTCAGTCACTTCATGATTCCAAAGATGGCTGCATGGGCATACGAAGGTACCCAGATAACAGAGCCAAGTGCGCCTTTTTGAGATCTGAACCGCAATGTCAATCTCAAGGATACATAGACTATCTCCAGCTCTTCTATTG…
g00007t00032	6039	G	T	45	0.2292	44	0.1852	62	0.2273	AB	AB	AB	GACAGCTCTTCATTCCCAATTAGAACTTTAGACACCATGGAACCACAGTTCCATCTTGACCCCTAAAACTTTTGTAAACACTTTTTCATGTGATTCAAAATCCTTGAATGGCAAGGTTGGTCTCCACATCAACAGCCAGGAAATTTCATCTCTTCCTCAACATTTCCTTCTTTTCCTCTTATTTTTCTACTTCACAGCCCATGTCCATTCCTCCAATTTCCATCTTCTCCATCACTCTACTCAAACCATCTCCAGCCCTTCTCAGTCACTTCATGATTCCAAAGATGGCTGCATGGGCATACGAAGGTACCCAGATAACAGAGCCAAGTGCGCCTTTTTGAGATCTGAACCGCAATGTCAATCTCAAGGATACATAGACTATCTCCAGCTCTTCTATTG…
g00007t00032	6042	A	T	42	0.119	50	0.32	66	0.1515	AB	AB	AB	GACAGCTCTTCATTCCCAATTAGAACTTTAGACACCATGGAACCACAGTTCCATCTTGACCCCTAAAACTTTTGTAAACACTTTTTCATGTGATTCAAAATCCTTGAATGGCAAGGTTGGTCTCCACATCAACAGCCAGGAAATTTCATCTCTTCCTCAACATTTCCTTCTTTTCCTCTTATTTTTCTACTTCACAGCCCATGTCCATTCCTCCAATTTCCATCTTCTCCATCACTCTACTCAAACCATCTCCAGCCCTTCTCAGTCACTTCATGATTCCAAAGATGGCTGCATGGGCATACGAAGGTACCCAGATAACAGAGCCAAGTGCGCCTTTTTGAGATCTGAACCGCAATGTCAATCTCAAGGATACATAGACTATCTCCAGCTCTTCTATTG…
g00007t00032	6053	A	G	43	0.2791	42	0.4048	54	0.0926	AB	AB	AB	GACAGCTCTTCATTCCCAATTAGAACTTTAGACACCATGGAACCACAGTTCCATCTTGACCCCTAAAACTTTTGTAAACACTTTTTCATGTGATTCAAAATCCTTGAATGGCAAGGTTGGTCTCCACATCAACAGCCAGGAAATTTCATCTCTTCCTCAACATTTCCTTCTTTTCCTCTTATTTTTCTACTTCACAGCCCATGTCCATTCCTCCAATTTCCATCTTCTCCATCACTCTACTCAAACCATCTCCAGCCCTTCTCAGTCACTTCATGATTCCAAAGATGGCTGCATGGGCATACGAAGGTACCCAGATAACAGAGCCAAGTGCGCCTTTTTGAGATCTGAACCGCAATGTCAATCTCAAGGATACATAGACTATCTCCAGCTCTTCTATTG…
g00007t00032	6054	A	G	44	0.1818	42	0.2857	53	0.0377	AB	AB	AB	GACAGCTCTTCATTCCCAATTAGAACTTTAGACACCATGGAACCACAGTTCCATCTTGACCCCTAAAACTTTTGTAAACACTTTTTCATGTGATTCAAAATCCTTGAATGGCAAGGTTGGTCTCCACATCAACAGCCAGGAAATTTCATCTCTTCCTCAACATTTCCTTCTTTTCCTCTTATTTTTCTACTTCACAGCCCATGTCCATTCCTCCAATTTCCATCTTCTCCATCACTCTACTCAAACCATCTCCAGCCCTTCTCAGTCACTTCATGATTCCAAAGATGGCTGCATGGGCATACGAAGGTACCCAGATAACAGAGCCAAGTGCGCCTTTTTGAGATCTGAACCGCAATGTCAATCTCAAGGATACATAGACTATCTCCAGCTCTTCTATTG…
g00007t00032	6056	G	A	44	0.0682	42	0.0238	51	0.0588	AB	AB	AB	GACAGCTCTTCATTCCCAATTAGAACTTTAGACACCATGGAACCACAGTTCCATCTTGACCCCTAAAACTTTTGTAAACACTTTTTCATGTGATTCAAAATCCTTGAATGGCAAGGTTGGTCTCCACATCAACAGCCAGGAAATTTCATCTCTTCCTCAACATTTCCTTCTTTTCCTCTTATTTTTCTACTTCACAGCCCATGTCCATTCCTCCAATTTCCATCTTCTCCATCACTCTACTCAAACCATCTCCAGCCCTTCTCAGTCACTTCATGATTCCAAAGATGGCTGCATGGGCATACGAAGGTACCCAGATAACAGAGCCAAGTGCGCCTTTTTGAGATCTGAACCGCAATGTCAATCTCAAGGATACATAGACTATCTCCAGCTCTTCTATTG…
g00007t00032	6060	T	C	46	0.1522	38	0.2105	48	0.5625	AB	AB	AB	GACAGCTCTTCATTCCCAATTAGAACTTTAGACACCATGGAACCACAGTTCCATCTTGACCCCTAAAACTTTTGTAAACACTTTTTCATGTGATTCAAAATCCTTGAATGGCAAGGTTGGTCTCCACATCAACAGCCAGGAAATTTCATCTCTTCCTCAACATTTCCTTCTTTTCCTCTTATTTTTCTACTTCACAGCCCATGTCCATTCCTCCAATTTCCATCTTCTCCATCACTCTACTCAAACCATCTCCAGCCCTTCTCAGTCACTTCATGATTCCAAAGATGGCTGCATGGGCATACGAAGGTACCCAGATAACAGAGCCAAGTGCGCCTTTTTGAGATCTGAACCGCAATGTCAATCTCAAGGATACATAGACTATCTCCAGCTCTTCTATTG…
g00007t00032	6061	G	A	46	0.1522	38	0.1579	49	0.0612	AB	AB	AB	GACAGCTCTTCATTCCCAATTAGAACTTTAGACACCATGGAACCACAGTTCCATCTTGACCCCTAAAACTTTTGTAAACACTTTTTCATGTGATTCAAAATCCTTGAATGGCAAGGTTGGTCTCCACATCAACAGCCAGGAAATTTCATCTCTTCCTCAACATTTCCTTCTTTTCCTCTTATTTTTCTACTTCACAGCCCATGTCCATTCCTCCAATTTCCATCTTCTCCATCACTCTACTCAAACCATCTCCAGCCCTTCTCAGTCACTTCATGATTCCAAAGATGGCTGCATGGGCATACGAAGGTACCCAGATAACAGAGCCAAGTGCGCCTTTTTGAGATCTGAACCGCAATGTCAATCTCAAGGATACATAGACTATCTCCAGCTCTTCTATTG…
g00007t00032	6063	T	C	45	0.2444	35	0.1714	48	0.0833	AB	AB	AB	GACAGCTCTTCATTCCCAATTAGAACTTTAGACACCATGGAACCACAGTTCCATCTTGACCCCTAAAACTTTTGTAAACACTTTTTCATGTGATTCAAAATCCTTGAATGGCAAGGTTGGTCTCCACATCAACAGCCAGGAAATTTCATCTCTTCCTCAACATTTCCTTCTTTTCCTCTTATTTTTCTACTTCACAGCCCATGTCCATTCCTCCAATTTCCATCTTCTCCATCACTCTACTCAAACCATCTCCAGCCCTTCTCAGTCACTTCATGATTCCAAAGATGGCTGCATGGGCATACGAAGGTACCCAGATAACAGAGCCAAGTGCGCCTTTTTGAGATCTGAACCGCAATGTCAATCTCAAGGATACATAGACTATCTCCAGCTCTTCTATTG…
g00007t00032	6080	T	C	42	0.1667	38	0.1316	55	0.1455	AB	AB	AB	GACAGCTCTTCATTCCCAATTAGAACTTTAGACACCATGGAACCACAGTTCCATCTTGACCCCTAAAACTTTTGTAAACACTTTTTCATGTGATTCAAAATCCTTGAATGGCAAGGTTGGTCTCCACATCAACAGCCAGGAAATTTCATCTCTTCCTCAACATTTCCTTCTTTTCCTCTTATTTTTCTACTTCACAGCCCATGTCCATTCCTCCAATTTCCATCTTCTCCATCACTCTACTCAAACCATCTCCAGCCCTTCTCAGTCACTTCATGATTCCAAAGATGGCTGCATGGGCATACGAAGGTACCCAGATAACAGAGCCAAGTGCGCCTTTTTGAGATCTGAACCGCAATGTCAATCTCAAGGATACATAGACTATCTCCAGCTCTTCTATTG…
g00007t00032	6081	C	T	42	0.6667	36	0.7632	54	0.8889	AB	AB	AB	GACAGCTCTTCATTCCCAATTAGAACTTTAGACACCATGGAACCACAGTTCCATCTTGACCCCTAAAACTTTTGTAAACACTTTTTCATGTGATTCAAAATCCTTGAATGGCAAGGTTGGTCTCCACATCAACAGCCAGGAAATTTCATCTCTTCCTCAACATTTCCTTCTTTTCCTCTTATTTTTCTACTTCACAGCCCATGTCCATTCCTCCAATTTCCATCTTCTCCATCACTCTACTCAAACCATCTCCAGCCCTTCTCAGTCACTTCATGATTCCAAAGATGGCTGCATGGGCATACGAAGGTACCCAGATAACAGAGCCAAGTGCGCCTTTTTGAGATCTGAACCGCAATGTCAATCTCAAGGATACATAGACTATCTCCAGCTCTTCTATTG…
g00007t00032	6083	C	T	44	0.0455	37	0.0541	57	0.2982	AB	AB	AB	GACAGCTCTTCATTCCCAATTAGAACTTTAGACACCATGGAACCACAGTTCCATCTTGACCCCTAAAACTTTTGTAAACACTTTTTCATGTGATTCAAAATCCTTGAATGGCAAGGTTGGTCTCCACATCAACAGCCAGGAAATTTCATCTCTTCCTCAACATTTCCTTCTTTTCCTCTTATTTTTCTACTTCACAGCCCATGTCCATTCCTCCAATTTCCATCTTCTCCATCACTCTACTCAAACCATCTCCAGCCCTTCTCAGTCACTTCATGATTCCAAAGATGGCTGCATGGGCATACGAAGGTACCCAGATAACAGAGCCAAGTGCGCCTTTTTGAGATCTGAACCGCAATGTCAATCTCAAGGATACATAGACTATCTCCAGCTCTTCTATTG…
g00007t00032	6090	A	G	42	0.3333	33	0.1212	59	0.0678	AB	AB	AB	GACAGCTCTTCATTCCCAATTAGAACTTTAGACACCATGGAACCACAGTTCCATCTTGACCCCTAAAACTTTTGTAAACACTTTTTCATGTGATTCAAAATCCTTGAATGGCAAGGTTGGTCTCCACATCAACAGCCAGGAAATTTCATCTCTTCCTCAACATTTCCTTCTTTTCCTCTTATTTTTCTACTTCACAGCCCATGTCCATTCCTCCAATTTCCATCTTCTCCATCACTCTACTCAAACCATCTCCAGCCCTTCTCAGTCACTTCATGATTCCAAAGATGGCTGCATGGGCATACGAAGGTACCCAGATAACAGAGCCAAGTGCGCCTTTTTGAGATCTGAACCGCAATGTCAATCTCAAGGATACATAGACTATCTCCAGCTCTTCTATTG…
g00007t00032	6093	A	T	39	0.2821	32	0.1562	63	0.0635	AB	AB	AB	GACAGCTCTTCATTCCCAATTAGAACTTTAGACACCATGGAACCACAGTTCCATCTTGACCCCTAAAACTTTTGTAAACACTTTTTCATGTGATTCAAAATCCTTGAATGGCAAGGTTGGTCTCCACATCAACAGCCAGGAAATTTCATCTCTTCCTCAACATTTCCTTCTTTTCCTCTTATTTTTCTACTTCACAGCCCATGTCCATTCCTCCAATTTCCATCTTCTCCATCACTCTACTCAAACCATCTCCAGCCCTTCTCAGTCACTTCATGATTCCAAAGATGGCTGCATGGGCATACGAAGGTACCCAGATAACAGAGCCAAGTGCGCCTTTTTGAGATCTGAACCGCAATGTCAATCTCAAGGATACATAGACTATCTCCAGCTCTTCTATTG…
g00007t00032	6094	G	C	35	0.3333	33	0.1515	63	0.0615	AB	AB	AB	GACAGCTCTTCATTCCCAATTAGAACTTTAGACACCATGGAACCACAGTTCCATCTTGACCCCTAAAACTTTTGTAAACACTTTTTCATGTGATTCAAAATCCTTGAATGGCAAGGTTGGTCTCCACATCAACAGCCAGGAAATTTCATCTCTTCCTCAACATTTCCTTCTTTTCCTCTTATTTTTCTACTTCACAGCCCATGTCCATTCCTCCAATTTCCATCTTCTCCATCACTCTACTCAAACCATCTCCAGCCCTTCTCAGTCACTTCATGATTCCAAAGATGGCTGCATGGGCATACGAAGGTACCCAGATAACAGAGCCAAGTGCGCCTTTTTGAGATCTGAACCGCAATGTCAATCTCAAGGATACATAGACTATCTCCAGCTCTTCTATTG…
g00007t00032	6108	A	G	33	0.2941	31	0.1613	66	0.0455	AB	AB	AB	GACAGCTCTTCATTCCCAATTAGAACTTTAGACACCATGGAACCACAGTTCCATCTTGACCCCTAAAACTTTTGTAAACACTTTTTCATGTGATTCAAAATCCTTGAATGGCAAGGTTGGTCTCCACATCAACAGCCAGGAAATTTCATCTCTTCCTCAACATTTCCTTCTTTTCCTCTTATTTTTCTACTTCACAGCCCATGTCCATTCCTCCAATTTCCATCTTCTCCATCACTCTACTCAAACCATCTCCAGCCCTTCTCAGTCACTTCATGATTCCAAAGATGGCTGCATGGGCATACGAAGGTACCCAGATAACAGAGCCAAGTGCGCCTTTTTGAGATCTGAACCGCAATGTCAATCTCAAGGATACATAGACTATCTCCAGCTCTTCTATTG…
g00007t00032	6112	C	T	36	0.0556	31	0.0323	64	0.2656	AB	AB	AB	GACAGCTCTTCATTCCCAATTAGAACTTTAGACACCATGGAACCACAGTTCCATCTTGACCCCTAAAACTTTTGTAAACACTTTTTCATGTGATTCAAAATCCTTGAATGGCAAGGTTGGTCTCCACATCAACAGCCAGGAAATTTCATCTCTTCCTCAACATTTCCTTCTTTTCCTCTTATTTTTCTACTTCACAGCCCATGTCCATTCCTCCAATTTCCATCTTCTCCATCACTCTACTCAAACCATCTCCAGCCCTTCTCAGTCACTTCATGATTCCAAAGATGGCTGCATGGGCATACGAAGGTACCCAGATAACAGAGCCAAGTGCGCCTTTTTGAGATCTGAACCGCAATGTCAATCTCAAGGATACATAGACTATCTCCAGCTCTTCTATTG…
g00007t00032	6115	G	A	32	0.25	28	0.1071	67	0.0448	AB	AB	AB	GACAGCTCTTCATTCCCAATTAGAACTTTAGACACCATGGAACCACAGTTCCATCTTGACCCCTAAAACTTTTGTAAACACTTTTTCATGTGATTCAAAATCCTTGAATGGCAAGGTTGGTCTCCACATCAACAGCCAGGAAATTTCATCTCTTCCTCAACATTTCCTTCTTTTCCTCTTATTTTTCTACTTCACAGCCCATGTCCATTCCTCCAATTTCCATCTTCTCCATCACTCTACTCAAACCATCTCCAGCCCTTCTCAGTCACTTCATGATTCCAAAGATGGCTGCATGGGCATACGAAGGTACCCAGATAACAGAGCCAAGTGCGCCTTTTTGAGATCTGAACCGCAATGTCAATCTCAAGGATACATAGACTATCTCCAGCTCTTCTATTG…
g00007t00032	6118	T	A	30	0.2667	25	0.08	66	0.0455	AB	AB	AB	GACAGCTCTTCATTCCCAATTAGAACTTTAGACACCATGGAACCACAGTTCCATCTTGACCCCTAAAACTTTTGTAAACACTTTTTCATGTGATTCAAAATCCTTGAATGGCAAGGTTGGTCTCCACATCAACAGCCAGGAAATTTCATCTCTTCCTCAACATTTCCTTCTTTTCCTCTTATTTTTCTACTTCACAGCCCATGTCCATTCCTCCAATTTCCATCTTCTCCATCACTCTACTCAAACCATCTCCAGCCCTTCTCAGTCACTTCATGATTCCAAAGATGGCTGCATGGGCATACGAAGGTACCCAGATAACAGAGCCAAGTGCGCCTTTTTGAGATCTGAACCGCAATGTCAATCTCAAGGATACATAGACTATCTCCAGCTCTTCTATTG…
g00007t00032	6123	T	C	31	0.0323	27	0.037	63	0.254	AB	AB	AB	GACAGCTCTTCATTCCCAATTAGAACTTTAGACACCATGGAACCACAGTTCCATCTTGACCCCTAAAACTTTTGTAAACACTTTTTCATGTGATTCAAAATCCTTGAATGGCAAGGTTGGTCTCCACATCAACAGCCAGGAAATTTCATCTCTTCCTCAACATTTCCTTCTTTTCCTCTTATTTTTCTACTTCACAGCCCATGTCCATTCCTCCAATTTCCATCTTCTCCATCACTCTACTCAAACCATCTCCAGCCCTTCTCAGTCACTTCATGATTCCAAAGATGGCTGCATGGGCATACGAAGGTACCCAGATAACAGAGCCAAGTGCGCCTTTTTGAGATCTGAACCGCAATGTCAATCTCAAGGATACATAGACTATCTCCAGCTCTTCTATTG…
g00007t00032	6124	A	G	33	0.2424	25	0.08	61	0.1719	AB	AB	AB	GACAGCTCTTCATTCCCAATTAGAACTTTAGACACCATGGAACCACAGTTCCATCTTGACCCCTAAAACTTTTGTAAACACTTTTTCATGTGATTCAAAATCCTTGAATGGCAAGGTTGGTCTCCACATCAACAGCCAGGAAATTTCATCTCTTCCTCAACATTTCCTTCTTTTCCTCTTATTTTTCTACTTCACAGCCCATGTCCATTCCTCCAATTTCCATCTTCTCCATCACTCTACTCAAACCATCTCCAGCCCTTCTCAGTCACTTCATGATTCCAAAGATGGCTGCATGGGCATACGAAGGTACCCAGATAACAGAGCCAAGTGCGCCTTTTTGAGATCTGAACCGCAATGTCAATCTCAAGGATACATAGACTATCTCCAGCTCTTCTATTG…
g00007t00032	6142	C	G	27	0.1111	27	0.0741	65	0.0923	AB	AB	AB	GACAGCTCTTCATTCCCAATTAGAACTTTAGACACCATGGAACCACAGTTCCATCTTGACCCCTAAAACTTTTGTAAACACTTTTTCATGTGATTCAAAATCCTTGAATGGCAAGGTTGGTCTCCACATCAACAGCCAGGAAATTTCATCTCTTCCTCAACATTTCCTTCTTTTCCTCTTATTTTTCTACTTCACAGCCCATGTCCATTCCTCCAATTTCCATCTTCTCCATCACTCTACTCAAACCATCTCCAGCCCTTCTCAGTCACTTCATGATTCCAAAGATGGCTGCATGGGCATACGAAGGTACCCAGATAACAGAGCCAAGTGCGCCTTTTTGAGATCTGAACCGCAATGTCAATCTCAAGGATACATAGACTATCTCCAGCTCTTCTATTG…
g00007t00032	6148	T	C	26	0.0385	28	0.0714	64	0.2969	AB	AB	AB	GACAGCTCTTCATTCCCAATTAGAACTTTAGACACCATGGAACCACAGTTCCATCTTGACCCCTAAAACTTTTGTAAACACTTTTTCATGTGATTCAAAATCCTTGAATGGCAAGGTTGGTCTCCACATCAACAGCCAGGAAATTTCATCTCTTCCTCAACATTTCCTTCTTTTCCTCTTATTTTTCTACTTCACAGCCCATGTCCATTCCTCCAATTTCCATCTTCTCCATCACTCTACTCAAACCATCTCCAGCCCTTCTCAGTCACTTCATGATTCCAAAGATGGCTGCATGGGCATACGAAGGTACCCAGATAACAGAGCCAAGTGCGCCTTTTTGAGATCTGAACCGCAATGTCAATCTCAAGGATACATAGACTATCTCCAGCTCTTCTATTG…
g00007t00032	6161	G	A	23	0.5217	27	0.3704	65	0.3385	AB	AB	AB	GACAGCTCTTCATTCCCAATTAGAACTTTAGACACCATGGAACCACAGTTCCATCTTGACCCCTAAAACTTTTGTAAACACTTTTTCATGTGATTCAAAATCCTTGAATGGCAAGGTTGGTCTCCACATCAACAGCCAGGAAATTTCATCTCTTCCTCAACATTTCCTTCTTTTCCTCTTATTTTTCTACTTCACAGCCCATGTCCATTCCTCCAATTTCCATCTTCTCCATCACTCTACTCAAACCATCTCCAGCCCTTCTCAGTCACTTCATGATTCCAAAGATGGCTGCATGGGCATACGAAGGTACCCAGATAACAGAGCCAAGTGCGCCTTTTTGAGATCTGAACCGCAATGTCAATCTCAAGGATACATAGACTATCTCCAGCTCTTCTATTG…
g00007t00032	6174	T	G	16	0.1875	24	0.0833	62	0.3387	AB	AB	AB	GACAGCTCTTCATTCCCAATTAGAACTTTAGACACCATGGAACCACAGTTCCATCTTGACCCCTAAAACTTTTGTAAACACTTTTTCATGTGATTCAAAATCCTTGAATGGCAAGGTTGGTCTCCACATCAACAGCCAGGAAATTTCATCTCTTCCTCAACATTTCCTTCTTTTCCTCTTATTTTTCTACTTCACAGCCCATGTCCATTCCTCCAATTTCCATCTTCTCCATCACTCTACTCAAACCATCTCCAGCCCTTCTCAGTCACTTCATGATTCCAAAGATGGCTGCATGGGCATACGAAGGTACCCAGATAACAGAGCCAAGTGCGCCTTTTTGAGATCTGAACCGCAATGTCAATCTCAAGGATACATAGACTATCTCCAGCTCTTCTATTG…
g00007t00032	6178	A	G	16	0.5625	23	0.5217	59	0.6441	AB	AB	AB	GACAGCTCTTCATTCCCAATTAGAACTTTAGACACCATGGAACCACAGTTCCATCTTGACCCCTAAAACTTTTGTAAACACTTTTTCATGTGATTCAAAATCCTTGAATGGCAAGGTTGGTCTCCACATCAACAGCCAGGAAATTTCATCTCTTCCTCAACATTTCCTTCTTTTCCTCTTATTTTTCTACTTCACAGCCCATGTCCATTCCTCCAATTTCCATCTTCTCCATCACTCTACTCAAACCATCTCCAGCCCTTCTCAGTCACTTCATGATTCCAAAGATGGCTGCATGGGCATACGAAGGTACCCAGATAACAGAGCCAAGTGCGCCTTTTTGAGATCTGAACCGCAATGTCAATCTCAAGGATACATAGACTATCTCCAGCTCTTCTATTG…
g00007t00032	6179	C	A	15	0.5333	25	0.48	59	0.6441	AB	AB	AB	GACAGCTCTTCATTCCCAATTAGAACTTTAGACACCATGGAACCACAGTTCCATCTTGACCCCTAAAACTTTTGTAAACACTTTTTCATGTGATTCAAAATCCTTGAATGGCAAGGTTGGTCTCCACATCAACAGCCAGGAAATTTCATCTCTTCCTCAACATTTCCTTCTTTTCCTCTTATTTTTCTACTTCACAGCCCATGTCCATTCCTCCAATTTCCATCTTCTCCATCACTCTACTCAAACCATCTCCAGCCCTTCTCAGTCACTTCATGATTCCAAAGATGGCTGCATGGGCATACGAAGGTACCCAGATAACAGAGCCAAGTGCGCCTTTTTGAGATCTGAACCGCAATGTCAATCTCAAGGATACATAGACTATCTCCAGCTCTTCTATTG…
g00007t00032	6186	G	A	17	0.1176	27	0.1111	61	0.082	AB	AB	AB	GACAGCTCTTCATTCCCAATTAGAACTTTAGACACCATGGAACCACAGTTCCATCTTGACCCCTAAAACTTTTGTAAACACTTTTTCATGTGATTCAAAATCCTTGAATGGCAAGGTTGGTCTCCACATCAACAGCCAGGAAATTTCATCTCTTCCTCAACATTTCCTTCTTTTCCTCTTATTTTTCTACTTCACAGCCCATGTCCATTCCTCCAATTTCCATCTTCTCCATCACTCTACTCAAACCATCTCCAGCCCTTCTCAGTCACTTCATGATTCCAAAGATGGCTGCATGGGCATACGAAGGTACCCAGATAACAGAGCCAAGTGCGCCTTTTTGAGATCTGAACCGCAATGTCAATCTCAAGGATACATAGACTATCTCCAGCTCTTCTATTG…
g00007t00032	6195	A	G	14	0.125	28	0.1071	51	0.0769	AB	AB	AB	GACAGCTCTTCATTCCCAATTAGAACTTTAGACACCATGGAACCACAGTTCCATCTTGACCCCTAAAACTTTTGTAAACACTTTTTCATGTGATTCAAAATCCTTGAATGGCAAGGTTGGTCTCCACATCAACAGCCAGGAAATTTCATCTCTTCCTCAACATTTCCTTCTTTTCCTCTTATTTTTCTACTTCACAGCCCATGTCCATTCCTCCAATTTCCATCTTCTCCATCACTCTACTCAAACCATCTCCAGCCCTTCTCAGTCACTTCATGATTCCAAAGATGGCTGCATGGGCATACGAAGGTACCCAGATAACAGAGCCAAGTGCGCCTTTTTGAGATCTGAACCGCAATGTCAATCTCAAGGATACATAGACTATCTCCAGCTCTTCTATTG…
g00007t00032	6219	A	T	15	0.4	28	0.4643	49	0.2857	AB	AB	AB	GACAGCTCTTCATTCCCAATTAGAACTTTAGACACCATGGAACCACAGTTCCATCTTGACCCCTAAAACTTTTGTAAACACTTTTTCATGTGATTCAAAATCCTTGAATGGCAAGGTTGGTCTCCACATCAACAGCCAGGAAATTTCATCTCTTCCTCAACATTTCCTTCTTTTCCTCTTATTTTTCTACTTCACAGCCCATGTCCATTCCTCCAATTTCCATCTTCTCCATCACTCTACTCAAACCATCTCCAGCCCTTCTCAGTCACTTCATGATTCCAAAGATGGCTGCATGGGCATACGAAGGTACCCAGATAACAGAGCCAAGTGCGCCTTTTTGAGATCTGAACCGCAATGTCAATCTCAAGGATACATAGACTATCTCCAGCTCTTCTATTG…
g00007t00032	6236	C	T	10	0.5	20	0.35	29	0.3103	AB	AB	AB	GACAGCTCTTCATTCCCAATTAGAACTTTAGACACCATGGAACCACAGTTCCATCTTGACCCCTAAAACTTTTGTAAACACTTTTTCATGTGATTCAAAATCCTTGAATGGCAAGGTTGGTCTCCACATCAACAGCCAGGAAATTTCATCTCTTCCTCAACATTTCCTTCTTTTCCTCTTATTTTTCTACTTCACAGCCCATGTCCATTCCTCCAATTTCCATCTTCTCCATCACTCTACTCAAACCATCTCCAGCCCTTCTCAGTCACTTCATGATTCCAAAGATGGCTGCATGGGCATACGAAGGTACCCAGATAACAGAGCCAAGTGCGCCTTTTTGAGATCTGAACCGCAATGTCAATCTCAAGGATACATAGACTATCTCCAGCTCTTCTATTG…
g00007t00032	878	T	C	41	0.4878	89	0.0562	22	0.6818	AB	AB	AB	GACAGCTCTTCATTCCCAATTAGAACTTTAGACACCATGGAACCACAGTTCCATCTTGACCCCTAAAACTTTTGTAAACACTTTTTCATGTGATTCAAAATCCTTGAATGGCAAGGTTGGTCTCCACATCAACAGCCAGGAAATTTCATCTCTTCCTCAACATTTCCTTCTTTTCCTCTTATTTTTCTACTTCACAGCCCATGTCCATTCCTCCAATTTCCATCTTCTCCATCACTCTACTCAAACCATCTCCAGCCCTTCTCAGTCACTTCATGATTCCAAAGATGGCTGCATGGGCATACGAAGGTACCCAGATAACAGAGCCAAGTGCGCCTTTTTGAGATCTGAACCGCAATGTCAATCTCAAGGATACATAGACTATCTCCAGCTCTTCTATTG…
g00007t00032	970	A	G	46	0.2391	86	0.0116	27	0	AB	AB	AA	GACAGCTCTTCATTCCCAATTAGAACTTTAGACACCATGGAACCACAGTTCCATCTTGACCCCTAAAACTTTTGTAAACACTTTTTCATGTGATTCAAAATCCTTGAATGGCAAGGTTGGTCTCCACATCAACAGCCAGGAAATTTCATCTCTTCCTCAACATTTCCTTCTTTTCCTCTTATTTTTCTACTTCACAGCCCATGTCCATTCCTCCAATTTCCATCTTCTCCATCACTCTACTCAAACCATCTCCAGCCCTTCTCAGTCACTTCATGATTCCAAAGATGGCTGCATGGGCATACGAAGGTACCCAGATAACAGAGCCAAGTGCGCCTTTTTGAGATCTGAACCGCAATGTCAATCTCAAGGATACATAGACTATCTCCAGCTCTTCTATTG…
g00008t00097	1006	C	T	258	0.3062	312	0.2981	115	0.1565	AB	AB	AB	TTTCCAAAGTTAACAACTCATGACAACCAATAAGAAGAGCATAAACTTCTGCATCATTAGCACTTAGAGAACCCACAGGTCCCGTGAAATTTCTAAACACTTTACCTTTCCAATCTCTGATAACTCCTCCAATACCACCCCTTTGCGAAGAGTGAAGAAAACTGCCATCAAAGTTTAATTTTAAAACACCATTGGTAGGAGTTGTCCAAAGACTTTTTCTGAACAAAGAAACCTGGAGACCCCCTTGGAAAAAAACTGGCCAAGATCTAGAAAGATCTTCCAAATACTCCTAAGAACTCCTTCCGCTTCACCACCCATTTCGAGACAGACCAGACAATCGATTCAACTGCCTCTTTTACTGATTTACTAGTATTTTGAAAAACTCTCTTATTTCTTTCC…
g00008t00097	101	T	A	144	0.6875	147	0.6939	67	0.597	AB	AB	AB	TTTCCAAAGTTAACAACTCATGACAACCAATAAGAAGAGCATAAACTTCTGCATCATTAGCACTTAGAGAACCCACAGGTCCCGTGAAATTTCTAAACACTTTACCTTTCCAATCTCTGATAACTCCTCCAATACCACCCCTTTGCGAAGAGTGAAGAAAACTGCCATCAAAGTTTAATTTTAAAACACCATTGGTAGGAGTTGTCCAAAGACTTTTTCTGAACAAAGAAACCTGGAGACCCCCTTGGAAAAAAACTGGCCAAGATCTAGAAAGATCTTCCAAATACTCCTAAGAACTCCTTCCGCTTCACCACCCATTTCGAGACAGACCAGACAATCGATTCAACTGCCTCTTTTACTGATTTACTAGTATTTTGAAAAACTCTCTTATTTCTTTCC…
g00008t00097	1072	C	T	236	0.2152	283	0.2578	131	0.1314	AB	AB	AB	TTTCCAAAGTTAACAACTCATGACAACCAATAAGAAGAGCATAAACTTCTGCATCATTAGCACTTAGAGAACCCACAGGTCCCGTGAAATTTCTAAACACTTTACCTTTCCAATCTCTGATAACTCCTCCAATACCACCCCTTTGCGAAGAGTGAAGAAAACTGCCATCAAAGTTTAATTTTAAAACACCATTGGTAGGAGTTGTCCAAAGACTTTTTCTGAACAAAGAAACCTGGAGACCCCCTTGGAAAAAAACTGGCCAAGATCTAGAAAGATCTTCCAAATACTCCTAAGAACTCCTTCCGCTTCACCACCCATTTCGAGACAGACCAGACAATCGATTCAACTGCCTCTTTTACTGATTTACTAGTATTTTGAAAAACTCTCTTATTTCTTTCC…
g00008t00097	1083	A	T	219	0.2694	270	0.2778	128	0.3359	AB	AB	AB	TTTCCAAAGTTAACAACTCATGACAACCAATAAGAAGAGCATAAACTTCTGCATCATTAGCACTTAGAGAACCCACAGGTCCCGTGAAATTTCTAAACACTTTACCTTTCCAATCTCTGATAACTCCTCCAATACCACCCCTTTGCGAAGAGTGAAGAAAACTGCCATCAAAGTTTAATTTTAAAACACCATTGGTAGGAGTTGTCCAAAGACTTTTTCTGAACAAAGAAACCTGGAGACCCCCTTGGAAAAAAACTGGCCAAGATCTAGAAAGATCTTCCAAATACTCCTAAGAACTCCTTCCGCTTCACCACCCATTTCGAGACAGACCAGACAATCGATTCAACTGCCTCTTTTACTGATTTACTAGTATTTTGAAAAACTCTCTTATTTCTTTCC…
g00008t00097	1096	G	A	174	0.2396	198	0.2371	91	0.2072	AB	AB	AB	TTTCCAAAGTTAACAACTCATGACAACCAATAAGAAGAGCATAAACTTCTGCATCATTAGCACTTAGAGAACCCACAGGTCCCGTGAAATTTCTAAACACTTTACCTTTCCAATCTCTGATAACTCCTCCAATACCACCCCTTTGCGAAGAGTGAAGAAAACTGCCATCAAAGTTTAATTTTAAAACACCATTGGTAGGAGTTGTCCAAAGACTTTTTCTGAACAAAGAAACCTGGAGACCCCCTTGGAAAAAAACTGGCCAAGATCTAGAAAGATCTTCCAAATACTCCTAAGAACTCCTTCCGCTTCACCACCCATTTCGAGACAGACCAGACAATCGATTCAACTGCCTCTTTTACTGATTTACTAGTATTTTGAAAAACTCTCTTATTTCTTTCC…
g00008t00097	1108	G	A	50	0.22	28	0.75	30	0.2	AB	AB	AB	TTTCCAAAGTTAACAACTCATGACAACCAATAAGAAGAGCATAAACTTCTGCATCATTAGCACTTAGAGAACCCACAGGTCCCGTGAAATTTCTAAACACTTTACCTTTCCAATCTCTGATAACTCCTCCAATACCACCCCTTTGCGAAGAGTGAAGAAAACTGCCATCAAAGTTTAATTTTAAAACACCATTGGTAGGAGTTGTCCAAAGACTTTTTCTGAACAAAGAAACCTGGAGACCCCCTTGGAAAAAAACTGGCCAAGATCTAGAAAGATCTTCCAAATACTCCTAAGAACTCCTTCCGCTTCACCACCCATTTCGAGACAGACCAGACAATCGATTCAACTGCCTCTTTTACTGATTTACTAGTATTTTGAAAAACTCTCTTATTTCTTTCC…
g00008t00097	1113	C	T	135	0.131	147	0.1566	68	0.2297	AB	AB	AB	TTTCCAAAGTTAACAACTCATGACAACCAATAAGAAGAGCATAAACTTCTGCATCATTAGCACTTAGAGAACCCACAGGTCCCGTGAAATTTCTAAACACTTTACCTTTCCAATCTCTGATAACTCCTCCAATACCACCCCTTTGCGAAGAGTGAAGAAAACTGCCATCAAAGTTTAATTTTAAAACACCATTGGTAGGAGTTGTCCAAAGACTTTTTCTGAACAAAGAAACCTGGAGACCCCCTTGGAAAAAAACTGGCCAAGATCTAGAAAGATCTTCCAAATACTCCTAAGAACTCCTTCCGCTTCACCACCCATTTCGAGACAGACCAGACAATCGATTCAACTGCCTCTTTTACTGATTTACTAGTATTTTGAAAAACTCTCTTATTTCTTTCC…
g00008t00097	1122	A	C	139	0.3264	150	0.3095	79	0.3614	AB	AB	AB	TTTCCAAAGTTAACAACTCATGACAACCAATAAGAAGAGCATAAACTTCTGCATCATTAGCACTTAGAGAACCCACAGGTCCCGTGAAATTTCTAAACACTTTACCTTTCCAATCTCTGATAACTCCTCCAATACCACCCCTTTGCGAAGAGTGAAGAAAACTGCCATCAAAGTTTAATTTTAAAACACCATTGGTAGGAGTTGTCCAAAGACTTTTTCTGAACAAAGAAACCTGGAGACCCCCTTGGAAAAAAACTGGCCAAGATCTAGAAAGATCTTCCAAATACTCCTAAGAACTCCTTCCGCTTCACCACCCATTTCGAGACAGACCAGACAATCGATTCAACTGCCTCTTTTACTGATTTACTAGTATTTTGAAAAACTCTCTTATTTCTTTCC…
g00008t00097	1124	C	A	141	0.338	164	0.3049	79	0.3333	AB	AB	AB	TTTCCAAAGTTAACAACTCATGACAACCAATAAGAAGAGCATAAACTTCTGCATCATTAGCACTTAGAGAACCCACAGGTCCCGTGAAATTTCTAAACACTTTACCTTTCCAATCTCTGATAACTCCTCCAATACCACCCCTTTGCGAAGAGTGAAGAAAACTGCCATCAAAGTTTAATTTTAAAACACCATTGGTAGGAGTTGTCCAAAGACTTTTTCTGAACAAAGAAACCTGGAGACCCCCTTGGAAAAAAACTGGCCAAGATCTAGAAAGATCTTCCAAATACTCCTAAGAACTCCTTCCGCTTCACCACCCATTTCGAGACAGACCAGACAATCGATTCAACTGCCTCTTTTACTGATTTACTAGTATTTTGAAAAACTCTCTTATTTCTTTCC…
g00008t00097	1186	T	G	156	0.4103	172	0.4709	88	0.5114	AB	AB	AB	TTTCCAAAGTTAACAACTCATGACAACCAATAAGAAGAGCATAAACTTCTGCATCATTAGCACTTAGAGAACCCACAGGTCCCGTGAAATTTCTAAACACTTTACCTTTCCAATCTCTGATAACTCCTCCAATACCACCCCTTTGCGAAGAGTGAAGAAAACTGCCATCAAAGTTTAATTTTAAAACACCATTGGTAGGAGTTGTCCAAAGACTTTTTCTGAACAAAGAAACCTGGAGACCCCCTTGGAAAAAAACTGGCCAAGATCTAGAAAGATCTTCCAAATACTCCTAAGAACTCCTTCCGCTTCACCACCCATTTCGAGACAGACCAGACAATCGATTCAACTGCCTCTTTTACTGATTTACTAGTATTTTGAAAAACTCTCTTATTTCTTTCC…
g00008t00097	1314	A	G	323	0.1238	322	0.2112	148	0.0878	AB	AB	AB	TTTCCAAAGTTAACAACTCATGACAACCAATAAGAAGAGCATAAACTTCTGCATCATTAGCACTTAGAGAACCCACAGGTCCCGTGAAATTTCTAAACACTTTACCTTTCCAATCTCTGATAACTCCTCCAATACCACCCCTTTGCGAAGAGTGAAGAAAACTGCCATCAAAGTTTAATTTTAAAACACCATTGGTAGGAGTTGTCCAAAGACTTTTTCTGAACAAAGAAACCTGGAGACCCCCTTGGAAAAAAACTGGCCAAGATCTAGAAAGATCTTCCAAATACTCCTAAGAACTCCTTCCGCTTCACCACCCATTTCGAGACAGACCAGACAATCGATTCAACTGCCTCTTTTACTGATTTACTAGTATTTTGAAAAACTCTCTTATTTCTTTCC…
g00008t00097	1334	G	A	294	0.2619	327	0.211	140	0.3071	AB	AB	AB	TTTCCAAAGTTAACAACTCATGACAACCAATAAGAAGAGCATAAACTTCTGCATCATTAGCACTTAGAGAACCCACAGGTCCCGTGAAATTTCTAAACACTTTACCTTTCCAATCTCTGATAACTCCTCCAATACCACCCCTTTGCGAAGAGTGAAGAAAACTGCCATCAAAGTTTAATTTTAAAACACCATTGGTAGGAGTTGTCCAAAGACTTTTTCTGAACAAAGAAACCTGGAGACCCCCTTGGAAAAAAACTGGCCAAGATCTAGAAAGATCTTCCAAATACTCCTAAGAACTCCTTCCGCTTCACCACCCATTTCGAGACAGACCAGACAATCGATTCAACTGCCTCTTTTACTGATTTACTAGTATTTTGAAAAACTCTCTTATTTCTTTCC…
g00008t00097	1373	T	C	306	0.1242	357	0.1092	135	0.2222	AB	AB	AB	TTTCCAAAGTTAACAACTCATGACAACCAATAAGAAGAGCATAAACTTCTGCATCATTAGCACTTAGAGAACCCACAGGTCCCGTGAAATTTCTAAACACTTTACCTTTCCAATCTCTGATAACTCCTCCAATACCACCCCTTTGCGAAGAGTGAAGAAAACTGCCATCAAAGTTTAATTTTAAAACACCATTGGTAGGAGTTGTCCAAAGACTTTTTCTGAACAAAGAAACCTGGAGACCCCCTTGGAAAAAAACTGGCCAAGATCTAGAAAGATCTTCCAAATACTCCTAAGAACTCCTTCCGCTTCACCACCCATTTCGAGACAGACCAGACAATCGATTCAACTGCCTCTTTTACTGATTTACTAGTATTTTGAAAAACTCTCTTATTTCTTTCC…
g00008t00097	1375	G	A	273	0.2425	347	0.255	125	0.2197	AB	AB	AB	TTTCCAAAGTTAACAACTCATGACAACCAATAAGAAGAGCATAAACTTCTGCATCATTAGCACTTAGAGAACCCACAGGTCCCGTGAAATTTCTAAACACTTTACCTTTCCAATCTCTGATAACTCCTCCAATACCACCCCTTTGCGAAGAGTGAAGAAAACTGCCATCAAAGTTTAATTTTAAAACACCATTGGTAGGAGTTGTCCAAAGACTTTTTCTGAACAAAGAAACCTGGAGACCCCCTTGGAAAAAAACTGGCCAAGATCTAGAAAGATCTTCCAAATACTCCTAAGAACTCCTTCCGCTTCACCACCCATTTCGAGACAGACCAGACAATCGATTCAACTGCCTCTTTTACTGATTTACTAGTATTTTGAAAAACTCTCTTATTTCTTTCC…
g00008t00097	1382	G	A	312	0.2524	366	0.1831	143	0.2308	AB	AB	AB	TTTCCAAAGTTAACAACTCATGACAACCAATAAGAAGAGCATAAACTTCTGCATCATTAGCACTTAGAGAACCCACAGGTCCCGTGAAATTTCTAAACACTTTACCTTTCCAATCTCTGATAACTCCTCCAATACCACCCCTTTGCGAAGAGTGAAGAAAACTGCCATCAAAGTTTAATTTTAAAACACCATTGGTAGGAGTTGTCCAAAGACTTTTTCTGAACAAAGAAACCTGGAGACCCCCTTGGAAAAAAACTGGCCAAGATCTAGAAAGATCTTCCAAATACTCCTAAGAACTCCTTCCGCTTCACCACCCATTTCGAGACAGACCAGACAATCGATTCAACTGCCTCTTTTACTGATTTACTAGTATTTTGAAAAACTCTCTTATTTCTTTCC…
g00008t00097	1390	T	G	264	0.2235	315	0.2063	129	0.1628	AB	AB	AB	TTTCCAAAGTTAACAACTCATGACAACCAATAAGAAGAGCATAAACTTCTGCATCATTAGCACTTAGAGAACCCACAGGTCCCGTGAAATTTCTAAACACTTTACCTTTCCAATCTCTGATAACTCCTCCAATACCACCCCTTTGCGAAGAGTGAAGAAAACTGCCATCAAAGTTTAATTTTAAAACACCATTGGTAGGAGTTGTCCAAAGACTTTTTCTGAACAAAGAAACCTGGAGACCCCCTTGGAAAAAAACTGGCCAAGATCTAGAAAGATCTTCCAAATACTCCTAAGAACTCCTTCCGCTTCACCACCCATTTCGAGACAGACCAGACAATCGATTCAACTGCCTCTTTTACTGATTTACTAGTATTTTGAAAAACTCTCTTATTTCTTTCC…
g00008t00097	1431	G	A	292	0.1056	311	0.2424	155	0.1203	AB	AB	AB	TTTCCAAAGTTAACAACTCATGACAACCAATAAGAAGAGCATAAACTTCTGCATCATTAGCACTTAGAGAACCCACAGGTCCCGTGAAATTTCTAAACACTTTACCTTTCCAATCTCTGATAACTCCTCCAATACCACCCCTTTGCGAAGAGTGAAGAAAACTGCCATCAAAGTTTAATTTTAAAACACCATTGGTAGGAGTTGTCCAAAGACTTTTTCTGAACAAAGAAACCTGGAGACCCCCTTGGAAAAAAACTGGCCAAGATCTAGAAAGATCTTCCAAATACTCCTAAGAACTCCTTCCGCTTCACCACCCATTTCGAGACAGACCAGACAATCGATTCAACTGCCTCTTTTACTGATTTACTAGTATTTTGAAAAACTCTCTTATTTCTTTCC…
g00008t00097	146	C	T	201	0.3831	214	0.3565	92	0.2174	AB	AB	AB	TTTCCAAAGTTAACAACTCATGACAACCAATAAGAAGAGCATAAACTTCTGCATCATTAGCACTTAGAGAACCCACAGGTCCCGTGAAATTTCTAAACACTTTACCTTTCCAATCTCTGATAACTCCTCCAATACCACCCCTTTGCGAAGAGTGAAGAAAACTGCCATCAAAGTTTAATTTTAAAACACCATTGGTAGGAGTTGTCCAAAGACTTTTTCTGAACAAAGAAACCTGGAGACCCCCTTGGAAAAAAACTGGCCAAGATCTAGAAAGATCTTCCAAATACTCCTAAGAACTCCTTCCGCTTCACCACCCATTTCGAGACAGACCAGACAATCGATTCAACTGCCTCTTTTACTGATTTACTAGTATTTTGAAAAACTCTCTTATTTCTTTCC…
g00008t00097	1467	G	A	311	0.1543	368	0.2737	169	0.1163	AB	AB	AB	TTTCCAAAGTTAACAACTCATGACAACCAATAAGAAGAGCATAAACTTCTGCATCATTAGCACTTAGAGAACCCACAGGTCCCGTGAAATTTCTAAACACTTTACCTTTCCAATCTCTGATAACTCCTCCAATACCACCCCTTTGCGAAGAGTGAAGAAAACTGCCATCAAAGTTTAATTTTAAAACACCATTGGTAGGAGTTGTCCAAAGACTTTTTCTGAACAAAGAAACCTGGAGACCCCCTTGGAAAAAAACTGGCCAAGATCTAGAAAGATCTTCCAAATACTCCTAAGAACTCCTTCCGCTTCACCACCCATTTCGAGACAGACCAGACAATCGATTCAACTGCCTCTTTTACTGATTTACTAGTATTTTGAAAAACTCTCTTATTTCTTTCC…
g00008t00097	1496	G	A	307	0.4137	380	0.4447	151	0.3907	AB	AB	AB	TTTCCAAAGTTAACAACTCATGACAACCAATAAGAAGAGCATAAACTTCTGCATCATTAGCACTTAGAGAACCCACAGGTCCCGTGAAATTTCTAAACACTTTACCTTTCCAATCTCTGATAACTCCTCCAATACCACCCCTTTGCGAAGAGTGAAGAAAACTGCCATCAAAGTTTAATTTTAAAACACCATTGGTAGGAGTTGTCCAAAGACTTTTTCTGAACAAAGAAACCTGGAGACCCCCTTGGAAAAAAACTGGCCAAGATCTAGAAAGATCTTCCAAATACTCCTAAGAACTCCTTCCGCTTCACCACCCATTTCGAGACAGACCAGACAATCGATTCAACTGCCTCTTTTACTGATTTACTAGTATTTTGAAAAACTCTCTTATTTCTTTCC…
g00008t00097	1497	G	A	307	0.1531	377	0.2042	152	0.1513	AB	AB	AB	TTTCCAAAGTTAACAACTCATGACAACCAATAAGAAGAGCATAAACTTCTGCATCATTAGCACTTAGAGAACCCACAGGTCCCGTGAAATTTCTAAACACTTTACCTTTCCAATCTCTGATAACTCCTCCAATACCACCCCTTTGCGAAGAGTGAAGAAAACTGCCATCAAAGTTTAATTTTAAAACACCATTGGTAGGAGTTGTCCAAAGACTTTTTCTGAACAAAGAAACCTGGAGACCCCCTTGGAAAAAAACTGGCCAAGATCTAGAAAGATCTTCCAAATACTCCTAAGAACTCCTTCCGCTTCACCACCCATTTCGAGACAGACCAGACAATCGATTCAACTGCCTCTTTTACTGATTTACTAGTATTTTGAAAAACTCTCTTATTTCTTTCC…
g00008t00097	1509	G	C	293	0.1741	368	0.2092	148	0.1486	AB	AB	AB	TTTCCAAAGTTAACAACTCATGACAACCAATAAGAAGAGCATAAACTTCTGCATCATTAGCACTTAGAGAACCCACAGGTCCCGTGAAATTTCTAAACACTTTACCTTTCCAATCTCTGATAACTCCTCCAATACCACCCCTTTGCGAAGAGTGAAGAAAACTGCCATCAAAGTTTAATTTTAAAACACCATTGGTAGGAGTTGTCCAAAGACTTTTTCTGAACAAAGAAACCTGGAGACCCCCTTGGAAAAAAACTGGCCAAGATCTAGAAAGATCTTCCAAATACTCCTAAGAACTCCTTCCGCTTCACCACCCATTTCGAGACAGACCAGACAATCGATTCAACTGCCTCTTTTACTGATTTACTAGTATTTTGAAAAACTCTCTTATTTCTTTCC…
g00008t00097	1514	A	G	289	0.7439	366	0.7213	141	0.7872	AB	AB	AB	TTTCCAAAGTTAACAACTCATGACAACCAATAAGAAGAGCATAAACTTCTGCATCATTAGCACTTAGAGAACCCACAGGTCCCGTGAAATTTCTAAACACTTTACCTTTCCAATCTCTGATAACTCCTCCAATACCACCCCTTTGCGAAGAGTGAAGAAAACTGCCATCAAAGTTTAATTTTAAAACACCATTGGTAGGAGTTGTCCAAAGACTTTTTCTGAACAAAGAAACCTGGAGACCCCCTTGGAAAAAAACTGGCCAAGATCTAGAAAGATCTTCCAAATACTCCTAAGAACTCCTTCCGCTTCACCACCCATTTCGAGACAGACCAGACAATCGATTCAACTGCCTCTTTTACTGATTTACTAGTATTTTGAAAAACTCTCTTATTTCTTTCC…
g00008t00097	1529	A	T	272	0.0957	344	0.1318	127	0.1538	AB	AB	AB	TTTCCAAAGTTAACAACTCATGACAACCAATAAGAAGAGCATAAACTTCTGCATCATTAGCACTTAGAGAACCCACAGGTCCCGTGAAATTTCTAAACACTTTACCTTTCCAATCTCTGATAACTCCTCCAATACCACCCCTTTGCGAAGAGTGAAGAAAACTGCCATCAAAGTTTAATTTTAAAACACCATTGGTAGGAGTTGTCCAAAGACTTTTTCTGAACAAAGAAACCTGGAGACCCCCTTGGAAAAAAACTGGCCAAGATCTAGAAAGATCTTCCAAATACTCCTAAGAACTCCTTCCGCTTCACCACCCATTTCGAGACAGACCAGACAATCGATTCAACTGCCTCTTTTACTGATTTACTAGTATTTTGAAAAACTCTCTTATTTCTTTCC…
g00008t00097	1552	C	T	265	0.3358	327	0.2966	131	0.2824	AB	AB	AB	TTTCCAAAGTTAACAACTCATGACAACCAATAAGAAGAGCATAAACTTCTGCATCATTAGCACTTAGAGAACCCACAGGTCCCGTGAAATTTCTAAACACTTTACCTTTCCAATCTCTGATAACTCCTCCAATACCACCCCTTTGCGAAGAGTGAAGAAAACTGCCATCAAAGTTTAATTTTAAAACACCATTGGTAGGAGTTGTCCAAAGACTTTTTCTGAACAAAGAAACCTGGAGACCCCCTTGGAAAAAAACTGGCCAAGATCTAGAAAGATCTTCCAAATACTCCTAAGAACTCCTTCCGCTTCACCACCCATTTCGAGACAGACCAGACAATCGATTCAACTGCCTCTTTTACTGATTTACTAGTATTTTGAAAAACTCTCTTATTTCTTTCC…
g00008t00097	1561	C	G	260	0.1269	331	0.1148	128	0.1953	AB	AB	AB	TTTCCAAAGTTAACAACTCATGACAACCAATAAGAAGAGCATAAACTTCTGCATCATTAGCACTTAGAGAACCCACAGGTCCCGTGAAATTTCTAAACACTTTACCTTTCCAATCTCTGATAACTCCTCCAATACCACCCCTTTGCGAAGAGTGAAGAAAACTGCCATCAAAGTTTAATTTTAAAACACCATTGGTAGGAGTTGTCCAAAGACTTTTTCTGAACAAAGAAACCTGGAGACCCCCTTGGAAAAAAACTGGCCAAGATCTAGAAAGATCTTCCAAATACTCCTAAGAACTCCTTCCGCTTCACCACCCATTTCGAGACAGACCAGACAATCGATTCAACTGCCTCTTTTACTGATTTACTAGTATTTTGAAAAACTCTCTTATTTCTTTCC…
g00008t00097	1566	G	A	249	0.5221	323	0.5201	126	0.5952	AB	AB	AB	TTTCCAAAGTTAACAACTCATGACAACCAATAAGAAGAGCATAAACTTCTGCATCATTAGCACTTAGAGAACCCACAGGTCCCGTGAAATTTCTAAACACTTTACCTTTCCAATCTCTGATAACTCCTCCAATACCACCCCTTTGCGAAGAGTGAAGAAAACTGCCATCAAAGTTTAATTTTAAAACACCATTGGTAGGAGTTGTCCAAAGACTTTTTCTGAACAAAGAAACCTGGAGACCCCCTTGGAAAAAAACTGGCCAAGATCTAGAAAGATCTTCCAAATACTCCTAAGAACTCCTTCCGCTTCACCACCCATTTCGAGACAGACCAGACAATCGATTCAACTGCCTCTTTTACTGATTTACTAGTATTTTGAAAAACTCTCTTATTTCTTTCC…
g00008t00097	1586	G	A	240	0.1862	305	0.1661	130	0.1591	AB	AB	AB	TTTCCAAAGTTAACAACTCATGACAACCAATAAGAAGAGCATAAACTTCTGCATCATTAGCACTTAGAGAACCCACAGGTCCCGTGAAATTTCTAAACACTTTACCTTTCCAATCTCTGATAACTCCTCCAATACCACCCCTTTGCGAAGAGTGAAGAAAACTGCCATCAAAGTTTAATTTTAAAACACCATTGGTAGGAGTTGTCCAAAGACTTTTTCTGAACAAAGAAACCTGGAGACCCCCTTGGAAAAAAACTGGCCAAGATCTAGAAAGATCTTCCAAATACTCCTAAGAACTCCTTCCGCTTCACCACCCATTTCGAGACAGACCAGACAATCGATTCAACTGCCTCTTTTACTGATTTACTAGTATTTTGAAAAACTCTCTTATTTCTTTCC…
g00008t00097	1617	C	T	232	0.25	276	0.2273	146	0.1301	AB	AB	AB	TTTCCAAAGTTAACAACTCATGACAACCAATAAGAAGAGCATAAACTTCTGCATCATTAGCACTTAGAGAACCCACAGGTCCCGTGAAATTTCTAAACACTTTACCTTTCCAATCTCTGATAACTCCTCCAATACCACCCCTTTGCGAAGAGTGAAGAAAACTGCCATCAAAGTTTAATTTTAAAACACCATTGGTAGGAGTTGTCCAAAGACTTTTTCTGAACAAAGAAACCTGGAGACCCCCTTGGAAAAAAACTGGCCAAGATCTAGAAAGATCTTCCAAATACTCCTAAGAACTCCTTCCGCTTCACCACCCATTTCGAGACAGACCAGACAATCGATTCAACTGCCTCTTTTACTGATTTACTAGTATTTTGAAAAACTCTCTTATTTCTTTCC…
g00008t00097	1624	C	T	231	0.2035	289	0.1626	119	0.2017	AB	AB	AB	TTTCCAAAGTTAACAACTCATGACAACCAATAAGAAGAGCATAAACTTCTGCATCATTAGCACTTAGAGAACCCACAGGTCCCGTGAAATTTCTAAACACTTTACCTTTCCAATCTCTGATAACTCCTCCAATACCACCCCTTTGCGAAGAGTGAAGAAAACTGCCATCAAAGTTTAATTTTAAAACACCATTGGTAGGAGTTGTCCAAAGACTTTTTCTGAACAAAGAAACCTGGAGACCCCCTTGGAAAAAAACTGGCCAAGATCTAGAAAGATCTTCCAAATACTCCTAAGAACTCCTTCCGCTTCACCACCCATTTCGAGACAGACCAGACAATCGATTCAACTGCCTCTTTTACTGATTTACTAGTATTTTGAAAAACTCTCTTATTTCTTTCC…
g00008t00097	1628	A	C	212	0.1274	242	0.1736	116	0.2155	AB	AB	AB	TTTCCAAAGTTAACAACTCATGACAACCAATAAGAAGAGCATAAACTTCTGCATCATTAGCACTTAGAGAACCCACAGGTCCCGTGAAATTTCTAAACACTTTACCTTTCCAATCTCTGATAACTCCTCCAATACCACCCCTTTGCGAAGAGTGAAGAAAACTGCCATCAAAGTTTAATTTTAAAACACCATTGGTAGGAGTTGTCCAAAGACTTTTTCTGAACAAAGAAACCTGGAGACCCCCTTGGAAAAAAACTGGCCAAGATCTAGAAAGATCTTCCAAATACTCCTAAGAACTCCTTCCGCTTCACCACCCATTTCGAGACAGACCAGACAATCGATTCAACTGCCTCTTTTACTGATTTACTAGTATTTTGAAAAACTCTCTTATTTCTTTCC…
g00008t00097	1641	T	C	227	0.3188	281	0.2827	139	0.2429	AB	AB	AB	TTTCCAAAGTTAACAACTCATGACAACCAATAAGAAGAGCATAAACTTCTGCATCATTAGCACTTAGAGAACCCACAGGTCCCGTGAAATTTCTAAACACTTTACCTTTCCAATCTCTGATAACTCCTCCAATACCACCCCTTTGCGAAGAGTGAAGAAAACTGCCATCAAAGTTTAATTTTAAAACACCATTGGTAGGAGTTGTCCAAAGACTTTTTCTGAACAAAGAAACCTGGAGACCCCCTTGGAAAAAAACTGGCCAAGATCTAGAAAGATCTTCCAAATACTCCTAAGAACTCCTTCCGCTTCACCACCCATTTCGAGACAGACCAGACAATCGATTCAACTGCCTCTTTTACTGATTTACTAGTATTTTGAAAAACTCTCTTATTTCTTTCC…
g00008t00097	1668	A	G	237	0.1688	311	0.209	132	0.1288	AB	AB	AB	TTTCCAAAGTTAACAACTCATGACAACCAATAAGAAGAGCATAAACTTCTGCATCATTAGCACTTAGAGAACCCACAGGTCCCGTGAAATTTCTAAACACTTTACCTTTCCAATCTCTGATAACTCCTCCAATACCACCCCTTTGCGAAGAGTGAAGAAAACTGCCATCAAAGTTTAATTTTAAAACACCATTGGTAGGAGTTGTCCAAAGACTTTTTCTGAACAAAGAAACCTGGAGACCCCCTTGGAAAAAAACTGGCCAAGATCTAGAAAGATCTTCCAAATACTCCTAAGAACTCCTTCCGCTTCACCACCCATTTCGAGACAGACCAGACAATCGATTCAACTGCCTCTTTTACTGATTTACTAGTATTTTGAAAAACTCTCTTATTTCTTTCC…
g00008t00097	1676	A	G	209	0.2008	256	0.1961	120	0.1077	AB	AB	AB	TTTCCAAAGTTAACAACTCATGACAACCAATAAGAAGAGCATAAACTTCTGCATCATTAGCACTTAGAGAACCCACAGGTCCCGTGAAATTTCTAAACACTTTACCTTTCCAATCTCTGATAACTCCTCCAATACCACCCCTTTGCGAAGAGTGAAGAAAACTGCCATCAAAGTTTAATTTTAAAACACCATTGGTAGGAGTTGTCCAAAGACTTTTTCTGAACAAAGAAACCTGGAGACCCCCTTGGAAAAAAACTGGCCAAGATCTAGAAAGATCTTCCAAATACTCCTAAGAACTCCTTCCGCTTCACCACCCATTTCGAGACAGACCAGACAATCGATTCAACTGCCTCTTTTACTGATTTACTAGTATTTTGAAAAACTCTCTTATTTCTTTCC…
g00008t00097	1707	C	T	248	0.2661	340	0.2412	121	0.2727	AB	AB	AB	TTTCCAAAGTTAACAACTCATGACAACCAATAAGAAGAGCATAAACTTCTGCATCATTAGCACTTAGAGAACCCACAGGTCCCGTGAAATTTCTAAACACTTTACCTTTCCAATCTCTGATAACTCCTCCAATACCACCCCTTTGCGAAGAGTGAAGAAAACTGCCATCAAAGTTTAATTTTAAAACACCATTGGTAGGAGTTGTCCAAAGACTTTTTCTGAACAAAGAAACCTGGAGACCCCCTTGGAAAAAAACTGGCCAAGATCTAGAAAGATCTTCCAAATACTCCTAAGAACTCCTTCCGCTTCACCACCCATTTCGAGACAGACCAGACAATCGATTCAACTGCCTCTTTTACTGATTTACTAGTATTTTGAAAAACTCTCTTATTTCTTTCC…
g00008t00097	1711	C	T	248	0.1734	336	0.1805	121	0.1626	AB	AB	AB	TTTCCAAAGTTAACAACTCATGACAACCAATAAGAAGAGCATAAACTTCTGCATCATTAGCACTTAGAGAACCCACAGGTCCCGTGAAATTTCTAAACACTTTACCTTTCCAATCTCTGATAACTCCTCCAATACCACCCCTTTGCGAAGAGTGAAGAAAACTGCCATCAAAGTTTAATTTTAAAACACCATTGGTAGGAGTTGTCCAAAGACTTTTTCTGAACAAAGAAACCTGGAGACCCCCTTGGAAAAAAACTGGCCAAGATCTAGAAAGATCTTCCAAATACTCCTAAGAACTCCTTCCGCTTCACCACCCATTTCGAGACAGACCAGACAATCGATTCAACTGCCTCTTTTACTGATTTACTAGTATTTTGAAAAACTCTCTTATTTCTTTCC…
g00008t00097	1717	G	A	248	0.3306	341	0.3167	126	0.2698	AB	AB	AB	TTTCCAAAGTTAACAACTCATGACAACCAATAAGAAGAGCATAAACTTCTGCATCATTAGCACTTAGAGAACCCACAGGTCCCGTGAAATTTCTAAACACTTTACCTTTCCAATCTCTGATAACTCCTCCAATACCACCCCTTTGCGAAGAGTGAAGAAAACTGCCATCAAAGTTTAATTTTAAAACACCATTGGTAGGAGTTGTCCAAAGACTTTTTCTGAACAAAGAAACCTGGAGACCCCCTTGGAAAAAAACTGGCCAAGATCTAGAAAGATCTTCCAAATACTCCTAAGAACTCCTTCCGCTTCACCACCCATTTCGAGACAGACCAGACAATCGATTCAACTGCCTCTTTTACTGATTTACTAGTATTTTGAAAAACTCTCTTATTTCTTTCC…
g00008t00097	1730	C	G	242	0.1667	335	0.1632	114	0.1074	AB	AB	AB	TTTCCAAAGTTAACAACTCATGACAACCAATAAGAAGAGCATAAACTTCTGCATCATTAGCACTTAGAGAACCCACAGGTCCCGTGAAATTTCTAAACACTTTACCTTTCCAATCTCTGATAACTCCTCCAATACCACCCCTTTGCGAAGAGTGAAGAAAACTGCCATCAAAGTTTAATTTTAAAACACCATTGGTAGGAGTTGTCCAAAGACTTTTTCTGAACAAAGAAACCTGGAGACCCCCTTGGAAAAAAACTGGCCAAGATCTAGAAAGATCTTCCAAATACTCCTAAGAACTCCTTCCGCTTCACCACCCATTTCGAGACAGACCAGACAATCGATTCAACTGCCTCTTTTACTGATTTACTAGTATTTTGAAAAACTCTCTTATTTCTTTCC…
g00008t00097	1732	A	G	240	0.1707	326	0.1692	121	0.1074	AB	AB	AB	TTTCCAAAGTTAACAACTCATGACAACCAATAAGAAGAGCATAAACTTCTGCATCATTAGCACTTAGAGAACCCACAGGTCCCGTGAAATTTCTAAACACTTTACCTTTCCAATCTCTGATAACTCCTCCAATACCACCCCTTTGCGAAGAGTGAAGAAAACTGCCATCAAAGTTTAATTTTAAAACACCATTGGTAGGAGTTGTCCAAAGACTTTTTCTGAACAAAGAAACCTGGAGACCCCCTTGGAAAAAAACTGGCCAAGATCTAGAAAGATCTTCCAAATACTCCTAAGAACTCCTTCCGCTTCACCACCCATTTCGAGACAGACCAGACAATCGATTCAACTGCCTCTTTTACTGATTTACTAGTATTTTGAAAAACTCTCTTATTTCTTTCC…
g00008t00097	1758	A	T	236	0.2363	317	0.2453	122	0.1951	AB	AB	AB	TTTCCAAAGTTAACAACTCATGACAACCAATAAGAAGAGCATAAACTTCTGCATCATTAGCACTTAGAGAACCCACAGGTCCCGTGAAATTTCTAAACACTTTACCTTTCCAATCTCTGATAACTCCTCCAATACCACCCCTTTGCGAAGAGTGAAGAAAACTGCCATCAAAGTTTAATTTTAAAACACCATTGGTAGGAGTTGTCCAAAGACTTTTTCTGAACAAAGAAACCTGGAGACCCCCTTGGAAAAAAACTGGCCAAGATCTAGAAAGATCTTCCAAATACTCCTAAGAACTCCTTCCGCTTCACCACCCATTTCGAGACAGACCAGACAATCGATTCAACTGCCTCTTTTACTGATTTACTAGTATTTTGAAAAACTCTCTTATTTCTTTCC…
g00008t00097	1774	C	T	216	0.2917	306	0.3039	114	0.3246	AB	AB	AB	TTTCCAAAGTTAACAACTCATGACAACCAATAAGAAGAGCATAAACTTCTGCATCATTAGCACTTAGAGAACCCACAGGTCCCGTGAAATTTCTAAACACTTTACCTTTCCAATCTCTGATAACTCCTCCAATACCACCCCTTTGCGAAGAGTGAAGAAAACTGCCATCAAAGTTTAATTTTAAAACACCATTGGTAGGAGTTGTCCAAAGACTTTTTCTGAACAAAGAAACCTGGAGACCCCCTTGGAAAAAAACTGGCCAAGATCTAGAAAGATCTTCCAAATACTCCTAAGAACTCCTTCCGCTTCACCACCCATTTCGAGACAGACCAGACAATCGATTCAACTGCCTCTTTTACTGATTTACTAGTATTTTGAAAAACTCTCTTATTTCTTTCC…
g00008t00097	1785	A	G	204	0.2843	285	0.2517	107	0.211	AB	AB	AB	TTTCCAAAGTTAACAACTCATGACAACCAATAAGAAGAGCATAAACTTCTGCATCATTAGCACTTAGAGAACCCACAGGTCCCGTGAAATTTCTAAACACTTTACCTTTCCAATCTCTGATAACTCCTCCAATACCACCCCTTTGCGAAGAGTGAAGAAAACTGCCATCAAAGTTTAATTTTAAAACACCATTGGTAGGAGTTGTCCAAAGACTTTTTCTGAACAAAGAAACCTGGAGACCCCCTTGGAAAAAAACTGGCCAAGATCTAGAAAGATCTTCCAAATACTCCTAAGAACTCCTTCCGCTTCACCACCCATTTCGAGACAGACCAGACAATCGATTCAACTGCCTCTTTTACTGATTTACTAGTATTTTGAAAAACTCTCTTATTTCTTTCC…
g00008t00097	1794	G	T	192	0.73	228	0.6628	88	0.6667	AB	AB	AB	TTTCCAAAGTTAACAACTCATGACAACCAATAAGAAGAGCATAAACTTCTGCATCATTAGCACTTAGAGAACCCACAGGTCCCGTGAAATTTCTAAACACTTTACCTTTCCAATCTCTGATAACTCCTCCAATACCACCCCTTTGCGAAGAGTGAAGAAAACTGCCATCAAAGTTTAATTTTAAAACACCATTGGTAGGAGTTGTCCAAAGACTTTTTCTGAACAAAGAAACCTGGAGACCCCCTTGGAAAAAAACTGGCCAAGATCTAGAAAGATCTTCCAAATACTCCTAAGAACTCCTTCCGCTTCACCACCCATTTCGAGACAGACCAGACAATCGATTCAACTGCCTCTTTTACTGATTTACTAGTATTTTGAAAAACTCTCTTATTTCTTTCC…
g00008t00097	1810	T	G	187	0.9171	211	0.9048	85	0.9022	AB	AB	AB	TTTCCAAAGTTAACAACTCATGACAACCAATAAGAAGAGCATAAACTTCTGCATCATTAGCACTTAGAGAACCCACAGGTCCCGTGAAATTTCTAAACACTTTACCTTTCCAATCTCTGATAACTCCTCCAATACCACCCCTTTGCGAAGAGTGAAGAAAACTGCCATCAAAGTTTAATTTTAAAACACCATTGGTAGGAGTTGTCCAAAGACTTTTTCTGAACAAAGAAACCTGGAGACCCCCTTGGAAAAAAACTGGCCAAGATCTAGAAAGATCTTCCAAATACTCCTAAGAACTCCTTCCGCTTCACCACCCATTTCGAGACAGACCAGACAATCGATTCAACTGCCTCTTTTACTGATTTACTAGTATTTTGAAAAACTCTCTTATTTCTTTCC…
g00008t00097	1824	G	T	163	0.6442	206	0.6425	85	0.6118	AB	AB	AB	TTTCCAAAGTTAACAACTCATGACAACCAATAAGAAGAGCATAAACTTCTGCATCATTAGCACTTAGAGAACCCACAGGTCCCGTGAAATTTCTAAACACTTTACCTTTCCAATCTCTGATAACTCCTCCAATACCACCCCTTTGCGAAGAGTGAAGAAAACTGCCATCAAAGTTTAATTTTAAAACACCATTGGTAGGAGTTGTCCAAAGACTTTTTCTGAACAAAGAAACCTGGAGACCCCCTTGGAAAAAAACTGGCCAAGATCTAGAAAGATCTTCCAAATACTCCTAAGAACTCCTTCCGCTTCACCACCCATTTCGAGACAGACCAGACAATCGATTCAACTGCCTCTTTTACTGATTTACTAGTATTTTGAAAAACTCTCTTATTTCTTTCC…
g00008t00097	1827	T	C	164	0.8049	200	0.9751	84	0.75	AB	AB	AB	TTTCCAAAGTTAACAACTCATGACAACCAATAAGAAGAGCATAAACTTCTGCATCATTAGCACTTAGAGAACCCACAGGTCCCGTGAAATTTCTAAACACTTTACCTTTCCAATCTCTGATAACTCCTCCAATACCACCCCTTTGCGAAGAGTGAAGAAAACTGCCATCAAAGTTTAATTTTAAAACACCATTGGTAGGAGTTGTCCAAAGACTTTTTCTGAACAAAGAAACCTGGAGACCCCCTTGGAAAAAAACTGGCCAAGATCTAGAAAGATCTTCCAAATACTCCTAAGAACTCCTTCCGCTTCACCACCCATTTCGAGACAGACCAGACAATCGATTCAACTGCCTCTTTTACTGATTTACTAGTATTTTGAAAAACTCTCTTATTTCTTTCC…
g00008t00097	1843	C	T	162	0.284	188	0.2128	84	0.2619	AB	AB	AB	TTTCCAAAGTTAACAACTCATGACAACCAATAAGAAGAGCATAAACTTCTGCATCATTAGCACTTAGAGAACCCACAGGTCCCGTGAAATTTCTAAACACTTTACCTTTCCAATCTCTGATAACTCCTCCAATACCACCCCTTTGCGAAGAGTGAAGAAAACTGCCATCAAAGTTTAATTTTAAAACACCATTGGTAGGAGTTGTCCAAAGACTTTTTCTGAACAAAGAAACCTGGAGACCCCCTTGGAAAAAAACTGGCCAAGATCTAGAAAGATCTTCCAAATACTCCTAAGAACTCCTTCCGCTTCACCACCCATTTCGAGACAGACCAGACAATCGATTCAACTGCCTCTTTTACTGATTTACTAGTATTTTGAAAAACTCTCTTATTTCTTTCC…
g00008t00097	1848	G	T	183	0.2649	197	0.2683	81	0.1852	AB	AB	AB	TTTCCAAAGTTAACAACTCATGACAACCAATAAGAAGAGCATAAACTTCTGCATCATTAGCACTTAGAGAACCCACAGGTCCCGTGAAATTTCTAAACACTTTACCTTTCCAATCTCTGATAACTCCTCCAATACCACCCCTTTGCGAAGAGTGAAGAAAACTGCCATCAAAGTTTAATTTTAAAACACCATTGGTAGGAGTTGTCCAAAGACTTTTTCTGAACAAAGAAACCTGGAGACCCCCTTGGAAAAAAACTGGCCAAGATCTAGAAAGATCTTCCAAATACTCCTAAGAACTCCTTCCGCTTCACCACCCATTTCGAGACAGACCAGACAATCGATTCAACTGCCTCTTTTACTGATTTACTAGTATTTTGAAAAACTCTCTTATTTCTTTCC…
g00008t00097	1871	A	G	178	0.1798	189	0.1693	80	0.125	AB	AB	AB	TTTCCAAAGTTAACAACTCATGACAACCAATAAGAAGAGCATAAACTTCTGCATCATTAGCACTTAGAGAACCCACAGGTCCCGTGAAATTTCTAAACACTTTACCTTTCCAATCTCTGATAACTCCTCCAATACCACCCCTTTGCGAAGAGTGAAGAAAACTGCCATCAAAGTTTAATTTTAAAACACCATTGGTAGGAGTTGTCCAAAGACTTTTTCTGAACAAAGAAACCTGGAGACCCCCTTGGAAAAAAACTGGCCAAGATCTAGAAAGATCTTCCAAATACTCCTAAGAACTCCTTCCGCTTCACCACCCATTTCGAGACAGACCAGACAATCGATTCAACTGCCTCTTTTACTGATTTACTAGTATTTTGAAAAACTCTCTTATTTCTTTCC…
g00008t00097	1872	T	A	172	0.4128	187	0.4278	78	0.4872	AB	AB	AB	TTTCCAAAGTTAACAACTCATGACAACCAATAAGAAGAGCATAAACTTCTGCATCATTAGCACTTAGAGAACCCACAGGTCCCGTGAAATTTCTAAACACTTTACCTTTCCAATCTCTGATAACTCCTCCAATACCACCCCTTTGCGAAGAGTGAAGAAAACTGCCATCAAAGTTTAATTTTAAAACACCATTGGTAGGAGTTGTCCAAAGACTTTTTCTGAACAAAGAAACCTGGAGACCCCCTTGGAAAAAAACTGGCCAAGATCTAGAAAGATCTTCCAAATACTCCTAAGAACTCCTTCCGCTTCACCACCCATTTCGAGACAGACCAGACAATCGATTCAACTGCCTCTTTTACTGATTTACTAGTATTTTGAAAAACTCTCTTATTTCTTTCC…
g00008t00097	1876	C	A	168	0.3988	186	0.414	77	0.4416	AB	AB	AB	TTTCCAAAGTTAACAACTCATGACAACCAATAAGAAGAGCATAAACTTCTGCATCATTAGCACTTAGAGAACCCACAGGTCCCGTGAAATTTCTAAACACTTTACCTTTCCAATCTCTGATAACTCCTCCAATACCACCCCTTTGCGAAGAGTGAAGAAAACTGCCATCAAAGTTTAATTTTAAAACACCATTGGTAGGAGTTGTCCAAAGACTTTTTCTGAACAAAGAAACCTGGAGACCCCCTTGGAAAAAAACTGGCCAAGATCTAGAAAGATCTTCCAAATACTCCTAAGAACTCCTTCCGCTTCACCACCCATTTCGAGACAGACCAGACAATCGATTCAACTGCCTCTTTTACTGATTTACTAGTATTTTGAAAAACTCTCTTATTTCTTTCC…
g00008t00097	1879	C	T	168	0.25	185	0.2703	76	0.2237	AB	AB	AB	TTTCCAAAGTTAACAACTCATGACAACCAATAAGAAGAGCATAAACTTCTGCATCATTAGCACTTAGAGAACCCACAGGTCCCGTGAAATTTCTAAACACTTTACCTTTCCAATCTCTGATAACTCCTCCAATACCACCCCTTTGCGAAGAGTGAAGAAAACTGCCATCAAAGTTTAATTTTAAAACACCATTGGTAGGAGTTGTCCAAAGACTTTTTCTGAACAAAGAAACCTGGAGACCCCCTTGGAAAAAAACTGGCCAAGATCTAGAAAGATCTTCCAAATACTCCTAAGAACTCCTTCCGCTTCACCACCCATTTCGAGACAGACCAGACAATCGATTCAACTGCCTCTTTTACTGATTTACTAGTATTTTGAAAAACTCTCTTATTTCTTTCC…
g00008t00097	1881	T	C	165	0.6364	187	0.6096	74	0.6216	AB	AB	AB	TTTCCAAAGTTAACAACTCATGACAACCAATAAGAAGAGCATAAACTTCTGCATCATTAGCACTTAGAGAACCCACAGGTCCCGTGAAATTTCTAAACACTTTACCTTTCCAATCTCTGATAACTCCTCCAATACCACCCCTTTGCGAAGAGTGAAGAAAACTGCCATCAAAGTTTAATTTTAAAACACCATTGGTAGGAGTTGTCCAAAGACTTTTTCTGAACAAAGAAACCTGGAGACCCCCTTGGAAAAAAACTGGCCAAGATCTAGAAAGATCTTCCAAATACTCCTAAGAACTCCTTCCGCTTCACCACCCATTTCGAGACAGACCAGACAATCGATTCAACTGCCTCTTTTACTGATTTACTAGTATTTTGAAAAACTCTCTTATTTCTTTCC…
g00008t00097	1890	A	G	171	0.4444	189	0.4316	78	0.4744	AB	AB	AB	TTTCCAAAGTTAACAACTCATGACAACCAATAAGAAGAGCATAAACTTCTGCATCATTAGCACTTAGAGAACCCACAGGTCCCGTGAAATTTCTAAACACTTTACCTTTCCAATCTCTGATAACTCCTCCAATACCACCCCTTTGCGAAGAGTGAAGAAAACTGCCATCAAAGTTTAATTTTAAAACACCATTGGTAGGAGTTGTCCAAAGACTTTTTCTGAACAAAGAAACCTGGAGACCCCCTTGGAAAAAAACTGGCCAAGATCTAGAAAGATCTTCCAAATACTCCTAAGAACTCCTTCCGCTTCACCACCCATTTCGAGACAGACCAGACAATCGATTCAACTGCCTCTTTTACTGATTTACTAGTATTTTGAAAAACTCTCTTATTTCTTTCC…
g00008t00097	1899	G	A	166	0.2289	201	0.2388	76	0.2763	AB	AB	AB	TTTCCAAAGTTAACAACTCATGACAACCAATAAGAAGAGCATAAACTTCTGCATCATTAGCACTTAGAGAACCCACAGGTCCCGTGAAATTTCTAAACACTTTACCTTTCCAATCTCTGATAACTCCTCCAATACCACCCCTTTGCGAAGAGTGAAGAAAACTGCCATCAAAGTTTAATTTTAAAACACCATTGGTAGGAGTTGTCCAAAGACTTTTTCTGAACAAAGAAACCTGGAGACCCCCTTGGAAAAAAACTGGCCAAGATCTAGAAAGATCTTCCAAATACTCCTAAGAACTCCTTCCGCTTCACCACCCATTTCGAGACAGACCAGACAATCGATTCAACTGCCTCTTTTACTGATTTACTAGTATTTTGAAAAACTCTCTTATTTCTTTCC…
g00008t00097	1907	T	C	163	0.2209	195	0.2308	79	0.2405	AB	AB	AB	TTTCCAAAGTTAACAACTCATGACAACCAATAAGAAGAGCATAAACTTCTGCATCATTAGCACTTAGAGAACCCACAGGTCCCGTGAAATTTCTAAACACTTTACCTTTCCAATCTCTGATAACTCCTCCAATACCACCCCTTTGCGAAGAGTGAAGAAAACTGCCATCAAAGTTTAATTTTAAAACACCATTGGTAGGAGTTGTCCAAAGACTTTTTCTGAACAAAGAAACCTGGAGACCCCCTTGGAAAAAAACTGGCCAAGATCTAGAAAGATCTTCCAAATACTCCTAAGAACTCCTTCCGCTTCACCACCCATTTCGAGACAGACCAGACAATCGATTCAACTGCCTCTTTTACTGATTTACTAGTATTTTGAAAAACTCTCTTATTTCTTTCC…
g00008t00097	1920	C	T	161	0.2422	188	0.2074	67	0.1493	AB	AB	AB	TTTCCAAAGTTAACAACTCATGACAACCAATAAGAAGAGCATAAACTTCTGCATCATTAGCACTTAGAGAACCCACAGGTCCCGTGAAATTTCTAAACACTTTACCTTTCCAATCTCTGATAACTCCTCCAATACCACCCCTTTGCGAAGAGTGAAGAAAACTGCCATCAAAGTTTAATTTTAAAACACCATTGGTAGGAGTTGTCCAAAGACTTTTTCTGAACAAAGAAACCTGGAGACCCCCTTGGAAAAAAACTGGCCAAGATCTAGAAAGATCTTCCAAATACTCCTAAGAACTCCTTCCGCTTCACCACCCATTTCGAGACAGACCAGACAATCGATTCAACTGCCTCTTTTACTGATTTACTAGTATTTTGAAAAACTCTCTTATTTCTTTCC…
g00008t00097	1923	A	G	147	0.4873	171	0.6667	62	0.4444	AB	AB	AB	TTTCCAAAGTTAACAACTCATGACAACCAATAAGAAGAGCATAAACTTCTGCATCATTAGCACTTAGAGAACCCACAGGTCCCGTGAAATTTCTAAACACTTTACCTTTCCAATCTCTGATAACTCCTCCAATACCACCCCTTTGCGAAGAGTGAAGAAAACTGCCATCAAAGTTTAATTTTAAAACACCATTGGTAGGAGTTGTCCAAAGACTTTTTCTGAACAAAGAAACCTGGAGACCCCCTTGGAAAAAAACTGGCCAAGATCTAGAAAGATCTTCCAAATACTCCTAAGAACTCCTTCCGCTTCACCACCCATTTCGAGACAGACCAGACAATCGATTCAACTGCCTCTTTTACTGATTTACTAGTATTTTGAAAAACTCTCTTATTTCTTTCC…
g00008t00097	1935	C	T	153	0.2025	175	0.2663	79	0.2532	AB	AB	AB	TTTCCAAAGTTAACAACTCATGACAACCAATAAGAAGAGCATAAACTTCTGCATCATTAGCACTTAGAGAACCCACAGGTCCCGTGAAATTTCTAAACACTTTACCTTTCCAATCTCTGATAACTCCTCCAATACCACCCCTTTGCGAAGAGTGAAGAAAACTGCCATCAAAGTTTAATTTTAAAACACCATTGGTAGGAGTTGTCCAAAGACTTTTTCTGAACAAAGAAACCTGGAGACCCCCTTGGAAAAAAACTGGCCAAGATCTAGAAAGATCTTCCAAATACTCCTAAGAACTCCTTCCGCTTCACCACCCATTTCGAGACAGACCAGACAATCGATTCAACTGCCTCTTTTACTGATTTACTAGTATTTTGAAAAACTCTCTTATTTCTTTCC…
g00008t00097	1936	A	G	157	0.6433	183	0.7104	79	0.6582	AB	AB	AB	TTTCCAAAGTTAACAACTCATGACAACCAATAAGAAGAGCATAAACTTCTGCATCATTAGCACTTAGAGAACCCACAGGTCCCGTGAAATTTCTAAACACTTTACCTTTCCAATCTCTGATAACTCCTCCAATACCACCCCTTTGCGAAGAGTGAAGAAAACTGCCATCAAAGTTTAATTTTAAAACACCATTGGTAGGAGTTGTCCAAAGACTTTTTCTGAACAAAGAAACCTGGAGACCCCCTTGGAAAAAAACTGGCCAAGATCTAGAAAGATCTTCCAAATACTCCTAAGAACTCCTTCCGCTTCACCACCCATTTCGAGACAGACCAGACAATCGATTCAACTGCCTCTTTTACTGATTTACTAGTATTTTGAAAAACTCTCTTATTTCTTTCC…
g00008t00097	1943	G	A	153	0.2288	190	0.3053	79	0.3038	AB	AB	AB	TTTCCAAAGTTAACAACTCATGACAACCAATAAGAAGAGCATAAACTTCTGCATCATTAGCACTTAGAGAACCCACAGGTCCCGTGAAATTTCTAAACACTTTACCTTTCCAATCTCTGATAACTCCTCCAATACCACCCCTTTGCGAAGAGTGAAGAAAACTGCCATCAAAGTTTAATTTTAAAACACCATTGGTAGGAGTTGTCCAAAGACTTTTTCTGAACAAAGAAACCTGGAGACCCCCTTGGAAAAAAACTGGCCAAGATCTAGAAAGATCTTCCAAATACTCCTAAGAACTCCTTCCGCTTCACCACCCATTTCGAGACAGACCAGACAATCGATTCAACTGCCTCTTTTACTGATTTACTAGTATTTTGAAAAACTCTCTTATTTCTTTCC…
g00008t00097	1947	A	C	104	0.5	129	0.459	59	0.6533	AB	AB	AB	TTTCCAAAGTTAACAACTCATGACAACCAATAAGAAGAGCATAAACTTCTGCATCATTAGCACTTAGAGAACCCACAGGTCCCGTGAAATTTCTAAACACTTTACCTTTCCAATCTCTGATAACTCCTCCAATACCACCCCTTTGCGAAGAGTGAAGAAAACTGCCATCAAAGTTTAATTTTAAAACACCATTGGTAGGAGTTGTCCAAAGACTTTTTCTGAACAAAGAAACCTGGAGACCCCCTTGGAAAAAAACTGGCCAAGATCTAGAAAGATCTTCCAAATACTCCTAAGAACTCCTTCCGCTTCACCACCCATTTCGAGACAGACCAGACAATCGATTCAACTGCCTCTTTTACTGATTTACTAGTATTTTGAAAAACTCTCTTATTTCTTTCC…
g00008t00097	1948	T	C	151	0.2053	185	0.0324	76	0.1974	AB	AB	AB	TTTCCAAAGTTAACAACTCATGACAACCAATAAGAAGAGCATAAACTTCTGCATCATTAGCACTTAGAGAACCCACAGGTCCCGTGAAATTTCTAAACACTTTACCTTTCCAATCTCTGATAACTCCTCCAATACCACCCCTTTGCGAAGAGTGAAGAAAACTGCCATCAAAGTTTAATTTTAAAACACCATTGGTAGGAGTTGTCCAAAGACTTTTTCTGAACAAAGAAACCTGGAGACCCCCTTGGAAAAAAACTGGCCAAGATCTAGAAAGATCTTCCAAATACTCCTAAGAACTCCTTCCGCTTCACCACCCATTTCGAGACAGACCAGACAATCGATTCAACTGCCTCTTTTACTGATTTACTAGTATTTTGAAAAACTCTCTTATTTCTTTCC…
g00008t00097	1957	A	C	147	0.2245	187	0.1818	82	0.1707	AB	AB	AB	TTTCCAAAGTTAACAACTCATGACAACCAATAAGAAGAGCATAAACTTCTGCATCATTAGCACTTAGAGAACCCACAGGTCCCGTGAAATTTCTAAACACTTTACCTTTCCAATCTCTGATAACTCCTCCAATACCACCCCTTTGCGAAGAGTGAAGAAAACTGCCATCAAAGTTTAATTTTAAAACACCATTGGTAGGAGTTGTCCAAAGACTTTTTCTGAACAAAGAAACCTGGAGACCCCCTTGGAAAAAAACTGGCCAAGATCTAGAAAGATCTTCCAAATACTCCTAAGAACTCCTTCCGCTTCACCACCCATTTCGAGACAGACCAGACAATCGATTCAACTGCCTCTTTTACTGATTTACTAGTATTTTGAAAAACTCTCTTATTTCTTTCC…
g00008t00097	196	T	G	181	0.989	190	0.9632	99	0.9798	AB	AB	AB	TTTCCAAAGTTAACAACTCATGACAACCAATAAGAAGAGCATAAACTTCTGCATCATTAGCACTTAGAGAACCCACAGGTCCCGTGAAATTTCTAAACACTTTACCTTTCCAATCTCTGATAACTCCTCCAATACCACCCCTTTGCGAAGAGTGAAGAAAACTGCCATCAAAGTTTAATTTTAAAACACCATTGGTAGGAGTTGTCCAAAGACTTTTTCTGAACAAAGAAACCTGGAGACCCCCTTGGAAAAAAACTGGCCAAGATCTAGAAAGATCTTCCAAATACTCCTAAGAACTCCTTCCGCTTCACCACCCATTTCGAGACAGACCAGACAATCGATTCAACTGCCTCTTTTACTGATTTACTAGTATTTTGAAAAACTCTCTTATTTCTTTCC…
g00008t00097	1964	G	A	149	0.5168	180	0.4611	77	0.3896	AB	AB	AB	TTTCCAAAGTTAACAACTCATGACAACCAATAAGAAGAGCATAAACTTCTGCATCATTAGCACTTAGAGAACCCACAGGTCCCGTGAAATTTCTAAACACTTTACCTTTCCAATCTCTGATAACTCCTCCAATACCACCCCTTTGCGAAGAGTGAAGAAAACTGCCATCAAAGTTTAATTTTAAAACACCATTGGTAGGAGTTGTCCAAAGACTTTTTCTGAACAAAGAAACCTGGAGACCCCCTTGGAAAAAAACTGGCCAAGATCTAGAAAGATCTTCCAAATACTCCTAAGAACTCCTTCCGCTTCACCACCCATTTCGAGACAGACCAGACAATCGATTCAACTGCCTCTTTTACTGATTTACTAGTATTTTGAAAAACTCTCTTATTTCTTTCC…
g00008t00097	1983	C	T	151	0.1921	189	0.1905	85	0.2706	AB	AB	AB	TTTCCAAAGTTAACAACTCATGACAACCAATAAGAAGAGCATAAACTTCTGCATCATTAGCACTTAGAGAACCCACAGGTCCCGTGAAATTTCTAAACACTTTACCTTTCCAATCTCTGATAACTCCTCCAATACCACCCCTTTGCGAAGAGTGAAGAAAACTGCCATCAAAGTTTAATTTTAAAACACCATTGGTAGGAGTTGTCCAAAGACTTTTTCTGAACAAAGAAACCTGGAGACCCCCTTGGAAAAAAACTGGCCAAGATCTAGAAAGATCTTCCAAATACTCCTAAGAACTCCTTCCGCTTCACCACCCATTTCGAGACAGACCAGACAATCGATTCAACTGCCTCTTTTACTGATTTACTAGTATTTTGAAAAACTCTCTTATTTCTTTCC…
g00008t00097	2003	T	G	144	0.6528	173	0.5723	85	0.7412	AB	AB	AB	TTTCCAAAGTTAACAACTCATGACAACCAATAAGAAGAGCATAAACTTCTGCATCATTAGCACTTAGAGAACCCACAGGTCCCGTGAAATTTCTAAACACTTTACCTTTCCAATCTCTGATAACTCCTCCAATACCACCCCTTTGCGAAGAGTGAAGAAAACTGCCATCAAAGTTTAATTTTAAAACACCATTGGTAGGAGTTGTCCAAAGACTTTTTCTGAACAAAGAAACCTGGAGACCCCCTTGGAAAAAAACTGGCCAAGATCTAGAAAGATCTTCCAAATACTCCTAAGAACTCCTTCCGCTTCACCACCCATTTCGAGACAGACCAGACAATCGATTCAACTGCCTCTTTTACTGATTTACTAGTATTTTGAAAAACTCTCTTATTTCTTTCC…
g00008t00097	2014	A	T	138	0.2098	152	0.1627	88	0.1099	AB	AB	AB	TTTCCAAAGTTAACAACTCATGACAACCAATAAGAAGAGCATAAACTTCTGCATCATTAGCACTTAGAGAACCCACAGGTCCCGTGAAATTTCTAAACACTTTACCTTTCCAATCTCTGATAACTCCTCCAATACCACCCCTTTGCGAAGAGTGAAGAAAACTGCCATCAAAGTTTAATTTTAAAACACCATTGGTAGGAGTTGTCCAAAGACTTTTTCTGAACAAAGAAACCTGGAGACCCCCTTGGAAAAAAACTGGCCAAGATCTAGAAAGATCTTCCAAATACTCCTAAGAACTCCTTCCGCTTCACCACCCATTTCGAGACAGACCAGACAATCGATTCAACTGCCTCTTTTACTGATTTACTAGTATTTTGAAAAACTCTCTTATTTCTTTCC…
g00008t00097	203	T	C	178	0.2191	178	0.3427	94	0.1277	AB	AB	AB	TTTCCAAAGTTAACAACTCATGACAACCAATAAGAAGAGCATAAACTTCTGCATCATTAGCACTTAGAGAACCCACAGGTCCCGTGAAATTTCTAAACACTTTACCTTTCCAATCTCTGATAACTCCTCCAATACCACCCCTTTGCGAAGAGTGAAGAAAACTGCCATCAAAGTTTAATTTTAAAACACCATTGGTAGGAGTTGTCCAAAGACTTTTTCTGAACAAAGAAACCTGGAGACCCCCTTGGAAAAAAACTGGCCAAGATCTAGAAAGATCTTCCAAATACTCCTAAGAACTCCTTCCGCTTCACCACCCATTTCGAGACAGACCAGACAATCGATTCAACTGCCTCTTTTACTGATTTACTAGTATTTTGAAAAACTCTCTTATTTCTTTCC…
g00008t00097	2030	C	T	137	0.0876	158	0.0759	76	0.1316	AB	AB	AB	TTTCCAAAGTTAACAACTCATGACAACCAATAAGAAGAGCATAAACTTCTGCATCATTAGCACTTAGAGAACCCACAGGTCCCGTGAAATTTCTAAACACTTTACCTTTCCAATCTCTGATAACTCCTCCAATACCACCCCTTTGCGAAGAGTGAAGAAAACTGCCATCAAAGTTTAATTTTAAAACACCATTGGTAGGAGTTGTCCAAAGACTTTTTCTGAACAAAGAAACCTGGAGACCCCCTTGGAAAAAAACTGGCCAAGATCTAGAAAGATCTTCCAAATACTCCTAAGAACTCCTTCCGCTTCACCACCCATTTCGAGACAGACCAGACAATCGATTCAACTGCCTCTTTTACTGATTTACTAGTATTTTGAAAAACTCTCTTATTTCTTTCC…
g00008t00097	2031	C	T	134	0.292	155	0.2628	69	0.1831	AB	AB	AB	TTTCCAAAGTTAACAACTCATGACAACCAATAAGAAGAGCATAAACTTCTGCATCATTAGCACTTAGAGAACCCACAGGTCCCGTGAAATTTCTAAACACTTTACCTTTCCAATCTCTGATAACTCCTCCAATACCACCCCTTTGCGAAGAGTGAAGAAAACTGCCATCAAAGTTTAATTTTAAAACACCATTGGTAGGAGTTGTCCAAAGACTTTTTCTGAACAAAGAAACCTGGAGACCCCCTTGGAAAAAAACTGGCCAAGATCTAGAAAGATCTTCCAAATACTCCTAAGAACTCCTTCCGCTTCACCACCCATTTCGAGACAGACCAGACAATCGATTCAACTGCCTCTTTTACTGATTTACTAGTATTTTGAAAAACTCTCTTATTTCTTTCC…
g00008t00097	2035	T	C	128	0.7054	144	0.7361	70	0.7143	AB	AB	AB	TTTCCAAAGTTAACAACTCATGACAACCAATAAGAAGAGCATAAACTTCTGCATCATTAGCACTTAGAGAACCCACAGGTCCCGTGAAATTTCTAAACACTTTACCTTTCCAATCTCTGATAACTCCTCCAATACCACCCCTTTGCGAAGAGTGAAGAAAACTGCCATCAAAGTTTAATTTTAAAACACCATTGGTAGGAGTTGTCCAAAGACTTTTTCTGAACAAAGAAACCTGGAGACCCCCTTGGAAAAAAACTGGCCAAGATCTAGAAAGATCTTCCAAATACTCCTAAGAACTCCTTCCGCTTCACCACCCATTTCGAGACAGACCAGACAATCGATTCAACTGCCTCTTTTACTGATTTACTAGTATTTTGAAAAACTCTCTTATTTCTTTCC…
g00008t00097	2040	A	T	138	0.2029	150	0.1667	74	0.1351	AB	AB	AB	TTTCCAAAGTTAACAACTCATGACAACCAATAAGAAGAGCATAAACTTCTGCATCATTAGCACTTAGAGAACCCACAGGTCCCGTGAAATTTCTAAACACTTTACCTTTCCAATCTCTGATAACTCCTCCAATACCACCCCTTTGCGAAGAGTGAAGAAAACTGCCATCAAAGTTTAATTTTAAAACACCATTGGTAGGAGTTGTCCAAAGACTTTTTCTGAACAAAGAAACCTGGAGACCCCCTTGGAAAAAAACTGGCCAAGATCTAGAAAGATCTTCCAAATACTCCTAAGAACTCCTTCCGCTTCACCACCCATTTCGAGACAGACCAGACAATCGATTCAACTGCCTCTTTTACTGATTTACTAGTATTTTGAAAAACTCTCTTATTTCTTTCC…
g00008t00097	2055	T	C	139	0.5108	146	0.5205	70	0.5286	AB	AB	AB	TTTCCAAAGTTAACAACTCATGACAACCAATAAGAAGAGCATAAACTTCTGCATCATTAGCACTTAGAGAACCCACAGGTCCCGTGAAATTTCTAAACACTTTACCTTTCCAATCTCTGATAACTCCTCCAATACCACCCCTTTGCGAAGAGTGAAGAAAACTGCCATCAAAGTTTAATTTTAAAACACCATTGGTAGGAGTTGTCCAAAGACTTTTTCTGAACAAAGAAACCTGGAGACCCCCTTGGAAAAAAACTGGCCAAGATCTAGAAAGATCTTCCAAATACTCCTAAGAACTCCTTCCGCTTCACCACCCATTTCGAGACAGACCAGACAATCGATTCAACTGCCTCTTTTACTGATTTACTAGTATTTTGAAAAACTCTCTTATTTCTTTCC…
g00008t00097	2056	T	G	137	0.2806	146	0.2867	71	0.2958	AB	AB	AB	TTTCCAAAGTTAACAACTCATGACAACCAATAAGAAGAGCATAAACTTCTGCATCATTAGCACTTAGAGAACCCACAGGTCCCGTGAAATTTCTAAACACTTTACCTTTCCAATCTCTGATAACTCCTCCAATACCACCCCTTTGCGAAGAGTGAAGAAAACTGCCATCAAAGTTTAATTTTAAAACACCATTGGTAGGAGTTGTCCAAAGACTTTTTCTGAACAAAGAAACCTGGAGACCCCCTTGGAAAAAAACTGGCCAAGATCTAGAAAGATCTTCCAAATACTCCTAAGAACTCCTTCCGCTTCACCACCCATTTCGAGACAGACCAGACAATCGATTCAACTGCCTCTTTTACTGATTTACTAGTATTTTGAAAAACTCTCTTATTTCTTTCC…
g00008t00097	2069	C	G	134	0.194	145	0.2313	71	0.1268	AB	AB	AB	TTTCCAAAGTTAACAACTCATGACAACCAATAAGAAGAGCATAAACTTCTGCATCATTAGCACTTAGAGAACCCACAGGTCCCGTGAAATTTCTAAACACTTTACCTTTCCAATCTCTGATAACTCCTCCAATACCACCCCTTTGCGAAGAGTGAAGAAAACTGCCATCAAAGTTTAATTTTAAAACACCATTGGTAGGAGTTGTCCAAAGACTTTTTCTGAACAAAGAAACCTGGAGACCCCCTTGGAAAAAAACTGGCCAAGATCTAGAAAGATCTTCCAAATACTCCTAAGAACTCCTTCCGCTTCACCACCCATTTCGAGACAGACCAGACAATCGATTCAACTGCCTCTTTTACTGATTTACTAGTATTTTGAAAAACTCTCTTATTTCTTTCC…
g00008t00097	2070	T	A	130	0.1923	143	0.1748	71	0.2394	AB	AB	AB	TTTCCAAAGTTAACAACTCATGACAACCAATAAGAAGAGCATAAACTTCTGCATCATTAGCACTTAGAGAACCCACAGGTCCCGTGAAATTTCTAAACACTTTACCTTTCCAATCTCTGATAACTCCTCCAATACCACCCCTTTGCGAAGAGTGAAGAAAACTGCCATCAAAGTTTAATTTTAAAACACCATTGGTAGGAGTTGTCCAAAGACTTTTTCTGAACAAAGAAACCTGGAGACCCCCTTGGAAAAAAACTGGCCAAGATCTAGAAAGATCTTCCAAATACTCCTAAGAACTCCTTCCGCTTCACCACCCATTTCGAGACAGACCAGACAATCGATTCAACTGCCTCTTTTACTGATTTACTAGTATTTTGAAAAACTCTCTTATTTCTTTCC…
g00008t00097	2080	C	T	125	0.976	149	0.906	67	0.9851	AB	AB	AB	TTTCCAAAGTTAACAACTCATGACAACCAATAAGAAGAGCATAAACTTCTGCATCATTAGCACTTAGAGAACCCACAGGTCCCGTGAAATTTCTAAACACTTTACCTTTCCAATCTCTGATAACTCCTCCAATACCACCCCTTTGCGAAGAGTGAAGAAAACTGCCATCAAAGTTTAATTTTAAAACACCATTGGTAGGAGTTGTCCAAAGACTTTTTCTGAACAAAGAAACCTGGAGACCCCCTTGGAAAAAAACTGGCCAAGATCTAGAAAGATCTTCCAAATACTCCTAAGAACTCCTTCCGCTTCACCACCCATTTCGAGACAGACCAGACAATCGATTCAACTGCCTCTTTTACTGATTTACTAGTATTTTGAAAAACTCTCTTATTTCTTTCC…
g00008t00097	2084	C	T	127	0.1969	151	0.1126	69	0.2464	AB	AB	AB	TTTCCAAAGTTAACAACTCATGACAACCAATAAGAAGAGCATAAACTTCTGCATCATTAGCACTTAGAGAACCCACAGGTCCCGTGAAATTTCTAAACACTTTACCTTTCCAATCTCTGATAACTCCTCCAATACCACCCCTTTGCGAAGAGTGAAGAAAACTGCCATCAAAGTTTAATTTTAAAACACCATTGGTAGGAGTTGTCCAAAGACTTTTTCTGAACAAAGAAACCTGGAGACCCCCTTGGAAAAAAACTGGCCAAGATCTAGAAAGATCTTCCAAATACTCCTAAGAACTCCTTCCGCTTCACCACCCATTTCGAGACAGACCAGACAATCGATTCAACTGCCTCTTTTACTGATTTACTAGTATTTTGAAAAACTCTCTTATTTCTTTCC…
g00008t00097	2098	G	A	123	0.6822	130	0.7292	75	0.6933	AB	AB	AB	TTTCCAAAGTTAACAACTCATGACAACCAATAAGAAGAGCATAAACTTCTGCATCATTAGCACTTAGAGAACCCACAGGTCCCGTGAAATTTCTAAACACTTTACCTTTCCAATCTCTGATAACTCCTCCAATACCACCCCTTTGCGAAGAGTGAAGAAAACTGCCATCAAAGTTTAATTTTAAAACACCATTGGTAGGAGTTGTCCAAAGACTTTTTCTGAACAAAGAAACCTGGAGACCCCCTTGGAAAAAAACTGGCCAAGATCTAGAAAGATCTTCCAAATACTCCTAAGAACTCCTTCCGCTTCACCACCCATTTCGAGACAGACCAGACAATCGATTCAACTGCCTCTTTTACTGATTTACTAGTATTTTGAAAAACTCTCTTATTTCTTTCC…
g00008t00097	21	T	C	27	0.7778	31	0.6286	19	0.7368	AB	AB	AB	TTTCCAAAGTTAACAACTCATGACAACCAATAAGAAGAGCATAAACTTCTGCATCATTAGCACTTAGAGAACCCACAGGTCCCGTGAAATTTCTAAACACTTTACCTTTCCAATCTCTGATAACTCCTCCAATACCACCCCTTTGCGAAGAGTGAAGAAAACTGCCATCAAAGTTTAATTTTAAAACACCATTGGTAGGAGTTGTCCAAAGACTTTTTCTGAACAAAGAAACCTGGAGACCCCCTTGGAAAAAAACTGGCCAAGATCTAGAAAGATCTTCCAAATACTCCTAAGAACTCCTTCCGCTTCACCACCCATTTCGAGACAGACCAGACAATCGATTCAACTGCCTCTTTTACTGATTTACTAGTATTTTGAAAAACTCTCTTATTTCTTTCC…
g00008t00097	2104	C	T	129	0.1473	146	0.1027	79	0.1646	AB	AB	AB	TTTCCAAAGTTAACAACTCATGACAACCAATAAGAAGAGCATAAACTTCTGCATCATTAGCACTTAGAGAACCCACAGGTCCCGTGAAATTTCTAAACACTTTACCTTTCCAATCTCTGATAACTCCTCCAATACCACCCCTTTGCGAAGAGTGAAGAAAACTGCCATCAAAGTTTAATTTTAAAACACCATTGGTAGGAGTTGTCCAAAGACTTTTTCTGAACAAAGAAACCTGGAGACCCCCTTGGAAAAAAACTGGCCAAGATCTAGAAAGATCTTCCAAATACTCCTAAGAACTCCTTCCGCTTCACCACCCATTTCGAGACAGACCAGACAATCGATTCAACTGCCTCTTTTACTGATTTACTAGTATTTTGAAAAACTCTCTTATTTCTTTCC…
g00008t00097	2109	G	T	123	0.6748	140	0.7	76	0.6579	AB	AB	AB	TTTCCAAAGTTAACAACTCATGACAACCAATAAGAAGAGCATAAACTTCTGCATCATTAGCACTTAGAGAACCCACAGGTCCCGTGAAATTTCTAAACACTTTACCTTTCCAATCTCTGATAACTCCTCCAATACCACCCCTTTGCGAAGAGTGAAGAAAACTGCCATCAAAGTTTAATTTTAAAACACCATTGGTAGGAGTTGTCCAAAGACTTTTTCTGAACAAAGAAACCTGGAGACCCCCTTGGAAAAAAACTGGCCAAGATCTAGAAAGATCTTCCAAATACTCCTAAGAACTCCTTCCGCTTCACCACCCATTTCGAGACAGACCAGACAATCGATTCAACTGCCTCTTTTACTGATTTACTAGTATTTTGAAAAACTCTCTTATTTCTTTCC…
g00008t00097	2111	G	T	122	0.6721	141	0.6879	75	0.68	AB	AB	AB	TTTCCAAAGTTAACAACTCATGACAACCAATAAGAAGAGCATAAACTTCTGCATCATTAGCACTTAGAGAACCCACAGGTCCCGTGAAATTTCTAAACACTTTACCTTTCCAATCTCTGATAACTCCTCCAATACCACCCCTTTGCGAAGAGTGAAGAAAACTGCCATCAAAGTTTAATTTTAAAACACCATTGGTAGGAGTTGTCCAAAGACTTTTTCTGAACAAAGAAACCTGGAGACCCCCTTGGAAAAAAACTGGCCAAGATCTAGAAAGATCTTCCAAATACTCCTAAGAACTCCTTCCGCTTCACCACCCATTTCGAGACAGACCAGACAATCGATTCAACTGCCTCTTTTACTGATTTACTAGTATTTTGAAAAACTCTCTTATTTCTTTCC…
g00008t00097	2177	A	G	76	0.1184	97	0.0928	61	0.2131	AB	AB	AB	TTTCCAAAGTTAACAACTCATGACAACCAATAAGAAGAGCATAAACTTCTGCATCATTAGCACTTAGAGAACCCACAGGTCCCGTGAAATTTCTAAACACTTTACCTTTCCAATCTCTGATAACTCCTCCAATACCACCCCTTTGCGAAGAGTGAAGAAAACTGCCATCAAAGTTTAATTTTAAAACACCATTGGTAGGAGTTGTCCAAAGACTTTTTCTGAACAAAGAAACCTGGAGACCCCCTTGGAAAAAAACTGGCCAAGATCTAGAAAGATCTTCCAAATACTCCTAAGAACTCCTTCCGCTTCACCACCCATTTCGAGACAGACCAGACAATCGATTCAACTGCCTCTTTTACTGATTTACTAGTATTTTGAAAAACTCTCTTATTTCTTTCC…
g00008t00097	2188	C	A	53	0.8302	86	0.4767	47	0.9787	AB	AB	AB	TTTCCAAAGTTAACAACTCATGACAACCAATAAGAAGAGCATAAACTTCTGCATCATTAGCACTTAGAGAACCCACAGGTCCCGTGAAATTTCTAAACACTTTACCTTTCCAATCTCTGATAACTCCTCCAATACCACCCCTTTGCGAAGAGTGAAGAAAACTGCCATCAAAGTTTAATTTTAAAACACCATTGGTAGGAGTTGTCCAAAGACTTTTTCTGAACAAAGAAACCTGGAGACCCCCTTGGAAAAAAACTGGCCAAGATCTAGAAAGATCTTCCAAATACTCCTAAGAACTCCTTCCGCTTCACCACCCATTTCGAGACAGACCAGACAATCGATTCAACTGCCTCTTTTACTGATTTACTAGTATTTTGAAAAACTCTCTTATTTCTTTCC…
g00008t00097	2190	G	A	52	0.3846	87	0.1149	47	0.2979	AB	AB	AB	TTTCCAAAGTTAACAACTCATGACAACCAATAAGAAGAGCATAAACTTCTGCATCATTAGCACTTAGAGAACCCACAGGTCCCGTGAAATTTCTAAACACTTTACCTTTCCAATCTCTGATAACTCCTCCAATACCACCCCTTTGCGAAGAGTGAAGAAAACTGCCATCAAAGTTTAATTTTAAAACACCATTGGTAGGAGTTGTCCAAAGACTTTTTCTGAACAAAGAAACCTGGAGACCCCCTTGGAAAAAAACTGGCCAAGATCTAGAAAGATCTTCCAAATACTCCTAAGAACTCCTTCCGCTTCACCACCCATTTCGAGACAGACCAGACAATCGATTCAACTGCCTCTTTTACTGATTTACTAGTATTTTGAAAAACTCTCTTATTTCTTTCC…
g00008t00097	2244	A	G	47	0.1277	57	0.193	33	0.2121	AB	AB	AB	TTTCCAAAGTTAACAACTCATGACAACCAATAAGAAGAGCATAAACTTCTGCATCATTAGCACTTAGAGAACCCACAGGTCCCGTGAAATTTCTAAACACTTTACCTTTCCAATCTCTGATAACTCCTCCAATACCACCCCTTTGCGAAGAGTGAAGAAAACTGCCATCAAAGTTTAATTTTAAAACACCATTGGTAGGAGTTGTCCAAAGACTTTTTCTGAACAAAGAAACCTGGAGACCCCCTTGGAAAAAAACTGGCCAAGATCTAGAAAGATCTTCCAAATACTCCTAAGAACTCCTTCCGCTTCACCACCCATTTCGAGACAGACCAGACAATCGATTCAACTGCCTCTTTTACTGATTTACTAGTATTTTGAAAAACTCTCTTATTTCTTTCC…
g00008t00097	2298	T	C	45	0.7556	50	0.08	17	0.9412	AB	AB	AB	TTTCCAAAGTTAACAACTCATGACAACCAATAAGAAGAGCATAAACTTCTGCATCATTAGCACTTAGAGAACCCACAGGTCCCGTGAAATTTCTAAACACTTTACCTTTCCAATCTCTGATAACTCCTCCAATACCACCCCTTTGCGAAGAGTGAAGAAAACTGCCATCAAAGTTTAATTTTAAAACACCATTGGTAGGAGTTGTCCAAAGACTTTTTCTGAACAAAGAAACCTGGAGACCCCCTTGGAAAAAAACTGGCCAAGATCTAGAAAGATCTTCCAAATACTCCTAAGAACTCCTTCCGCTTCACCACCCATTTCGAGACAGACCAGACAATCGATTCAACTGCCTCTTTTACTGATTTACTAGTATTTTGAAAAACTCTCTTATTTCTTTCC…
g00008t00097	2310	C	T	46	0.0652	55	0	32	0.25	AB	AA	AB	TTTCCAAAGTTAACAACTCATGACAACCAATAAGAAGAGCATAAACTTCTGCATCATTAGCACTTAGAGAACCCACAGGTCCCGTGAAATTTCTAAACACTTTACCTTTCCAATCTCTGATAACTCCTCCAATACCACCCCTTTGCGAAGAGTGAAGAAAACTGCCATCAAAGTTTAATTTTAAAACACCATTGGTAGGAGTTGTCCAAAGACTTTTTCTGAACAAAGAAACCTGGAGACCCCCTTGGAAAAAAACTGGCCAAGATCTAGAAAGATCTTCCAAATACTCCTAAGAACTCCTTCCGCTTCACCACCCATTTCGAGACAGACCAGACAATCGATTCAACTGCCTCTTTTACTGATTTACTAGTATTTTGAAAAACTCTCTTATTTCTTTCC…
g00008t00097	2318	C	T	46	0.1304	59	0.0508	35	0.2857	AB	AB	AB	TTTCCAAAGTTAACAACTCATGACAACCAATAAGAAGAGCATAAACTTCTGCATCATTAGCACTTAGAGAACCCACAGGTCCCGTGAAATTTCTAAACACTTTACCTTTCCAATCTCTGATAACTCCTCCAATACCACCCCTTTGCGAAGAGTGAAGAAAACTGCCATCAAAGTTTAATTTTAAAACACCATTGGTAGGAGTTGTCCAAAGACTTTTTCTGAACAAAGAAACCTGGAGACCCCCTTGGAAAAAAACTGGCCAAGATCTAGAAAGATCTTCCAAATACTCCTAAGAACTCCTTCCGCTTCACCACCCATTTCGAGACAGACCAGACAATCGATTCAACTGCCTCTTTTACTGATTTACTAGTATTTTGAAAAACTCTCTTATTTCTTTCC…
g00008t00097	2340	G	T	41	0.3256	60	0	28	0.0357	AB	AA	AB	TTTCCAAAGTTAACAACTCATGACAACCAATAAGAAGAGCATAAACTTCTGCATCATTAGCACTTAGAGAACCCACAGGTCCCGTGAAATTTCTAAACACTTTACCTTTCCAATCTCTGATAACTCCTCCAATACCACCCCTTTGCGAAGAGTGAAGAAAACTGCCATCAAAGTTTAATTTTAAAACACCATTGGTAGGAGTTGTCCAAAGACTTTTTCTGAACAAAGAAACCTGGAGACCCCCTTGGAAAAAAACTGGCCAAGATCTAGAAAGATCTTCCAAATACTCCTAAGAACTCCTTCCGCTTCACCACCCATTTCGAGACAGACCAGACAATCGATTCAACTGCCTCTTTTACTGATTTACTAGTATTTTGAAAAACTCTCTTATTTCTTTCC…
g00008t00097	2349	A	G	45	0.6889	64	0.1875	21	0.9048	AB	AB	AB	TTTCCAAAGTTAACAACTCATGACAACCAATAAGAAGAGCATAAACTTCTGCATCATTAGCACTTAGAGAACCCACAGGTCCCGTGAAATTTCTAAACACTTTACCTTTCCAATCTCTGATAACTCCTCCAATACCACCCCTTTGCGAAGAGTGAAGAAAACTGCCATCAAAGTTTAATTTTAAAACACCATTGGTAGGAGTTGTCCAAAGACTTTTTCTGAACAAAGAAACCTGGAGACCCCCTTGGAAAAAAACTGGCCAAGATCTAGAAAGATCTTCCAAATACTCCTAAGAACTCCTTCCGCTTCACCACCCATTTCGAGACAGACCAGACAATCGATTCAACTGCCTCTTTTACTGATTTACTAGTATTTTGAAAAACTCTCTTATTTCTTTCC…
g00008t00097	2367	T	G	68	0.3188	84	0.2247	27	0.5714	AB	AB	AB	TTTCCAAAGTTAACAACTCATGACAACCAATAAGAAGAGCATAAACTTCTGCATCATTAGCACTTAGAGAACCCACAGGTCCCGTGAAATTTCTAAACACTTTACCTTTCCAATCTCTGATAACTCCTCCAATACCACCCCTTTGCGAAGAGTGAAGAAAACTGCCATCAAAGTTTAATTTTAAAACACCATTGGTAGGAGTTGTCCAAAGACTTTTTCTGAACAAAGAAACCTGGAGACCCCCTTGGAAAAAAACTGGCCAAGATCTAGAAAGATCTTCCAAATACTCCTAAGAACTCCTTCCGCTTCACCACCCATTTCGAGACAGACCAGACAATCGATTCAACTGCCTCTTTTACTGATTTACTAGTATTTTGAAAAACTCTCTTATTTCTTTCC…
g00008t00097	237	A	C	115	0.8175	141	0.9592	50	0.7463	AB	AB	AB	TTTCCAAAGTTAACAACTCATGACAACCAATAAGAAGAGCATAAACTTCTGCATCATTAGCACTTAGAGAACCCACAGGTCCCGTGAAATTTCTAAACACTTTACCTTTCCAATCTCTGATAACTCCTCCAATACCACCCCTTTGCGAAGAGTGAAGAAAACTGCCATCAAAGTTTAATTTTAAAACACCATTGGTAGGAGTTGTCCAAAGACTTTTTCTGAACAAAGAAACCTGGAGACCCCCTTGGAAAAAAACTGGCCAAGATCTAGAAAGATCTTCCAAATACTCCTAAGAACTCCTTCCGCTTCACCACCCATTTCGAGACAGACCAGACAATCGATTCAACTGCCTCTTTTACTGATTTACTAGTATTTTGAAAAACTCTCTTATTTCTTTCC…
g00008t00097	2371	T	C	77	0.3766	91	0.3261	36	0.5405	AB	AB	AB	TTTCCAAAGTTAACAACTCATGACAACCAATAAGAAGAGCATAAACTTCTGCATCATTAGCACTTAGAGAACCCACAGGTCCCGTGAAATTTCTAAACACTTTACCTTTCCAATCTCTGATAACTCCTCCAATACCACCCCTTTGCGAAGAGTGAAGAAAACTGCCATCAAAGTTTAATTTTAAAACACCATTGGTAGGAGTTGTCCAAAGACTTTTTCTGAACAAAGAAACCTGGAGACCCCCTTGGAAAAAAACTGGCCAAGATCTAGAAAGATCTTCCAAATACTCCTAAGAACTCCTTCCGCTTCACCACCCATTTCGAGACAGACCAGACAATCGATTCAACTGCCTCTTTTACTGATTTACTAGTATTTTGAAAAACTCTCTTATTTCTTTCC…
g00008t00097	2372	G	A	73	0.1899	87	0.0978	33	0.1892	AB	AB	AB	TTTCCAAAGTTAACAACTCATGACAACCAATAAGAAGAGCATAAACTTCTGCATCATTAGCACTTAGAGAACCCACAGGTCCCGTGAAATTTCTAAACACTTTACCTTTCCAATCTCTGATAACTCCTCCAATACCACCCCTTTGCGAAGAGTGAAGAAAACTGCCATCAAAGTTTAATTTTAAAACACCATTGGTAGGAGTTGTCCAAAGACTTTTTCTGAACAAAGAAACCTGGAGACCCCCTTGGAAAAAAACTGGCCAAGATCTAGAAAGATCTTCCAAATACTCCTAAGAACTCCTTCCGCTTCACCACCCATTTCGAGACAGACCAGACAATCGATTCAACTGCCTCTTTTACTGATTTACTAGTATTTTGAAAAACTCTCTTATTTCTTTCC…
g00008t00097	2375	G	C	84	0.1264	112	0.0614	54	0.0536	AB	AB	AB	TTTCCAAAGTTAACAACTCATGACAACCAATAAGAAGAGCATAAACTTCTGCATCATTAGCACTTAGAGAACCCACAGGTCCCGTGAAATTTCTAAACACTTTACCTTTCCAATCTCTGATAACTCCTCCAATACCACCCCTTTGCGAAGAGTGAAGAAAACTGCCATCAAAGTTTAATTTTAAAACACCATTGGTAGGAGTTGTCCAAAGACTTTTTCTGAACAAAGAAACCTGGAGACCCCCTTGGAAAAAAACTGGCCAAGATCTAGAAAGATCTTCCAAATACTCCTAAGAACTCCTTCCGCTTCACCACCCATTTCGAGACAGACCAGACAATCGATTCAACTGCCTCTTTTACTGATTTACTAGTATTTTGAAAAACTCTCTTATTTCTTTCC…
g00008t00097	2377	T	C	108	0.4404	127	0.375	78	0.575	AB	AB	AB	TTTCCAAAGTTAACAACTCATGACAACCAATAAGAAGAGCATAAACTTCTGCATCATTAGCACTTAGAGAACCCACAGGTCCCGTGAAATTTCTAAACACTTTACCTTTCCAATCTCTGATAACTCCTCCAATACCACCCCTTTGCGAAGAGTGAAGAAAACTGCCATCAAAGTTTAATTTTAAAACACCATTGGTAGGAGTTGTCCAAAGACTTTTTCTGAACAAAGAAACCTGGAGACCCCCTTGGAAAAAAACTGGCCAAGATCTAGAAAGATCTTCCAAATACTCCTAAGAACTCCTTCCGCTTCACCACCCATTTCGAGACAGACCAGACAATCGATTCAACTGCCTCTTTTACTGATTTACTAGTATTTTGAAAAACTCTCTTATTTCTTTCC…
g00008t00097	238	G	A	153	0.0392	162	0.2654	75	0	AB	AB	AA	TTTCCAAAGTTAACAACTCATGACAACCAATAAGAAGAGCATAAACTTCTGCATCATTAGCACTTAGAGAACCCACAGGTCCCGTGAAATTTCTAAACACTTTACCTTTCCAATCTCTGATAACTCCTCCAATACCACCCCTTTGCGAAGAGTGAAGAAAACTGCCATCAAAGTTTAATTTTAAAACACCATTGGTAGGAGTTGTCCAAAGACTTTTTCTGAACAAAGAAACCTGGAGACCCCCTTGGAAAAAAACTGGCCAAGATCTAGAAAGATCTTCCAAATACTCCTAAGAACTCCTTCCGCTTCACCACCCATTTCGAGACAGACCAGACAATCGATTCAACTGCCTCTTTTACTGATTTACTAGTATTTTGAAAAACTCTCTTATTTCTTTCC…
g00008t00097	2385	A	G	124	0.2	152	0.1592	143	0.2701	AB	AB	AB	TTTCCAAAGTTAACAACTCATGACAACCAATAAGAAGAGCATAAACTTCTGCATCATTAGCACTTAGAGAACCCACAGGTCCCGTGAAATTTCTAAACACTTTACCTTTCCAATCTCTGATAACTCCTCCAATACCACCCCTTTGCGAAGAGTGAAGAAAACTGCCATCAAAGTTTAATTTTAAAACACCATTGGTAGGAGTTGTCCAAAGACTTTTTCTGAACAAAGAAACCTGGAGACCCCCTTGGAAAAAAACTGGCCAAGATCTAGAAAGATCTTCCAAATACTCCTAAGAACTCCTTCCGCTTCACCACCCATTTCGAGACAGACCAGACAATCGATTCAACTGCCTCTTTTACTGATTTACTAGTATTTTGAAAAACTCTCTTATTTCTTTCC…
g00008t00097	2399	T	A	432	0.7823	497	0.748	856	0.861	AB	AB	AB	TTTCCAAAGTTAACAACTCATGACAACCAATAAGAAGAGCATAAACTTCTGCATCATTAGCACTTAGAGAACCCACAGGTCCCGTGAAATTTCTAAACACTTTACCTTTCCAATCTCTGATAACTCCTCCAATACCACCCCTTTGCGAAGAGTGAAGAAAACTGCCATCAAAGTTTAATTTTAAAACACCATTGGTAGGAGTTGTCCAAAGACTTTTTCTGAACAAAGAAACCTGGAGACCCCCTTGGAAAAAAACTGGCCAAGATCTAGAAAGATCTTCCAAATACTCCTAAGAACTCCTTCCGCTTCACCACCCATTTCGAGACAGACCAGACAATCGATTCAACTGCCTCTTTTACTGATTTACTAGTATTTTGAAAAACTCTCTTATTTCTTTCC…
g00008t00097	2409	T	C	557	0.7063	598	0.679	1163	0.7417	AB	AB	AB	TTTCCAAAGTTAACAACTCATGACAACCAATAAGAAGAGCATAAACTTCTGCATCATTAGCACTTAGAGAACCCACAGGTCCCGTGAAATTTCTAAACACTTTACCTTTCCAATCTCTGATAACTCCTCCAATACCACCCCTTTGCGAAGAGTGAAGAAAACTGCCATCAAAGTTTAATTTTAAAACACCATTGGTAGGAGTTGTCCAAAGACTTTTTCTGAACAAAGAAACCTGGAGACCCCCTTGGAAAAAAACTGGCCAAGATCTAGAAAGATCTTCCAAATACTCCTAAGAACTCCTTCCGCTTCACCACCCATTTCGAGACAGACCAGACAATCGATTCAACTGCCTCTTTTACTGATTTACTAGTATTTTGAAAAACTCTCTTATTTCTTTCC…
g00008t00097	2420	T	A	701	0.2393	759	0.2666	1469	0.2242	AB	AB	AB	TTTCCAAAGTTAACAACTCATGACAACCAATAAGAAGAGCATAAACTTCTGCATCATTAGCACTTAGAGAACCCACAGGTCCCGTGAAATTTCTAAACACTTTACCTTTCCAATCTCTGATAACTCCTCCAATACCACCCCTTTGCGAAGAGTGAAGAAAACTGCCATCAAAGTTTAATTTTAAAACACCATTGGTAGGAGTTGTCCAAAGACTTTTTCTGAACAAAGAAACCTGGAGACCCCCTTGGAAAAAAACTGGCCAAGATCTAGAAAGATCTTCCAAATACTCCTAAGAACTCCTTCCGCTTCACCACCCATTTCGAGACAGACCAGACAATCGATTCAACTGCCTCTTTTACTGATTTACTAGTATTTTGAAAAACTCTCTTATTTCTTTCC…
g00008t00097	2433	G	A	841	0.3163	909	0.2234	1671	0.2883	AB	AB	AB	TTTCCAAAGTTAACAACTCATGACAACCAATAAGAAGAGCATAAACTTCTGCATCATTAGCACTTAGAGAACCCACAGGTCCCGTGAAATTTCTAAACACTTTACCTTTCCAATCTCTGATAACTCCTCCAATACCACCCCTTTGCGAAGAGTGAAGAAAACTGCCATCAAAGTTTAATTTTAAAACACCATTGGTAGGAGTTGTCCAAAGACTTTTTCTGAACAAAGAAACCTGGAGACCCCCTTGGAAAAAAACTGGCCAAGATCTAGAAAGATCTTCCAAATACTCCTAAGAACTCCTTCCGCTTCACCACCCATTTCGAGACAGACCAGACAATCGATTCAACTGCCTCTTTTACTGATTTACTAGTATTTTGAAAAACTCTCTTATTTCTTTCC…
g00008t00097	244	C	G	182	0.1264	194	0.2165	91	0.1209	AB	AB	AB	TTTCCAAAGTTAACAACTCATGACAACCAATAAGAAGAGCATAAACTTCTGCATCATTAGCACTTAGAGAACCCACAGGTCCCGTGAAATTTCTAAACACTTTACCTTTCCAATCTCTGATAACTCCTCCAATACCACCCCTTTGCGAAGAGTGAAGAAAACTGCCATCAAAGTTTAATTTTAAAACACCATTGGTAGGAGTTGTCCAAAGACTTTTTCTGAACAAAGAAACCTGGAGACCCCCTTGGAAAAAAACTGGCCAAGATCTAGAAAGATCTTCCAAATACTCCTAAGAACTCCTTCCGCTTCACCACCCATTTCGAGACAGACCAGACAATCGATTCAACTGCCTCTTTTACTGATTTACTAGTATTTTGAAAAACTCTCTTATTTCTTTCC…
g00008t00097	2444	C	A	814	0.2903	870	0.1971	1621	0.2681	AB	AB	AB	TTTCCAAAGTTAACAACTCATGACAACCAATAAGAAGAGCATAAACTTCTGCATCATTAGCACTTAGAGAACCCACAGGTCCCGTGAAATTTCTAAACACTTTACCTTTCCAATCTCTGATAACTCCTCCAATACCACCCCTTTGCGAAGAGTGAAGAAAACTGCCATCAAAGTTTAATTTTAAAACACCATTGGTAGGAGTTGTCCAAAGACTTTTTCTGAACAAAGAAACCTGGAGACCCCCTTGGAAAAAAACTGGCCAAGATCTAGAAAGATCTTCCAAATACTCCTAAGAACTCCTTCCGCTTCACCACCCATTTCGAGACAGACCAGACAATCGATTCAACTGCCTCTTTTACTGATTTACTAGTATTTTGAAAAACTCTCTTATTTCTTTCC…
g00008t00097	2456	A	C	754	0.8889	832	0.9132	1463	0.9121	AB	AB	AB	TTTCCAAAGTTAACAACTCATGACAACCAATAAGAAGAGCATAAACTTCTGCATCATTAGCACTTAGAGAACCCACAGGTCCCGTGAAATTTCTAAACACTTTACCTTTCCAATCTCTGATAACTCCTCCAATACCACCCCTTTGCGAAGAGTGAAGAAAACTGCCATCAAAGTTTAATTTTAAAACACCATTGGTAGGAGTTGTCCAAAGACTTTTTCTGAACAAAGAAACCTGGAGACCCCCTTGGAAAAAAACTGGCCAAGATCTAGAAAGATCTTCCAAATACTCCTAAGAACTCCTTCCGCTTCACCACCCATTTCGAGACAGACCAGACAATCGATTCAACTGCCTCTTTTACTGATTTACTAGTATTTTGAAAAACTCTCTTATTTCTTTCC…
g00008t00097	2466	C	T	797	0.6479	852	0.6026	1513	0.6383	AB	AB	AB	TTTCCAAAGTTAACAACTCATGACAACCAATAAGAAGAGCATAAACTTCTGCATCATTAGCACTTAGAGAACCCACAGGTCCCGTGAAATTTCTAAACACTTTACCTTTCCAATCTCTGATAACTCCTCCAATACCACCCCTTTGCGAAGAGTGAAGAAAACTGCCATCAAAGTTTAATTTTAAAACACCATTGGTAGGAGTTGTCCAAAGACTTTTTCTGAACAAAGAAACCTGGAGACCCCCTTGGAAAAAAACTGGCCAAGATCTAGAAAGATCTTCCAAATACTCCTAAGAACTCCTTCCGCTTCACCACCCATTTCGAGACAGACCAGACAATCGATTCAACTGCCTCTTTTACTGATTTACTAGTATTTTGAAAAACTCTCTTATTTCTTTCC…
g00008t00097	2484	T	C	802	0.9466	843	0.9376	1134	0.9293	AB	AB	AB	TTTCCAAAGTTAACAACTCATGACAACCAATAAGAAGAGCATAAACTTCTGCATCATTAGCACTTAGAGAACCCACAGGTCCCGTGAAATTTCTAAACACTTTACCTTTCCAATCTCTGATAACTCCTCCAATACCACCCCTTTGCGAAGAGTGAAGAAAACTGCCATCAAAGTTTAATTTTAAAACACCATTGGTAGGAGTTGTCCAAAGACTTTTTCTGAACAAAGAAACCTGGAGACCCCCTTGGAAAAAAACTGGCCAAGATCTAGAAAGATCTTCCAAATACTCCTAAGAACTCCTTCCGCTTCACCACCCATTTCGAGACAGACCAGACAATCGATTCAACTGCCTCTTTTACTGATTTACTAGTATTTTGAAAAACTCTCTTATTTCTTTCC…
g00008t00097	2662	A	T	106	0.2925	118	0.1983	80	0.1235	AB	AB	AB	TTTCCAAAGTTAACAACTCATGACAACCAATAAGAAGAGCATAAACTTCTGCATCATTAGCACTTAGAGAACCCACAGGTCCCGTGAAATTTCTAAACACTTTACCTTTCCAATCTCTGATAACTCCTCCAATACCACCCCTTTGCGAAGAGTGAAGAAAACTGCCATCAAAGTTTAATTTTAAAACACCATTGGTAGGAGTTGTCCAAAGACTTTTTCTGAACAAAGAAACCTGGAGACCCCCTTGGAAAAAAACTGGCCAAGATCTAGAAAGATCTTCCAAATACTCCTAAGAACTCCTTCCGCTTCACCACCCATTTCGAGACAGACCAGACAATCGATTCAACTGCCTCTTTTACTGATTTACTAGTATTTTGAAAAACTCTCTTATTTCTTTCC…
g00008t00097	2663	C	T	102	0.3333	116	0.2	78	0.1605	AB	AB	AB	TTTCCAAAGTTAACAACTCATGACAACCAATAAGAAGAGCATAAACTTCTGCATCATTAGCACTTAGAGAACCCACAGGTCCCGTGAAATTTCTAAACACTTTACCTTTCCAATCTCTGATAACTCCTCCAATACCACCCCTTTGCGAAGAGTGAAGAAAACTGCCATCAAAGTTTAATTTTAAAACACCATTGGTAGGAGTTGTCCAAAGACTTTTTCTGAACAAAGAAACCTGGAGACCCCCTTGGAAAAAAACTGGCCAAGATCTAGAAAGATCTTCCAAATACTCCTAAGAACTCCTTCCGCTTCACCACCCATTTCGAGACAGACCAGACAATCGATTCAACTGCCTCTTTTACTGATTTACTAGTATTTTGAAAAACTCTCTTATTTCTTTCC…
g00008t00097	2664	A	C	100	0.2941	117	0.188	75	0.12	AB	AB	AB	TTTCCAAAGTTAACAACTCATGACAACCAATAAGAAGAGCATAAACTTCTGCATCATTAGCACTTAGAGAACCCACAGGTCCCGTGAAATTTCTAAACACTTTACCTTTCCAATCTCTGATAACTCCTCCAATACCACCCCTTTGCGAAGAGTGAAGAAAACTGCCATCAAAGTTTAATTTTAAAACACCATTGGTAGGAGTTGTCCAAAGACTTTTTCTGAACAAAGAAACCTGGAGACCCCCTTGGAAAAAAACTGGCCAAGATCTAGAAAGATCTTCCAAATACTCCTAAGAACTCCTTCCGCTTCACCACCCATTTCGAGACAGACCAGACAATCGATTCAACTGCCTCTTTTACTGATTTACTAGTATTTTGAAAAACTCTCTTATTTCTTTCC…
g00008t00097	2681	T	A	803	0.3558	835	0.4572	1152	0.3199	AB	AB	AB	TTTCCAAAGTTAACAACTCATGACAACCAATAAGAAGAGCATAAACTTCTGCATCATTAGCACTTAGAGAACCCACAGGTCCCGTGAAATTTCTAAACACTTTACCTTTCCAATCTCTGATAACTCCTCCAATACCACCCCTTTGCGAAGAGTGAAGAAAACTGCCATCAAAGTTTAATTTTAAAACACCATTGGTAGGAGTTGTCCAAAGACTTTTTCTGAACAAAGAAACCTGGAGACCCCCTTGGAAAAAAACTGGCCAAGATCTAGAAAGATCTTCCAAATACTCCTAAGAACTCCTTCCGCTTCACCACCCATTTCGAGACAGACCAGACAATCGATTCAACTGCCTCTTTTACTGATTTACTAGTATTTTGAAAAACTCTCTTATTTCTTTCC…
g00008t00097	2694	A	G	1213	0.2975	1277	0.3612	1412	0.234	AB	AB	AB	TTTCCAAAGTTAACAACTCATGACAACCAATAAGAAGAGCATAAACTTCTGCATCATTAGCACTTAGAGAACCCACAGGTCCCGTGAAATTTCTAAACACTTTACCTTTCCAATCTCTGATAACTCCTCCAATACCACCCCTTTGCGAAGAGTGAAGAAAACTGCCATCAAAGTTTAATTTTAAAACACCATTGGTAGGAGTTGTCCAAAGACTTTTTCTGAACAAAGAAACCTGGAGACCCCCTTGGAAAAAAACTGGCCAAGATCTAGAAAGATCTTCCAAATACTCCTAAGAACTCCTTCCGCTTCACCACCCATTTCGAGACAGACCAGACAATCGATTCAACTGCCTCTTTTACTGATTTACTAGTATTTTGAAAAACTCTCTTATTTCTTTCC…
g00008t00097	2709	A	G	1473	0.5444	1484	0.6269	1483	0.4923	AB	AB	AB	TTTCCAAAGTTAACAACTCATGACAACCAATAAGAAGAGCATAAACTTCTGCATCATTAGCACTTAGAGAACCCACAGGTCCCGTGAAATTTCTAAACACTTTACCTTTCCAATCTCTGATAACTCCTCCAATACCACCCCTTTGCGAAGAGTGAAGAAAACTGCCATCAAAGTTTAATTTTAAAACACCATTGGTAGGAGTTGTCCAAAGACTTTTTCTGAACAAAGAAACCTGGAGACCCCCTTGGAAAAAAACTGGCCAAGATCTAGAAAGATCTTCCAAATACTCCTAAGAACTCCTTCCGCTTCACCACCCATTTCGAGACAGACCAGACAATCGATTCAACTGCCTCTTTTACTGATTTACTAGTATTTTGAAAAACTCTCTTATTTCTTTCC…
g00008t00097	2710	G	A	1407	0.5836	1442	0.6616	1492	0.5812	AB	AB	AB	TTTCCAAAGTTAACAACTCATGACAACCAATAAGAAGAGCATAAACTTCTGCATCATTAGCACTTAGAGAACCCACAGGTCCCGTGAAATTTCTAAACACTTTACCTTTCCAATCTCTGATAACTCCTCCAATACCACCCCTTTGCGAAGAGTGAAGAAAACTGCCATCAAAGTTTAATTTTAAAACACCATTGGTAGGAGTTGTCCAAAGACTTTTTCTGAACAAAGAAACCTGGAGACCCCCTTGGAAAAAAACTGGCCAAGATCTAGAAAGATCTTCCAAATACTCCTAAGAACTCCTTCCGCTTCACCACCCATTTCGAGACAGACCAGACAATCGATTCAACTGCCTCTTTTACTGATTTACTAGTATTTTGAAAAACTCTCTTATTTCTTTCC…
g00008t00097	2726	G	A	1741	0.2336	1742	0.2773	1595	0.1905	AB	AB	AB	TTTCCAAAGTTAACAACTCATGACAACCAATAAGAAGAGCATAAACTTCTGCATCATTAGCACTTAGAGAACCCACAGGTCCCGTGAAATTTCTAAACACTTTACCTTTCCAATCTCTGATAACTCCTCCAATACCACCCCTTTGCGAAGAGTGAAGAAAACTGCCATCAAAGTTTAATTTTAAAACACCATTGGTAGGAGTTGTCCAAAGACTTTTTCTGAACAAAGAAACCTGGAGACCCCCTTGGAAAAAAACTGGCCAAGATCTAGAAAGATCTTCCAAATACTCCTAAGAACTCCTTCCGCTTCACCACCCATTTCGAGACAGACCAGACAATCGATTCAACTGCCTCTTTTACTGATTTACTAGTATTTTGAAAAACTCTCTTATTTCTTTCC…
g00008t00097	2762	C	T	1938	0.3451	1940	0.2916	1877	0.3692	AB	AB	AB	TTTCCAAAGTTAACAACTCATGACAACCAATAAGAAGAGCATAAACTTCTGCATCATTAGCACTTAGAGAACCCACAGGTCCCGTGAAATTTCTAAACACTTTACCTTTCCAATCTCTGATAACTCCTCCAATACCACCCCTTTGCGAAGAGTGAAGAAAACTGCCATCAAAGTTTAATTTTAAAACACCATTGGTAGGAGTTGTCCAAAGACTTTTTCTGAACAAAGAAACCTGGAGACCCCCTTGGAAAAAAACTGGCCAAGATCTAGAAAGATCTTCCAAATACTCCTAAGAACTCCTTCCGCTTCACCACCCATTTCGAGACAGACCAGACAATCGATTCAACTGCCTCTTTTACTGATTTACTAGTATTTTGAAAAACTCTCTTATTTCTTTCC…
g00008t00097	2778	C	T	1873	0.2621	1909	0.2253	1633	0.219	AB	AB	AB	TTTCCAAAGTTAACAACTCATGACAACCAATAAGAAGAGCATAAACTTCTGCATCATTAGCACTTAGAGAACCCACAGGTCCCGTGAAATTTCTAAACACTTTACCTTTCCAATCTCTGATAACTCCTCCAATACCACCCCTTTGCGAAGAGTGAAGAAAACTGCCATCAAAGTTTAATTTTAAAACACCATTGGTAGGAGTTGTCCAAAGACTTTTTCTGAACAAAGAAACCTGGAGACCCCCTTGGAAAAAAACTGGCCAAGATCTAGAAAGATCTTCCAAATACTCCTAAGAACTCCTTCCGCTTCACCACCCATTTCGAGACAGACCAGACAATCGATTCAACTGCCTCTTTTACTGATTTACTAGTATTTTGAAAAACTCTCTTATTTCTTTCC…
g00008t00097	2783	A	C	1863	0.3781	1894	0.4184	1775	0.3951	AB	AB	AB	TTTCCAAAGTTAACAACTCATGACAACCAATAAGAAGAGCATAAACTTCTGCATCATTAGCACTTAGAGAACCCACAGGTCCCGTGAAATTTCTAAACACTTTACCTTTCCAATCTCTGATAACTCCTCCAATACCACCCCTTTGCGAAGAGTGAAGAAAACTGCCATCAAAGTTTAATTTTAAAACACCATTGGTAGGAGTTGTCCAAAGACTTTTTCTGAACAAAGAAACCTGGAGACCCCCTTGGAAAAAAACTGGCCAAGATCTAGAAAGATCTTCCAAATACTCCTAAGAACTCCTTCCGCTTCACCACCCATTTCGAGACAGACCAGACAATCGATTCAACTGCCTCTTTTACTGATTTACTAGTATTTTGAAAAACTCTCTTATTTCTTTCC…
g00008t00097	2789	A	G	1830	0.3489	1858	0.3177	1947	0.2862	AB	AB	AB	TTTCCAAAGTTAACAACTCATGACAACCAATAAGAAGAGCATAAACTTCTGCATCATTAGCACTTAGAGAACCCACAGGTCCCGTGAAATTTCTAAACACTTTACCTTTCCAATCTCTGATAACTCCTCCAATACCACCCCTTTGCGAAGAGTGAAGAAAACTGCCATCAAAGTTTAATTTTAAAACACCATTGGTAGGAGTTGTCCAAAGACTTTTTCTGAACAAAGAAACCTGGAGACCCCCTTGGAAAAAAACTGGCCAAGATCTAGAAAGATCTTCCAAATACTCCTAAGAACTCCTTCCGCTTCACCACCCATTTCGAGACAGACCAGACAATCGATTCAACTGCCTCTTTTACTGATTTACTAGTATTTTGAAAAACTCTCTTATTTCTTTCC…
g00008t00097	2800	G	A	1763	0.3142	1785	0.2693	1926	0.2643	AB	AB	AB	TTTCCAAAGTTAACAACTCATGACAACCAATAAGAAGAGCATAAACTTCTGCATCATTAGCACTTAGAGAACCCACAGGTCCCGTGAAATTTCTAAACACTTTACCTTTCCAATCTCTGATAACTCCTCCAATACCACCCCTTTGCGAAGAGTGAAGAAAACTGCCATCAAAGTTTAATTTTAAAACACCATTGGTAGGAGTTGTCCAAAGACTTTTTCTGAACAAAGAAACCTGGAGACCCCCTTGGAAAAAAACTGGCCAAGATCTAGAAAGATCTTCCAAATACTCCTAAGAACTCCTTCCGCTTCACCACCCATTTCGAGACAGACCAGACAATCGATTCAACTGCCTCTTTTACTGATTTACTAGTATTTTGAAAAACTCTCTTATTTCTTTCC…
g00008t00097	2804	A	C	1688	0.5569	1687	0.5076	1896	0.4971	AB	AB	AB	TTTCCAAAGTTAACAACTCATGACAACCAATAAGAAGAGCATAAACTTCTGCATCATTAGCACTTAGAGAACCCACAGGTCCCGTGAAATTTCTAAACACTTTACCTTTCCAATCTCTGATAACTCCTCCAATACCACCCCTTTGCGAAGAGTGAAGAAAACTGCCATCAAAGTTTAATTTTAAAACACCATTGGTAGGAGTTGTCCAAAGACTTTTTCTGAACAAAGAAACCTGGAGACCCCCTTGGAAAAAAACTGGCCAAGATCTAGAAAGATCTTCCAAATACTCCTAAGAACTCCTTCCGCTTCACCACCCATTTCGAGACAGACCAGACAATCGATTCAACTGCCTCTTTTACTGATTTACTAGTATTTTGAAAAACTCTCTTATTTCTTTCC…
g00008t00097	2850	C	T	1375	0.7001	1475	0.6759	1796	0.658	AB	AB	AB	TTTCCAAAGTTAACAACTCATGACAACCAATAAGAAGAGCATAAACTTCTGCATCATTAGCACTTAGAGAACCCACAGGTCCCGTGAAATTTCTAAACACTTTACCTTTCCAATCTCTGATAACTCCTCCAATACCACCCCTTTGCGAAGAGTGAAGAAAACTGCCATCAAAGTTTAATTTTAAAACACCATTGGTAGGAGTTGTCCAAAGACTTTTTCTGAACAAAGAAACCTGGAGACCCCCTTGGAAAAAAACTGGCCAAGATCTAGAAAGATCTTCCAAATACTCCTAAGAACTCCTTCCGCTTCACCACCCATTTCGAGACAGACCAGACAATCGATTCAACTGCCTCTTTTACTGATTTACTAGTATTTTGAAAAACTCTCTTATTTCTTTCC…
g00008t00097	2882	T	G	1175	0.328	1273	0.2334	815	0.2283	AB	AB	AB	TTTCCAAAGTTAACAACTCATGACAACCAATAAGAAGAGCATAAACTTCTGCATCATTAGCACTTAGAGAACCCACAGGTCCCGTGAAATTTCTAAACACTTTACCTTTCCAATCTCTGATAACTCCTCCAATACCACCCCTTTGCGAAGAGTGAAGAAAACTGCCATCAAAGTTTAATTTTAAAACACCATTGGTAGGAGTTGTCCAAAGACTTTTTCTGAACAAAGAAACCTGGAGACCCCCTTGGAAAAAAACTGGCCAAGATCTAGAAAGATCTTCCAAATACTCCTAAGAACTCCTTCCGCTTCACCACCCATTTCGAGACAGACCAGACAATCGATTCAACTGCCTCTTTTACTGATTTACTAGTATTTTGAAAAACTCTCTTATTTCTTTCC…
g00008t00097	2885	A	T	26	0.3333	24	0.2963	19	0.3158	AB	AB	AB	TTTCCAAAGTTAACAACTCATGACAACCAATAAGAAGAGCATAAACTTCTGCATCATTAGCACTTAGAGAACCCACAGGTCCCGTGAAATTTCTAAACACTTTACCTTTCCAATCTCTGATAACTCCTCCAATACCACCCCTTTGCGAAGAGTGAAGAAAACTGCCATCAAAGTTTAATTTTAAAACACCATTGGTAGGAGTTGTCCAAAGACTTTTTCTGAACAAAGAAACCTGGAGACCCCCTTGGAAAAAAACTGGCCAAGATCTAGAAAGATCTTCCAAATACTCCTAAGAACTCCTTCCGCTTCACCACCCATTTCGAGACAGACCAGACAATCGATTCAACTGCCTCTTTTACTGATTTACTAGTATTTTGAAAAACTCTCTTATTTCTTTCC…
g00008t00097	2894	C	T	1401	0.3175	1527	0.2727	964	0.2377	AB	AB	AB	TTTCCAAAGTTAACAACTCATGACAACCAATAAGAAGAGCATAAACTTCTGCATCATTAGCACTTAGAGAACCCACAGGTCCCGTGAAATTTCTAAACACTTTACCTTTCCAATCTCTGATAACTCCTCCAATACCACCCCTTTGCGAAGAGTGAAGAAAACTGCCATCAAAGTTTAATTTTAAAACACCATTGGTAGGAGTTGTCCAAAGACTTTTTCTGAACAAAGAAACCTGGAGACCCCCTTGGAAAAAAACTGGCCAAGATCTAGAAAGATCTTCCAAATACTCCTAAGAACTCCTTCCGCTTCACCACCCATTTCGAGACAGACCAGACAATCGATTCAACTGCCTCTTTTACTGATTTACTAGTATTTTGAAAAACTCTCTTATTTCTTTCC…
g00008t00097	2897	T	G	1409	0.3312	1553	0.2719	960	0.2261	AB	AB	AB	TTTCCAAAGTTAACAACTCATGACAACCAATAAGAAGAGCATAAACTTCTGCATCATTAGCACTTAGAGAACCCACAGGTCCCGTGAAATTTCTAAACACTTTACCTTTCCAATCTCTGATAACTCCTCCAATACCACCCCTTTGCGAAGAGTGAAGAAAACTGCCATCAAAGTTTAATTTTAAAACACCATTGGTAGGAGTTGTCCAAAGACTTTTTCTGAACAAAGAAACCTGGAGACCCCCTTGGAAAAAAACTGGCCAAGATCTAGAAAGATCTTCCAAATACTCCTAAGAACTCCTTCCGCTTCACCACCCATTTCGAGACAGACCAGACAATCGATTCAACTGCCTCTTTTACTGATTTACTAGTATTTTGAAAAACTCTCTTATTTCTTTCC…
g00008t00097	2899	T	A	1422	0.3277	1550	0.2656	948	0.2329	AB	AB	AB	TTTCCAAAGTTAACAACTCATGACAACCAATAAGAAGAGCATAAACTTCTGCATCATTAGCACTTAGAGAACCCACAGGTCCCGTGAAATTTCTAAACACTTTACCTTTCCAATCTCTGATAACTCCTCCAATACCACCCCTTTGCGAAGAGTGAAGAAAACTGCCATCAAAGTTTAATTTTAAAACACCATTGGTAGGAGTTGTCCAAAGACTTTTTCTGAACAAAGAAACCTGGAGACCCCCTTGGAAAAAAACTGGCCAAGATCTAGAAAGATCTTCCAAATACTCCTAAGAACTCCTTCCGCTTCACCACCCATTTCGAGACAGACCAGACAATCGATTCAACTGCCTCTTTTACTGATTTACTAGTATTTTGAAAAACTCTCTTATTTCTTTCC…
g00008t00097	2908	T	C	1411	0.9661	1577	0.9716	862	0.9456	AB	AB	AB	TTTCCAAAGTTAACAACTCATGACAACCAATAAGAAGAGCATAAACTTCTGCATCATTAGCACTTAGAGAACCCACAGGTCCCGTGAAATTTCTAAACACTTTACCTTTCCAATCTCTGATAACTCCTCCAATACCACCCCTTTGCGAAGAGTGAAGAAAACTGCCATCAAAGTTTAATTTTAAAACACCATTGGTAGGAGTTGTCCAAAGACTTTTTCTGAACAAAGAAACCTGGAGACCCCCTTGGAAAAAAACTGGCCAAGATCTAGAAAGATCTTCCAAATACTCCTAAGAACTCCTTCCGCTTCACCACCCATTTCGAGACAGACCAGACAATCGATTCAACTGCCTCTTTTACTGATTTACTAGTATTTTGAAAAACTCTCTTATTTCTTTCC…
g00008t00097	2909	G	A	1399	0.3676	1580	0.3174	855	0.2784	AB	AB	AB	TTTCCAAAGTTAACAACTCATGACAACCAATAAGAAGAGCATAAACTTCTGCATCATTAGCACTTAGAGAACCCACAGGTCCCGTGAAATTTCTAAACACTTTACCTTTCCAATCTCTGATAACTCCTCCAATACCACCCCTTTGCGAAGAGTGAAGAAAACTGCCATCAAAGTTTAATTTTAAAACACCATTGGTAGGAGTTGTCCAAAGACTTTTTCTGAACAAAGAAACCTGGAGACCCCCTTGGAAAAAAACTGGCCAAGATCTAGAAAGATCTTCCAAATACTCCTAAGAACTCCTTCCGCTTCACCACCCATTTCGAGACAGACCAGACAATCGATTCAACTGCCTCTTTTACTGATTTACTAGTATTTTGAAAAACTCTCTTATTTCTTTCC…
g00008t00097	2934	G	C	1301	0.9614	1461	0.9592	767	0.9516	AB	AB	AB	TTTCCAAAGTTAACAACTCATGACAACCAATAAGAAGAGCATAAACTTCTGCATCATTAGCACTTAGAGAACCCACAGGTCCCGTGAAATTTCTAAACACTTTACCTTTCCAATCTCTGATAACTCCTCCAATACCACCCCTTTGCGAAGAGTGAAGAAAACTGCCATCAAAGTTTAATTTTAAAACACCATTGGTAGGAGTTGTCCAAAGACTTTTTCTGAACAAAGAAACCTGGAGACCCCCTTGGAAAAAAACTGGCCAAGATCTAGAAAGATCTTCCAAATACTCCTAAGAACTCCTTCCGCTTCACCACCCATTTCGAGACAGACCAGACAATCGATTCAACTGCCTCTTTTACTGATTTACTAGTATTTTGAAAAACTCTCTTATTTCTTTCC…
g00008t00097	294	G	A	210	0.2476	227	0.1498	100	0.15	AB	AB	AB	TTTCCAAAGTTAACAACTCATGACAACCAATAAGAAGAGCATAAACTTCTGCATCATTAGCACTTAGAGAACCCACAGGTCCCGTGAAATTTCTAAACACTTTACCTTTCCAATCTCTGATAACTCCTCCAATACCACCCCTTTGCGAAGAGTGAAGAAAACTGCCATCAAAGTTTAATTTTAAAACACCATTGGTAGGAGTTGTCCAAAGACTTTTTCTGAACAAAGAAACCTGGAGACCCCCTTGGAAAAAAACTGGCCAAGATCTAGAAAGATCTTCCAAATACTCCTAAGAACTCCTTCCGCTTCACCACCCATTTCGAGACAGACCAGACAATCGATTCAACTGCCTCTTTTACTGATTTACTAGTATTTTGAAAAACTCTCTTATTTCTTTCC…
g00008t00097	2985	T	G	781	0.9762	855	0.9704	165	0.9066	AB	AB	AB	TTTCCAAAGTTAACAACTCATGACAACCAATAAGAAGAGCATAAACTTCTGCATCATTAGCACTTAGAGAACCCACAGGTCCCGTGAAATTTCTAAACACTTTACCTTTCCAATCTCTGATAACTCCTCCAATACCACCCCTTTGCGAAGAGTGAAGAAAACTGCCATCAAAGTTTAATTTTAAAACACCATTGGTAGGAGTTGTCCAAAGACTTTTTCTGAACAAAGAAACCTGGAGACCCCCTTGGAAAAAAACTGGCCAAGATCTAGAAAGATCTTCCAAATACTCCTAAGAACTCCTTCCGCTTCACCACCCATTTCGAGACAGACCAGACAATCGATTCAACTGCCTCTTTTACTGATTTACTAGTATTTTGAAAAACTCTCTTATTTCTTTCC…
g00008t00097	2989	G	A	746	0.0226	830	0.0408	118	0.2417	AB	AB	AB	TTTCCAAAGTTAACAACTCATGACAACCAATAAGAAGAGCATAAACTTCTGCATCATTAGCACTTAGAGAACCCACAGGTCCCGTGAAATTTCTAAACACTTTACCTTTCCAATCTCTGATAACTCCTCCAATACCACCCCTTTGCGAAGAGTGAAGAAAACTGCCATCAAAGTTTAATTTTAAAACACCATTGGTAGGAGTTGTCCAAAGACTTTTTCTGAACAAAGAAACCTGGAGACCCCCTTGGAAAAAAACTGGCCAAGATCTAGAAAGATCTTCCAAATACTCCTAAGAACTCCTTCCGCTTCACCACCCATTTCGAGACAGACCAGACAATCGATTCAACTGCCTCTTTTACTGATTTACTAGTATTTTGAAAAACTCTCTTATTTCTTTCC…
g00008t00097	2994	T	C	657	0.239	717	0.2162	68	0.2609	AB	AB	AB	TTTCCAAAGTTAACAACTCATGACAACCAATAAGAAGAGCATAAACTTCTGCATCATTAGCACTTAGAGAACCCACAGGTCCCGTGAAATTTCTAAACACTTTACCTTTCCAATCTCTGATAACTCCTCCAATACCACCCCTTTGCGAAGAGTGAAGAAAACTGCCATCAAAGTTTAATTTTAAAACACCATTGGTAGGAGTTGTCCAAAGACTTTTTCTGAACAAAGAAACCTGGAGACCCCCTTGGAAAAAAACTGGCCAAGATCTAGAAAGATCTTCCAAATACTCCTAAGAACTCCTTCCGCTTCACCACCCATTTCGAGACAGACCAGACAATCGATTCAACTGCCTCTTTTACTGATTTACTAGTATTTTGAAAAACTCTCTTATTTCTTTCC…
g00008t00097	301	T	C	214	0.2757	240	0.1625	104	0.1442	AB	AB	AB	TTTCCAAAGTTAACAACTCATGACAACCAATAAGAAGAGCATAAACTTCTGCATCATTAGCACTTAGAGAACCCACAGGTCCCGTGAAATTTCTAAACACTTTACCTTTCCAATCTCTGATAACTCCTCCAATACCACCCCTTTGCGAAGAGTGAAGAAAACTGCCATCAAAGTTTAATTTTAAAACACCATTGGTAGGAGTTGTCCAAAGACTTTTTCTGAACAAAGAAACCTGGAGACCCCCTTGGAAAAAAACTGGCCAAGATCTAGAAAGATCTTCCAAATACTCCTAAGAACTCCTTCCGCTTCACCACCCATTTCGAGACAGACCAGACAATCGATTCAACTGCCTCTTTTACTGATTTACTAGTATTTTGAAAAACTCTCTTATTTCTTTCC…
g00008t00097	3011	A	T	252	0.2296	331	0.2242	16	0.6875	AB	AB	AB	TTTCCAAAGTTAACAACTCATGACAACCAATAAGAAGAGCATAAACTTCTGCATCATTAGCACTTAGAGAACCCACAGGTCCCGTGAAATTTCTAAACACTTTACCTTTCCAATCTCTGATAACTCCTCCAATACCACCCCTTTGCGAAGAGTGAAGAAAACTGCCATCAAAGTTTAATTTTAAAACACCATTGGTAGGAGTTGTCCAAAGACTTTTTCTGAACAAAGAAACCTGGAGACCCCCTTGGAAAAAAACTGGCCAAGATCTAGAAAGATCTTCCAAATACTCCTAAGAACTCCTTCCGCTTCACCACCCATTTCGAGACAGACCAGACAATCGATTCAACTGCCTCTTTTACTGATTTACTAGTATTTTGAAAAACTCTCTTATTTCTTTCC…
g00008t00097	303	C	T	216	0.3333	244	0.3156	103	0.4272	AB	AB	AB	TTTCCAAAGTTAACAACTCATGACAACCAATAAGAAGAGCATAAACTTCTGCATCATTAGCACTTAGAGAACCCACAGGTCCCGTGAAATTTCTAAACACTTTACCTTTCCAATCTCTGATAACTCCTCCAATACCACCCCTTTGCGAAGAGTGAAGAAAACTGCCATCAAAGTTTAATTTTAAAACACCATTGGTAGGAGTTGTCCAAAGACTTTTTCTGAACAAAGAAACCTGGAGACCCCCTTGGAAAAAAACTGGCCAAGATCTAGAAAGATCTTCCAAATACTCCTAAGAACTCCTTCCGCTTCACCACCCATTTCGAGACAGACCAGACAATCGATTCAACTGCCTCTTTTACTGATTTACTAGTATTTTGAAAAACTCTCTTATTTCTTTCC…
g00008t00097	320	T	C	229	0.7205	257	0.6844	99	0.6162	AB	AB	AB	TTTCCAAAGTTAACAACTCATGACAACCAATAAGAAGAGCATAAACTTCTGCATCATTAGCACTTAGAGAACCCACAGGTCCCGTGAAATTTCTAAACACTTTACCTTTCCAATCTCTGATAACTCCTCCAATACCACCCCTTTGCGAAGAGTGAAGAAAACTGCCATCAAAGTTTAATTTTAAAACACCATTGGTAGGAGTTGTCCAAAGACTTTTTCTGAACAAAGAAACCTGGAGACCCCCTTGGAAAAAAACTGGCCAAGATCTAGAAAGATCTTCCAAATACTCCTAAGAACTCCTTCCGCTTCACCACCCATTTCGAGACAGACCAGACAATCGATTCAACTGCCTCTTTTACTGATTTACTAGTATTTTGAAAAACTCTCTTATTTCTTTCC…
g00008t00097	3244	G	A	25	0.24	21	0.4762	9	0	AB	AB	AA	TTTCCAAAGTTAACAACTCATGACAACCAATAAGAAGAGCATAAACTTCTGCATCATTAGCACTTAGAGAACCCACAGGTCCCGTGAAATTTCTAAACACTTTACCTTTCCAATCTCTGATAACTCCTCCAATACCACCCCTTTGCGAAGAGTGAAGAAAACTGCCATCAAAGTTTAATTTTAAAACACCATTGGTAGGAGTTGTCCAAAGACTTTTTCTGAACAAAGAAACCTGGAGACCCCCTTGGAAAAAAACTGGCCAAGATCTAGAAAGATCTTCCAAATACTCCTAAGAACTCCTTCCGCTTCACCACCCATTTCGAGACAGACCAGACAATCGATTCAACTGCCTCTTTTACTGATTTACTAGTATTTTGAAAAACTCTCTTATTTCTTTCC…
g00008t00097	326	C	T	244	0.2172	277	0.1516	98	0.2525	AB	AB	AB	TTTCCAAAGTTAACAACTCATGACAACCAATAAGAAGAGCATAAACTTCTGCATCATTAGCACTTAGAGAACCCACAGGTCCCGTGAAATTTCTAAACACTTTACCTTTCCAATCTCTGATAACTCCTCCAATACCACCCCTTTGCGAAGAGTGAAGAAAACTGCCATCAAAGTTTAATTTTAAAACACCATTGGTAGGAGTTGTCCAAAGACTTTTTCTGAACAAAGAAACCTGGAGACCCCCTTGGAAAAAAACTGGCCAAGATCTAGAAAGATCTTCCAAATACTCCTAAGAACTCCTTCCGCTTCACCACCCATTTCGAGACAGACCAGACAATCGATTCAACTGCCTCTTTTACTGATTTACTAGTATTTTGAAAAACTCTCTTATTTCTTTCC…
g00008t00097	3288	T	A	36	0	31	0.1613	19	0	AA	AB	AA	TTTCCAAAGTTAACAACTCATGACAACCAATAAGAAGAGCATAAACTTCTGCATCATTAGCACTTAGAGAACCCACAGGTCCCGTGAAATTTCTAAACACTTTACCTTTCCAATCTCTGATAACTCCTCCAATACCACCCCTTTGCGAAGAGTGAAGAAAACTGCCATCAAAGTTTAATTTTAAAACACCATTGGTAGGAGTTGTCCAAAGACTTTTTCTGAACAAAGAAACCTGGAGACCCCCTTGGAAAAAAACTGGCCAAGATCTAGAAAGATCTTCCAAATACTCCTAAGAACTCCTTCCGCTTCACCACCCATTTCGAGACAGACCAGACAATCGATTCAACTGCCTCTTTTACTGATTTACTAGTATTTTGAAAAACTCTCTTATTTCTTTCC…
g00008t00097	331	C	T	249	0.2369	275	0.2582	100	0.23	AB	AB	AB	TTTCCAAAGTTAACAACTCATGACAACCAATAAGAAGAGCATAAACTTCTGCATCATTAGCACTTAGAGAACCCACAGGTCCCGTGAAATTTCTAAACACTTTACCTTTCCAATCTCTGATAACTCCTCCAATACCACCCCTTTGCGAAGAGTGAAGAAAACTGCCATCAAAGTTTAATTTTAAAACACCATTGGTAGGAGTTGTCCAAAGACTTTTTCTGAACAAAGAAACCTGGAGACCCCCTTGGAAAAAAACTGGCCAAGATCTAGAAAGATCTTCCAAATACTCCTAAGAACTCCTTCCGCTTCACCACCCATTTCGAGACAGACCAGACAATCGATTCAACTGCCTCTTTTACTGATTTACTAGTATTTTGAAAAACTCTCTTATTTCTTTCC…
g00008t00097	3415	T	C	21	0.0952	33	0.0303	38	0.2857	AB	AB	AB	TTTCCAAAGTTAACAACTCATGACAACCAATAAGAAGAGCATAAACTTCTGCATCATTAGCACTTAGAGAACCCACAGGTCCCGTGAAATTTCTAAACACTTTACCTTTCCAATCTCTGATAACTCCTCCAATACCACCCCTTTGCGAAGAGTGAAGAAAACTGCCATCAAAGTTTAATTTTAAAACACCATTGGTAGGAGTTGTCCAAAGACTTTTTCTGAACAAAGAAACCTGGAGACCCCCTTGGAAAAAAACTGGCCAAGATCTAGAAAGATCTTCCAAATACTCCTAAGAACTCCTTCCGCTTCACCACCCATTTCGAGACAGACCAGACAATCGATTCAACTGCCTCTTTTACTGATTTACTAGTATTTTGAAAAACTCTCTTATTTCTTTCC…
g00008t00097	348	T	C	271	0.9041	291	0.9381	105	0.8762	AB	AB	AB	TTTCCAAAGTTAACAACTCATGACAACCAATAAGAAGAGCATAAACTTCTGCATCATTAGCACTTAGAGAACCCACAGGTCCCGTGAAATTTCTAAACACTTTACCTTTCCAATCTCTGATAACTCCTCCAATACCACCCCTTTGCGAAGAGTGAAGAAAACTGCCATCAAAGTTTAATTTTAAAACACCATTGGTAGGAGTTGTCCAAAGACTTTTTCTGAACAAAGAAACCTGGAGACCCCCTTGGAAAAAAACTGGCCAAGATCTAGAAAGATCTTCCAAATACTCCTAAGAACTCCTTCCGCTTCACCACCCATTTCGAGACAGACCAGACAATCGATTCAACTGCCTCTTTTACTGATTTACTAGTATTTTGAAAAACTCTCTTATTTCTTTCC…
g00008t00097	349	G	A	262	0.8397	286	0.8392	104	0.8077	AB	AB	AB	TTTCCAAAGTTAACAACTCATGACAACCAATAAGAAGAGCATAAACTTCTGCATCATTAGCACTTAGAGAACCCACAGGTCCCGTGAAATTTCTAAACACTTTACCTTTCCAATCTCTGATAACTCCTCCAATACCACCCCTTTGCGAAGAGTGAAGAAAACTGCCATCAAAGTTTAATTTTAAAACACCATTGGTAGGAGTTGTCCAAAGACTTTTTCTGAACAAAGAAACCTGGAGACCCCCTTGGAAAAAAACTGGCCAAGATCTAGAAAGATCTTCCAAATACTCCTAAGAACTCCTTCCGCTTCACCACCCATTTCGAGACAGACCAGACAATCGATTCAACTGCCTCTTTTACTGATTTACTAGTATTTTGAAAAACTCTCTTATTTCTTTCC…
g00008t00097	3501	C	T	30	0.1333	35	0.2857	43	0.3953	AB	AB	AB	TTTCCAAAGTTAACAACTCATGACAACCAATAAGAAGAGCATAAACTTCTGCATCATTAGCACTTAGAGAACCCACAGGTCCCGTGAAATTTCTAAACACTTTACCTTTCCAATCTCTGATAACTCCTCCAATACCACCCCTTTGCGAAGAGTGAAGAAAACTGCCATCAAAGTTTAATTTTAAAACACCATTGGTAGGAGTTGTCCAAAGACTTTTTCTGAACAAAGAAACCTGGAGACCCCCTTGGAAAAAAACTGGCCAAGATCTAGAAAGATCTTCCAAATACTCCTAAGAACTCCTTCCGCTTCACCACCCATTTCGAGACAGACCAGACAATCGATTCAACTGCCTCTTTTACTGATTTACTAGTATTTTGAAAAACTCTCTTATTTCTTTCC…
g00008t00097	3510	C	T	32	0.125	36	0.3056	41	0.439	AB	AB	AB	TTTCCAAAGTTAACAACTCATGACAACCAATAAGAAGAGCATAAACTTCTGCATCATTAGCACTTAGAGAACCCACAGGTCCCGTGAAATTTCTAAACACTTTACCTTTCCAATCTCTGATAACTCCTCCAATACCACCCCTTTGCGAAGAGTGAAGAAAACTGCCATCAAAGTTTAATTTTAAAACACCATTGGTAGGAGTTGTCCAAAGACTTTTTCTGAACAAAGAAACCTGGAGACCCCCTTGGAAAAAAACTGGCCAAGATCTAGAAAGATCTTCCAAATACTCCTAAGAACTCCTTCCGCTTCACCACCCATTTCGAGACAGACCAGACAATCGATTCAACTGCCTCTTTTACTGATTTACTAGTATTTTGAAAAACTCTCTTATTTCTTTCC…
g00008t00097	3518	T	C	34	0.1471	39	0.325	41	0.381	AB	AB	AB	TTTCCAAAGTTAACAACTCATGACAACCAATAAGAAGAGCATAAACTTCTGCATCATTAGCACTTAGAGAACCCACAGGTCCCGTGAAATTTCTAAACACTTTACCTTTCCAATCTCTGATAACTCCTCCAATACCACCCCTTTGCGAAGAGTGAAGAAAACTGCCATCAAAGTTTAATTTTAAAACACCATTGGTAGGAGTTGTCCAAAGACTTTTTCTGAACAAAGAAACCTGGAGACCCCCTTGGAAAAAAACTGGCCAAGATCTAGAAAGATCTTCCAAATACTCCTAAGAACTCCTTCCGCTTCACCACCCATTTCGAGACAGACCAGACAATCGATTCAACTGCCTCTTTTACTGATTTACTAGTATTTTGAAAAACTCTCTTATTTCTTTCC…
g00008t00097	3519	A	G	34	0.0882	39	0.0256	43	0.3256	AB	AB	AB	TTTCCAAAGTTAACAACTCATGACAACCAATAAGAAGAGCATAAACTTCTGCATCATTAGCACTTAGAGAACCCACAGGTCCCGTGAAATTTCTAAACACTTTACCTTTCCAATCTCTGATAACTCCTCCAATACCACCCCTTTGCGAAGAGTGAAGAAAACTGCCATCAAAGTTTAATTTTAAAACACCATTGGTAGGAGTTGTCCAAAGACTTTTTCTGAACAAAGAAACCTGGAGACCCCCTTGGAAAAAAACTGGCCAAGATCTAGAAAGATCTTCCAAATACTCCTAAGAACTCCTTCCGCTTCACCACCCATTTCGAGACAGACCAGACAATCGATTCAACTGCCTCTTTTACTGATTTACTAGTATTTTGAAAAACTCTCTTATTTCTTTCC…
g00008t00097	3522	C	T	35	0	40	0.225	42	0	AA	AB	AA	TTTCCAAAGTTAACAACTCATGACAACCAATAAGAAGAGCATAAACTTCTGCATCATTAGCACTTAGAGAACCCACAGGTCCCGTGAAATTTCTAAACACTTTACCTTTCCAATCTCTGATAACTCCTCCAATACCACCCCTTTGCGAAGAGTGAAGAAAACTGCCATCAAAGTTTAATTTTAAAACACCATTGGTAGGAGTTGTCCAAAGACTTTTTCTGAACAAAGAAACCTGGAGACCCCCTTGGAAAAAAACTGGCCAAGATCTAGAAAGATCTTCCAAATACTCCTAAGAACTCCTTCCGCTTCACCACCCATTTCGAGACAGACCAGACAATCGATTCAACTGCCTCTTTTACTGATTTACTAGTATTTTGAAAAACTCTCTTATTTCTTTCC…
g00008t00097	3529	C	A	41	0.2381	40	0.35	39	0.359	AB	AB	AB	TTTCCAAAGTTAACAACTCATGACAACCAATAAGAAGAGCATAAACTTCTGCATCATTAGCACTTAGAGAACCCACAGGTCCCGTGAAATTTCTAAACACTTTACCTTTCCAATCTCTGATAACTCCTCCAATACCACCCCTTTGCGAAGAGTGAAGAAAACTGCCATCAAAGTTTAATTTTAAAACACCATTGGTAGGAGTTGTCCAAAGACTTTTTCTGAACAAAGAAACCTGGAGACCCCCTTGGAAAAAAACTGGCCAAGATCTAGAAAGATCTTCCAAATACTCCTAAGAACTCCTTCCGCTTCACCACCCATTTCGAGACAGACCAGACAATCGATTCAACTGCCTCTTTTACTGATTTACTAGTATTTTGAAAAACTCTCTTATTTCTTTCC…
g00008t00097	3537	G	T	44	0.2273	40	0.3	40	0.375	AB	AB	AB	TTTCCAAAGTTAACAACTCATGACAACCAATAAGAAGAGCATAAACTTCTGCATCATTAGCACTTAGAGAACCCACAGGTCCCGTGAAATTTCTAAACACTTTACCTTTCCAATCTCTGATAACTCCTCCAATACCACCCCTTTGCGAAGAGTGAAGAAAACTGCCATCAAAGTTTAATTTTAAAACACCATTGGTAGGAGTTGTCCAAAGACTTTTTCTGAACAAAGAAACCTGGAGACCCCCTTGGAAAAAAACTGGCCAAGATCTAGAAAGATCTTCCAAATACTCCTAAGAACTCCTTCCGCTTCACCACCCATTTCGAGACAGACCAGACAATCGATTCAACTGCCTCTTTTACTGATTTACTAGTATTTTGAAAAACTCTCTTATTTCTTTCC…
g00008t00097	3546	G	T	41	0.2439	41	0.3171	38	0.3684	AB	AB	AB	TTTCCAAAGTTAACAACTCATGACAACCAATAAGAAGAGCATAAACTTCTGCATCATTAGCACTTAGAGAACCCACAGGTCCCGTGAAATTTCTAAACACTTTACCTTTCCAATCTCTGATAACTCCTCCAATACCACCCCTTTGCGAAGAGTGAAGAAAACTGCCATCAAAGTTTAATTTTAAAACACCATTGGTAGGAGTTGTCCAAAGACTTTTTCTGAACAAAGAAACCTGGAGACCCCCTTGGAAAAAAACTGGCCAAGATCTAGAAAGATCTTCCAAATACTCCTAAGAACTCCTTCCGCTTCACCACCCATTTCGAGACAGACCAGACAATCGATTCAACTGCCTCTTTTACTGATTTACTAGTATTTTGAAAAACTCTCTTATTTCTTTCC…
g00008t00097	3609	T	G	26	0.1538	28	0.0357	19	0.3684	AB	AB	AB	TTTCCAAAGTTAACAACTCATGACAACCAATAAGAAGAGCATAAACTTCTGCATCATTAGCACTTAGAGAACCCACAGGTCCCGTGAAATTTCTAAACACTTTACCTTTCCAATCTCTGATAACTCCTCCAATACCACCCCTTTGCGAAGAGTGAAGAAAACTGCCATCAAAGTTTAATTTTAAAACACCATTGGTAGGAGTTGTCCAAAGACTTTTTCTGAACAAAGAAACCTGGAGACCCCCTTGGAAAAAAACTGGCCAAGATCTAGAAAGATCTTCCAAATACTCCTAAGAACTCCTTCCGCTTCACCACCCATTTCGAGACAGACCAGACAATCGATTCAACTGCCTCTTTTACTGATTTACTAGTATTTTGAAAAACTCTCTTATTTCTTTCC…
g00008t00097	3630	C	G	21	0.2857	23	0.3913	8	0.25	AB	AB	AB	TTTCCAAAGTTAACAACTCATGACAACCAATAAGAAGAGCATAAACTTCTGCATCATTAGCACTTAGAGAACCCACAGGTCCCGTGAAATTTCTAAACACTTTACCTTTCCAATCTCTGATAACTCCTCCAATACCACCCCTTTGCGAAGAGTGAAGAAAACTGCCATCAAAGTTTAATTTTAAAACACCATTGGTAGGAGTTGTCCAAAGACTTTTTCTGAACAAAGAAACCTGGAGACCCCCTTGGAAAAAAACTGGCCAAGATCTAGAAAGATCTTCCAAATACTCCTAAGAACTCCTTCCGCTTCACCACCCATTTCGAGACAGACCAGACAATCGATTCAACTGCCTCTTTTACTGATTTACTAGTATTTTGAAAAACTCTCTTATTTCTTTCC…
g00008t00097	368	T	A	319	0.7398	349	0.7629	121	0.7107	AB	AB	AB	TTTCCAAAGTTAACAACTCATGACAACCAATAAGAAGAGCATAAACTTCTGCATCATTAGCACTTAGAGAACCCACAGGTCCCGTGAAATTTCTAAACACTTTACCTTTCCAATCTCTGATAACTCCTCCAATACCACCCCTTTGCGAAGAGTGAAGAAAACTGCCATCAAAGTTTAATTTTAAAACACCATTGGTAGGAGTTGTCCAAAGACTTTTTCTGAACAAAGAAACCTGGAGACCCCCTTGGAAAAAAACTGGCCAAGATCTAGAAAGATCTTCCAAATACTCCTAAGAACTCCTTCCGCTTCACCACCCATTTCGAGACAGACCAGACAATCGATTCAACTGCCTCTTTTACTGATTTACTAGTATTTTGAAAAACTCTCTTATTTCTTTCC…
g00008t00097	387	C	T	292	0.753	341	0.7672	130	0.6753	AB	AB	AB	TTTCCAAAGTTAACAACTCATGACAACCAATAAGAAGAGCATAAACTTCTGCATCATTAGCACTTAGAGAACCCACAGGTCCCGTGAAATTTCTAAACACTTTACCTTTCCAATCTCTGATAACTCCTCCAATACCACCCCTTTGCGAAGAGTGAAGAAAACTGCCATCAAAGTTTAATTTTAAAACACCATTGGTAGGAGTTGTCCAAAGACTTTTTCTGAACAAAGAAACCTGGAGACCCCCTTGGAAAAAAACTGGCCAAGATCTAGAAAGATCTTCCAAATACTCCTAAGAACTCCTTCCGCTTCACCACCCATTTCGAGACAGACCAGACAATCGATTCAACTGCCTCTTTTACTGATTTACTAGTATTTTGAAAAACTCTCTTATTTCTTTCC…
g00008t00097	455	G	A	432	0.2755	458	0.3013	183	0.3443	AB	AB	AB	TTTCCAAAGTTAACAACTCATGACAACCAATAAGAAGAGCATAAACTTCTGCATCATTAGCACTTAGAGAACCCACAGGTCCCGTGAAATTTCTAAACACTTTACCTTTCCAATCTCTGATAACTCCTCCAATACCACCCCTTTGCGAAGAGTGAAGAAAACTGCCATCAAAGTTTAATTTTAAAACACCATTGGTAGGAGTTGTCCAAAGACTTTTTCTGAACAAAGAAACCTGGAGACCCCCTTGGAAAAAAACTGGCCAAGATCTAGAAAGATCTTCCAAATACTCCTAAGAACTCCTTCCGCTTCACCACCCATTTCGAGACAGACCAGACAATCGATTCAACTGCCTCTTTTACTGATTTACTAGTATTTTGAAAAACTCTCTTATTTCTTTCC…
g00008t00097	469	G	C	418	0.89	451	0.8492	170	0.8706	AB	AB	AB	TTTCCAAAGTTAACAACTCATGACAACCAATAAGAAGAGCATAAACTTCTGCATCATTAGCACTTAGAGAACCCACAGGTCCCGTGAAATTTCTAAACACTTTACCTTTCCAATCTCTGATAACTCCTCCAATACCACCCCTTTGCGAAGAGTGAAGAAAACTGCCATCAAAGTTTAATTTTAAAACACCATTGGTAGGAGTTGTCCAAAGACTTTTTCTGAACAAAGAAACCTGGAGACCCCCTTGGAAAAAAACTGGCCAAGATCTAGAAAGATCTTCCAAATACTCCTAAGAACTCCTTCCGCTTCACCACCCATTTCGAGACAGACCAGACAATCGATTCAACTGCCTCTTTTACTGATTTACTAGTATTTTGAAAAACTCTCTTATTTCTTTCC…
g00008t00097	475	C	T	416	0.3189	442	0.2602	165	0.297	AB	AB	AB	TTTCCAAAGTTAACAACTCATGACAACCAATAAGAAGAGCATAAACTTCTGCATCATTAGCACTTAGAGAACCCACAGGTCCCGTGAAATTTCTAAACACTTTACCTTTCCAATCTCTGATAACTCCTCCAATACCACCCCTTTGCGAAGAGTGAAGAAAACTGCCATCAAAGTTTAATTTTAAAACACCATTGGTAGGAGTTGTCCAAAGACTTTTTCTGAACAAAGAAACCTGGAGACCCCCTTGGAAAAAAACTGGCCAAGATCTAGAAAGATCTTCCAAATACTCCTAAGAACTCCTTCCGCTTCACCACCCATTTCGAGACAGACCAGACAATCGATTCAACTGCCTCTTTTACTGATTTACTAGTATTTTGAAAAACTCTCTTATTTCTTTCC…
g00008t00097	484	C	A	427	0.9859	430	0.9977	166	0.994	AB	AB	AB	TTTCCAAAGTTAACAACTCATGACAACCAATAAGAAGAGCATAAACTTCTGCATCATTAGCACTTAGAGAACCCACAGGTCCCGTGAAATTTCTAAACACTTTACCTTTCCAATCTCTGATAACTCCTCCAATACCACCCCTTTGCGAAGAGTGAAGAAAACTGCCATCAAAGTTTAATTTTAAAACACCATTGGTAGGAGTTGTCCAAAGACTTTTTCTGAACAAAGAAACCTGGAGACCCCCTTGGAAAAAAACTGGCCAAGATCTAGAAAGATCTTCCAAATACTCCTAAGAACTCCTTCCGCTTCACCACCCATTTCGAGACAGACCAGACAATCGATTCAACTGCCTCTTTTACTGATTTACTAGTATTTTGAAAAACTCTCTTATTTCTTTCC…
g00008t00097	492	G	A	412	0.8908	430	0.8465	171	0.8596	AB	AB	AB	TTTCCAAAGTTAACAACTCATGACAACCAATAAGAAGAGCATAAACTTCTGCATCATTAGCACTTAGAGAACCCACAGGTCCCGTGAAATTTCTAAACACTTTACCTTTCCAATCTCTGATAACTCCTCCAATACCACCCCTTTGCGAAGAGTGAAGAAAACTGCCATCAAAGTTTAATTTTAAAACACCATTGGTAGGAGTTGTCCAAAGACTTTTTCTGAACAAAGAAACCTGGAGACCCCCTTGGAAAAAAACTGGCCAAGATCTAGAAAGATCTTCCAAATACTCCTAAGAACTCCTTCCGCTTCACCACCCATTTCGAGACAGACCAGACAATCGATTCAACTGCCTCTTTTACTGATTTACTAGTATTTTGAAAAACTCTCTTATTTCTTTCC…
g00008t00097	495	C	T	374	0.9893	420	1	166	1	AB	BB	BB	TTTCCAAAGTTAACAACTCATGACAACCAATAAGAAGAGCATAAACTTCTGCATCATTAGCACTTAGAGAACCCACAGGTCCCGTGAAATTTCTAAACACTTTACCTTTCCAATCTCTGATAACTCCTCCAATACCACCCCTTTGCGAAGAGTGAAGAAAACTGCCATCAAAGTTTAATTTTAAAACACCATTGGTAGGAGTTGTCCAAAGACTTTTTCTGAACAAAGAAACCTGGAGACCCCCTTGGAAAAAAACTGGCCAAGATCTAGAAAGATCTTCCAAATACTCCTAAGAACTCCTTCCGCTTCACCACCCATTTCGAGACAGACCAGACAATCGATTCAACTGCCTCTTTTACTGATTTACTAGTATTTTGAAAAACTCTCTTATTTCTTTCC…
g00008t00097	506	T	C	402	0.7836	432	0.8032	182	0.6868	AB	AB	AB	TTTCCAAAGTTAACAACTCATGACAACCAATAAGAAGAGCATAAACTTCTGCATCATTAGCACTTAGAGAACCCACAGGTCCCGTGAAATTTCTAAACACTTTACCTTTCCAATCTCTGATAACTCCTCCAATACCACCCCTTTGCGAAGAGTGAAGAAAACTGCCATCAAAGTTTAATTTTAAAACACCATTGGTAGGAGTTGTCCAAAGACTTTTTCTGAACAAAGAAACCTGGAGACCCCCTTGGAAAAAAACTGGCCAAGATCTAGAAAGATCTTCCAAATACTCCTAAGAACTCCTTCCGCTTCACCACCCATTTCGAGACAGACCAGACAATCGATTCAACTGCCTCTTTTACTGATTTACTAGTATTTTGAAAAACTCTCTTATTTCTTTCC…
g00008t00097	508	G	A	382	0.2104	430	0.1894	187	0.1316	AB	AB	AB	TTTCCAAAGTTAACAACTCATGACAACCAATAAGAAGAGCATAAACTTCTGCATCATTAGCACTTAGAGAACCCACAGGTCCCGTGAAATTTCTAAACACTTTACCTTTCCAATCTCTGATAACTCCTCCAATACCACCCCTTTGCGAAGAGTGAAGAAAACTGCCATCAAAGTTTAATTTTAAAACACCATTGGTAGGAGTTGTCCAAAGACTTTTTCTGAACAAAGAAACCTGGAGACCCCCTTGGAAAAAAACTGGCCAAGATCTAGAAAGATCTTCCAAATACTCCTAAGAACTCCTTCCGCTTCACCACCCATTTCGAGACAGACCAGACAATCGATTCAACTGCCTCTTTTACTGATTTACTAGTATTTTGAAAAACTCTCTTATTTCTTTCC…
g00008t00097	511	G	A	398	0.8719	433	0.8661	189	0.8677	AB	AB	AB	TTTCCAAAGTTAACAACTCATGACAACCAATAAGAAGAGCATAAACTTCTGCATCATTAGCACTTAGAGAACCCACAGGTCCCGTGAAATTTCTAAACACTTTACCTTTCCAATCTCTGATAACTCCTCCAATACCACCCCTTTGCGAAGAGTGAAGAAAACTGCCATCAAAGTTTAATTTTAAAACACCATTGGTAGGAGTTGTCCAAAGACTTTTTCTGAACAAAGAAACCTGGAGACCCCCTTGGAAAAAAACTGGCCAAGATCTAGAAAGATCTTCCAAATACTCCTAAGAACTCCTTCCGCTTCACCACCCATTTCGAGACAGACCAGACAATCGATTCAACTGCCTCTTTTACTGATTTACTAGTATTTTGAAAAACTCTCTTATTTCTTTCC…
g00008t00097	522	T	G	388	0.1829	410	0.2055	197	0.128	AB	AB	AB	TTTCCAAAGTTAACAACTCATGACAACCAATAAGAAGAGCATAAACTTCTGCATCATTAGCACTTAGAGAACCCACAGGTCCCGTGAAATTTCTAAACACTTTACCTTTCCAATCTCTGATAACTCCTCCAATACCACCCCTTTGCGAAGAGTGAAGAAAACTGCCATCAAAGTTTAATTTTAAAACACCATTGGTAGGAGTTGTCCAAAGACTTTTTCTGAACAAAGAAACCTGGAGACCCCCTTGGAAAAAAACTGGCCAAGATCTAGAAAGATCTTCCAAATACTCCTAAGAACTCCTTCCGCTTCACCACCCATTTCGAGACAGACCAGACAATCGATTCAACTGCCTCTTTTACTGATTTACTAGTATTTTGAAAAACTCTCTTATTTCTTTCC…
g00008t00097	547	G	A	383	0.3316	414	0.3285	263	0.2928	AB	AB	AB	TTTCCAAAGTTAACAACTCATGACAACCAATAAGAAGAGCATAAACTTCTGCATCATTAGCACTTAGAGAACCCACAGGTCCCGTGAAATTTCTAAACACTTTACCTTTCCAATCTCTGATAACTCCTCCAATACCACCCCTTTGCGAAGAGTGAAGAAAACTGCCATCAAAGTTTAATTTTAAAACACCATTGGTAGGAGTTGTCCAAAGACTTTTTCTGAACAAAGAAACCTGGAGACCCCCTTGGAAAAAAACTGGCCAAGATCTAGAAAGATCTTCCAAATACTCCTAAGAACTCCTTCCGCTTCACCACCCATTTCGAGACAGACCAGACAATCGATTCAACTGCCTCTTTTACTGATTTACTAGTATTTTGAAAAACTCTCTTATTTCTTTCC…
g00008t00097	55	C	T	99	0.1919	103	0.2136	39	0.1538	AB	AB	AB	TTTCCAAAGTTAACAACTCATGACAACCAATAAGAAGAGCATAAACTTCTGCATCATTAGCACTTAGAGAACCCACAGGTCCCGTGAAATTTCTAAACACTTTACCTTTCCAATCTCTGATAACTCCTCCAATACCACCCCTTTGCGAAGAGTGAAGAAAACTGCCATCAAAGTTTAATTTTAAAACACCATTGGTAGGAGTTGTCCAAAGACTTTTTCTGAACAAAGAAACCTGGAGACCCCCTTGGAAAAAAACTGGCCAAGATCTAGAAAGATCTTCCAAATACTCCTAAGAACTCCTTCCGCTTCACCACCCATTTCGAGACAGACCAGACAATCGATTCAACTGCCTCTTTTACTGATTTACTAGTATTTTGAAAAACTCTCTTATTTCTTTCC…
g00008t00097	589	C	T	356	0.8764	393	0.9338	259	0.8533	AB	AB	AB	TTTCCAAAGTTAACAACTCATGACAACCAATAAGAAGAGCATAAACTTCTGCATCATTAGCACTTAGAGAACCCACAGGTCCCGTGAAATTTCTAAACACTTTACCTTTCCAATCTCTGATAACTCCTCCAATACCACCCCTTTGCGAAGAGTGAAGAAAACTGCCATCAAAGTTTAATTTTAAAACACCATTGGTAGGAGTTGTCCAAAGACTTTTTCTGAACAAAGAAACCTGGAGACCCCCTTGGAAAAAAACTGGCCAAGATCTAGAAAGATCTTCCAAATACTCCTAAGAACTCCTTCCGCTTCACCACCCATTTCGAGACAGACCAGACAATCGATTCAACTGCCTCTTTTACTGATTTACTAGTATTTTGAAAAACTCTCTTATTTCTTTCC…
g00008t00097	594	C	T	354	0.1384	391	0.0639	257	0.2374	AB	AB	AB	TTTCCAAAGTTAACAACTCATGACAACCAATAAGAAGAGCATAAACTTCTGCATCATTAGCACTTAGAGAACCCACAGGTCCCGTGAAATTTCTAAACACTTTACCTTTCCAATCTCTGATAACTCCTCCAATACCACCCCTTTGCGAAGAGTGAAGAAAACTGCCATCAAAGTTTAATTTTAAAACACCATTGGTAGGAGTTGTCCAAAGACTTTTTCTGAACAAAGAAACCTGGAGACCCCCTTGGAAAAAAACTGGCCAAGATCTAGAAAGATCTTCCAAATACTCCTAAGAACTCCTTCCGCTTCACCACCCATTTCGAGACAGACCAGACAATCGATTCAACTGCCTCTTTTACTGATTTACTAGTATTTTGAAAAACTCTCTTATTTCTTTCC…
g00008t00097	634	A	G	321	0.1909	381	0.2199	206	0.1652	AB	AB	AB	TTTCCAAAGTTAACAACTCATGACAACCAATAAGAAGAGCATAAACTTCTGCATCATTAGCACTTAGAGAACCCACAGGTCCCGTGAAATTTCTAAACACTTTACCTTTCCAATCTCTGATAACTCCTCCAATACCACCCCTTTGCGAAGAGTGAAGAAAACTGCCATCAAAGTTTAATTTTAAAACACCATTGGTAGGAGTTGTCCAAAGACTTTTTCTGAACAAAGAAACCTGGAGACCCCCTTGGAAAAAAACTGGCCAAGATCTAGAAAGATCTTCCAAATACTCCTAAGAACTCCTTCCGCTTCACCACCCATTTCGAGACAGACCAGACAATCGATTCAACTGCCTCTTTTACTGATTTACTAGTATTTTGAAAAACTCTCTTATTTCTTTCC…
g00008t00097	64	T	C	113	0.1858	108	0.2294	48	0.3125	AB	AB	AB	TTTCCAAAGTTAACAACTCATGACAACCAATAAGAAGAGCATAAACTTCTGCATCATTAGCACTTAGAGAACCCACAGGTCCCGTGAAATTTCTAAACACTTTACCTTTCCAATCTCTGATAACTCCTCCAATACCACCCCTTTGCGAAGAGTGAAGAAAACTGCCATCAAAGTTTAATTTTAAAACACCATTGGTAGGAGTTGTCCAAAGACTTTTTCTGAACAAAGAAACCTGGAGACCCCCTTGGAAAAAAACTGGCCAAGATCTAGAAAGATCTTCCAAATACTCCTAAGAACTCCTTCCGCTTCACCACCCATTTCGAGACAGACCAGACAATCGATTCAACTGCCTCTTTTACTGATTTACTAGTATTTTGAAAAACTCTCTTATTTCTTTCC…
g00008t00097	645	C	T	359	0.1393	434	0.2074	227	0.2115	AB	AB	AB	TTTCCAAAGTTAACAACTCATGACAACCAATAAGAAGAGCATAAACTTCTGCATCATTAGCACTTAGAGAACCCACAGGTCCCGTGAAATTTCTAAACACTTTACCTTTCCAATCTCTGATAACTCCTCCAATACCACCCCTTTGCGAAGAGTGAAGAAAACTGCCATCAAAGTTTAATTTTAAAACACCATTGGTAGGAGTTGTCCAAAGACTTTTTCTGAACAAAGAAACCTGGAGACCCCCTTGGAAAAAAACTGGCCAAGATCTAGAAAGATCTTCCAAATACTCCTAAGAACTCCTTCCGCTTCACCACCCATTTCGAGACAGACCAGACAATCGATTCAACTGCCTCTTTTACTGATTTACTAGTATTTTGAAAAACTCTCTTATTTCTTTCC…
g00008t00097	691	G	A	365	0.8877	421	0.8931	222	0.8784	AB	AB	AB	TTTCCAAAGTTAACAACTCATGACAACCAATAAGAAGAGCATAAACTTCTGCATCATTAGCACTTAGAGAACCCACAGGTCCCGTGAAATTTCTAAACACTTTACCTTTCCAATCTCTGATAACTCCTCCAATACCACCCCTTTGCGAAGAGTGAAGAAAACTGCCATCAAAGTTTAATTTTAAAACACCATTGGTAGGAGTTGTCCAAAGACTTTTTCTGAACAAAGAAACCTGGAGACCCCCTTGGAAAAAAACTGGCCAAGATCTAGAAAGATCTTCCAAATACTCCTAAGAACTCCTTCCGCTTCACCACCCATTTCGAGACAGACCAGACAATCGATTCAACTGCCTCTTTTACTGATTTACTAGTATTTTGAAAAACTCTCTTATTTCTTTCC…
g00008t00097	694	C	T	365	0.1397	420	0.2333	224	0.1116	AB	AB	AB	TTTCCAAAGTTAACAACTCATGACAACCAATAAGAAGAGCATAAACTTCTGCATCATTAGCACTTAGAGAACCCACAGGTCCCGTGAAATTTCTAAACACTTTACCTTTCCAATCTCTGATAACTCCTCCAATACCACCCCTTTGCGAAGAGTGAAGAAAACTGCCATCAAAGTTTAATTTTAAAACACCATTGGTAGGAGTTGTCCAAAGACTTTTTCTGAACAAAGAAACCTGGAGACCCCCTTGGAAAAAAACTGGCCAAGATCTAGAAAGATCTTCCAAATACTCCTAAGAACTCCTTCCGCTTCACCACCCATTTCGAGACAGACCAGACAATCGATTCAACTGCCTCTTTTACTGATTTACTAGTATTTTGAAAAACTCTCTTATTTCTTTCC…
g00008t00097	696	A	G	362	0.2293	412	0.2306	212	0.2264	AB	AB	AB	TTTCCAAAGTTAACAACTCATGACAACCAATAAGAAGAGCATAAACTTCTGCATCATTAGCACTTAGAGAACCCACAGGTCCCGTGAAATTTCTAAACACTTTACCTTTCCAATCTCTGATAACTCCTCCAATACCACCCCTTTGCGAAGAGTGAAGAAAACTGCCATCAAAGTTTAATTTTAAAACACCATTGGTAGGAGTTGTCCAAAGACTTTTTCTGAACAAAGAAACCTGGAGACCCCCTTGGAAAAAAACTGGCCAAGATCTAGAAAGATCTTCCAAATACTCCTAAGAACTCCTTCCGCTTCACCACCCATTTCGAGACAGACCAGACAATCGATTCAACTGCCTCTTTTACTGATTTACTAGTATTTTGAAAAACTCTCTTATTTCTTTCC…
g00008t00097	713	G	A	345	0.1217	385	0.114	185	0.2216	AB	AB	AB	TTTCCAAAGTTAACAACTCATGACAACCAATAAGAAGAGCATAAACTTCTGCATCATTAGCACTTAGAGAACCCACAGGTCCCGTGAAATTTCTAAACACTTTACCTTTCCAATCTCTGATAACTCCTCCAATACCACCCCTTTGCGAAGAGTGAAGAAAACTGCCATCAAAGTTTAATTTTAAAACACCATTGGTAGGAGTTGTCCAAAGACTTTTTCTGAACAAAGAAACCTGGAGACCCCCTTGGAAAAAAACTGGCCAAGATCTAGAAAGATCTTCCAAATACTCCTAAGAACTCCTTCCGCTTCACCACCCATTTCGAGACAGACCAGACAATCGATTCAACTGCCTCTTTTACTGATTTACTAGTATTTTGAAAAACTCTCTTATTTCTTTCC…
g00008t00097	714	A	T	339	0.4059	372	0.4144	179	0.4153	AB	AB	AB	TTTCCAAAGTTAACAACTCATGACAACCAATAAGAAGAGCATAAACTTCTGCATCATTAGCACTTAGAGAACCCACAGGTCCCGTGAAATTTCTAAACACTTTACCTTTCCAATCTCTGATAACTCCTCCAATACCACCCCTTTGCGAAGAGTGAAGAAAACTGCCATCAAAGTTTAATTTTAAAACACCATTGGTAGGAGTTGTCCAAAGACTTTTTCTGAACAAAGAAACCTGGAGACCCCCTTGGAAAAAAACTGGCCAAGATCTAGAAAGATCTTCCAAATACTCCTAAGAACTCCTTCCGCTTCACCACCCATTTCGAGACAGACCAGACAATCGATTCAACTGCCTCTTTTACTGATTTACTAGTATTTTGAAAAACTCTCTTATTTCTTTCC…
g00008t00097	716	A	G	331	0.9305	364	0.9863	179	0.8771	AB	AB	AB	TTTCCAAAGTTAACAACTCATGACAACCAATAAGAAGAGCATAAACTTCTGCATCATTAGCACTTAGAGAACCCACAGGTCCCGTGAAATTTCTAAACACTTTACCTTTCCAATCTCTGATAACTCCTCCAATACCACCCCTTTGCGAAGAGTGAAGAAAACTGCCATCAAAGTTTAATTTTAAAACACCATTGGTAGGAGTTGTCCAAAGACTTTTTCTGAACAAAGAAACCTGGAGACCCCCTTGGAAAAAAACTGGCCAAGATCTAGAAAGATCTTCCAAATACTCCTAAGAACTCCTTCCGCTTCACCACCCATTTCGAGACAGACCAGACAATCGATTCAACTGCCTCTTTTACTGATTTACTAGTATTTTGAAAAACTCTCTTATTTCTTTCC…
g00008t00097	72	C	T	125	0.968	134	0.9179	49	0.9796	AB	AB	AB	TTTCCAAAGTTAACAACTCATGACAACCAATAAGAAGAGCATAAACTTCTGCATCATTAGCACTTAGAGAACCCACAGGTCCCGTGAAATTTCTAAACACTTTACCTTTCCAATCTCTGATAACTCCTCCAATACCACCCCTTTGCGAAGAGTGAAGAAAACTGCCATCAAAGTTTAATTTTAAAACACCATTGGTAGGAGTTGTCCAAAGACTTTTTCTGAACAAAGAAACCTGGAGACCCCCTTGGAAAAAAACTGGCCAAGATCTAGAAAGATCTTCCAAATACTCCTAAGAACTCCTTCCGCTTCACCACCCATTTCGAGACAGACCAGACAATCGATTCAACTGCCTCTTTTACTGATTTACTAGTATTTTGAAAAACTCTCTTATTTCTTTCC…
g00008t00097	74	C	G	126	0.1508	138	0.1812	51	0.1373	AB	AB	AB	TTTCCAAAGTTAACAACTCATGACAACCAATAAGAAGAGCATAAACTTCTGCATCATTAGCACTTAGAGAACCCACAGGTCCCGTGAAATTTCTAAACACTTTACCTTTCCAATCTCTGATAACTCCTCCAATACCACCCCTTTGCGAAGAGTGAAGAAAACTGCCATCAAAGTTTAATTTTAAAACACCATTGGTAGGAGTTGTCCAAAGACTTTTTCTGAACAAAGAAACCTGGAGACCCCCTTGGAAAAAAACTGGCCAAGATCTAGAAAGATCTTCCAAATACTCCTAAGAACTCCTTCCGCTTCACCACCCATTTCGAGACAGACCAGACAATCGATTCAACTGCCTCTTTTACTGATTTACTAGTATTTTGAAAAACTCTCTTATTTCTTTCC…
g00008t00097	748	C	T	384	0.1849	452	0.2212	197	0.1574	AB	AB	AB	TTTCCAAAGTTAACAACTCATGACAACCAATAAGAAGAGCATAAACTTCTGCATCATTAGCACTTAGAGAACCCACAGGTCCCGTGAAATTTCTAAACACTTTACCTTTCCAATCTCTGATAACTCCTCCAATACCACCCCTTTGCGAAGAGTGAAGAAAACTGCCATCAAAGTTTAATTTTAAAACACCATTGGTAGGAGTTGTCCAAAGACTTTTTCTGAACAAAGAAACCTGGAGACCCCCTTGGAAAAAAACTGGCCAAGATCTAGAAAGATCTTCCAAATACTCCTAAGAACTCCTTCCGCTTCACCACCCATTTCGAGACAGACCAGACAATCGATTCAACTGCCTCTTTTACTGATTTACTAGTATTTTGAAAAACTCTCTTATTTCTTTCC…
g00008t00097	76	C	T	128	0.2812	143	0.1259	49	0.0962	AB	AB	AB	TTTCCAAAGTTAACAACTCATGACAACCAATAAGAAGAGCATAAACTTCTGCATCATTAGCACTTAGAGAACCCACAGGTCCCGTGAAATTTCTAAACACTTTACCTTTCCAATCTCTGATAACTCCTCCAATACCACCCCTTTGCGAAGAGTGAAGAAAACTGCCATCAAAGTTTAATTTTAAAACACCATTGGTAGGAGTTGTCCAAAGACTTTTTCTGAACAAAGAAACCTGGAGACCCCCTTGGAAAAAAACTGGCCAAGATCTAGAAAGATCTTCCAAATACTCCTAAGAACTCCTTCCGCTTCACCACCCATTTCGAGACAGACCAGACAATCGATTCAACTGCCTCTTTTACTGATTTACTAGTATTTTGAAAAACTCTCTTATTTCTTTCC…
g00008t00097	768	A	G	372	0.9032	416	0.9041	183	0.9126	AB	AB	AB	TTTCCAAAGTTAACAACTCATGACAACCAATAAGAAGAGCATAAACTTCTGCATCATTAGCACTTAGAGAACCCACAGGTCCCGTGAAATTTCTAAACACTTTACCTTTCCAATCTCTGATAACTCCTCCAATACCACCCCTTTGCGAAGAGTGAAGAAAACTGCCATCAAAGTTTAATTTTAAAACACCATTGGTAGGAGTTGTCCAAAGACTTTTTCTGAACAAAGAAACCTGGAGACCCCCTTGGAAAAAAACTGGCCAAGATCTAGAAAGATCTTCCAAATACTCCTAAGAACTCCTTCCGCTTCACCACCCATTTCGAGACAGACCAGACAATCGATTCAACTGCCTCTTTTACTGATTTACTAGTATTTTGAAAAACTCTCTTATTTCTTTCC…
[truncated: 507,063+ more rows]
